# Supplementary material for: Crystal structure and Hirshfeld surface analysis of (2,7-di­eth­oxy­naphthalene-1,8-di­yl)bis­[(4-bromophen­yl)methanone]
Source: Acta Crystallogr E Crystallogr Commun. 2024 Nov 22;80(Pt 12):1313–7. doi: 10.1107/S205698902401123X (PMC11789185; doi:10.1107/S205698902401123X)
Supplement: Supplementary file 1 [file e-80-01313-sup1.cif]

##############################################################################
#                                                                            #
# This CIF contains the data in a paper accepted for publication in          #
# Acta Crystallographica Section E. It conforms to the requirements of       #
# Notes for Authors for Acta Crystallographica Section E, and has been       #
# peer reviewed under the auspices of the IUCr Commission on Journals.       #
#                                                                            #
# Full details of the Crystallographic Information File format               #
# are given in the paper "The Crystallographic Information File (CIF):       #
# a New Standard Archive File for Crystallography" by S. R. Hall, F. H.      #
# Allen and I. D. Brown [Acta Cryst. (1991), A47, 655-685].                  #
#                                                                            #
# The current version of the core CIF dictionary is obtainable from          #
# ftp://ftp.iucr.org/pub/cif_core.dic.                                       #
#                                                                            #
# Software is freely available for graphical display of the structure(s)     #
# in this CIF. For information consult the CIF software page                 #
# http://www.iucr.org/resources/cif/software.                                #
#                                                                            #
# This file may be used for bona fide research purposes within the           #
# scientific community so long as proper attribution is given to the journal # 
# article from which it was obtained.                                        #
#                                                                            #
##############################################################################
data_I
_audit_creation_method     'SHELXL-2019/3'
_journal_date_recd_electronic     2024-11-18
_journal_date_accepted     2024-11-19
_journal_name_full     'Acta Crystallographica, Section E'
_journal_year     2024
_journal_volume     80
_journal_issue      1
_journal_page_first     0
_journal_page_last     0
_journal_paper_category     GO
_journal_paper_doi     10.1107/S205698902401123X
_journal_coeditor_code     JP2015
_publ_contact_author_name     'Akiko Okamoto'
_publ_contact_author_address
;
Department of Organic and Polymer Materials Chemistry Tokyo University of
 Agriculture and Technology, 2-24-16 Nakamachi, Koganei, Tokyo 184-8588 Japan
;
_publ_contact_author_email     'aokamoto@cc.tuat.ac.jp'
_publ_contact_author_fax     ?
_publ_contact_author_phone     '+81-42-388-7601'
_publ_section_title
;
Crystal structure and Hirshfeld surface analysis of
(2,7-diethoxynaphthalene-1,8-diyl)bis[(4-bromophenyl)methanone]
;
_publ_section_title_footnote     .
loop_
    _publ_author_name
    _publ_author_footnote
    _publ_author_address
    'Li, Kun' .
;
Department of Organic and Polymer Materials Chemistry,
Tokyo University of Agriculture and Technology, 2-24-16 Nakamachi, Koganei,
Tokyo 184-8588
Japan
;
    'Yao, Jiali' .
;
Department of Organic and Polymer Materials Chemistry,
Tokyo University of Agriculture and Technology, 2-24-16 Nakamachi, Koganei,
Tokyo 184-8588
Japan
;
    'Iitsuka, Hiroaki' .
;
Department of Organic and Polymer Materials Chemistry,
Tokyo University of Agriculture and Technology, 2-24-16 Nakamachi, Koganei,
Tokyo 184-8588
Japan
;
    'Yonezawa, Noriyuki' .
;
Department of Organic and Polymer Materials Chemistry,
Tokyo University of Agriculture and Technology, 2-24-16 Nakamachi, Koganei,
Tokyo 184-8588
Japan
;
    'Okamoto, Akiko' .
;
Department of Organic and Polymer Materials Chemistry,
Tokyo University of Agriculture and Technology, 2-24-16 Nakamachi, Koganei,
Tokyo 184-8588
Japan
;
_publ_section_synopsis
;
In the title compound, the two 4-bromobenzoyl groups are attached
in a non-coplanar fashion
 to the naphthalene ring system and are oriented in opposite
directions.
;
_chemical_name_systematic
;
(2,7-Diethoxynaphthalene-1,8-diyl)bis[(4-bromophenyl)methanone]
;
_chemical_name_common     ?
_chemical_formula_moiety     'C28 H22 Br2 O4'
_chemical_formula_sum     'C28 H22 Br2 O4'
_chemical_formula_iupac     'C28 H22 Br2 O4'
_chemical_formula_weight     582.27
_chemical_melting_point     ?
_space_group_crystal_system     monoclinic
_space_group_name_H-M_alt     'P 1 21/c 1'
_space_group_name_Hall     '-P 2ybc'
loop_
    _space_group_symop_id
    _space_group_symop_operation_xyz
    1 '+X,+Y,+Z'
    2 '-X,1/2+Y,1/2-Z'
    3 '-X,-Y,-Z'
    4 '+X,-1/2-Y,-1/2+Z'
_cell_length_a     7.74560(14)
_cell_length_b     24.4234(4)
_cell_length_c     13.0590(2)
_cell_angle_alpha     90
_cell_angle_beta     101.6109(9)
_cell_angle_gamma     90
_cell_volume     2419.86(8)
_cell_formula_units_Z     4
_cell_measurement_reflns_used     38566
_cell_measurement_theta_min     3.46
_cell_measurement_theta_max     68.25
_cell_measurement_temperature     193(2)
_exptl_crystal_description     platelet
_exptl_crystal_colour     colorless
_exptl_crystal_size_max     0.600
_exptl_crystal_size_mid     0.300
_exptl_crystal_size_min     0.100
_exptl_crystal_density_diffrn     1.598
_exptl_crystal_density_meas     ?
_exptl_crystal_density_method     'not measured'
_exptl_crystal_F_000     1168
_exptl_absorpt_coefficient_mu     4.521
_exptl_absorpt_correction_type     numerical
_exptl_absorpt_process_details
;
(NUMABS; Rigaku, 1999)
;
_exptl_absorpt_correction_T_min     0.260
_exptl_absorpt_correction_T_max     0.636
_diffrn_ambient_temperature     193(2)
_diffrn_source     ?
_diffrn_radiation_type     CuK\a
_diffrn_radiation_wavelength     1.54187
_diffrn_measurement_device_type     'Rigaku R-AXIS RAPID'
_diffrn_measurement_method     \w
_diffrn_detector_area_resol_mean     10.000
_diffrn_reflns_number     43148
_diffrn_reflns_av_R_equivalents     0.0798
_diffrn_reflns_av_unetI/netI     0.0343
_diffrn_reflns_theta_min     3.620
_diffrn_reflns_theta_max     68.250
_diffrn_reflns_theta_full     67.687
_diffrn_measured_fraction_theta_max     0.994
_diffrn_measured_fraction_theta_full     0.995
_diffrn_reflns_limit_h_min     -9
_diffrn_reflns_limit_h_max     8
_diffrn_reflns_limit_k_min     -29
_diffrn_reflns_limit_k_max     29
_diffrn_reflns_limit_l_min     -15
_diffrn_reflns_limit_l_max     15
_refine_special_details     ?
_reflns_number_total     4414
_reflns_number_gt     4038
_reflns_threshold_expression     'I > 2\s(I)'
_refine_ls_structure_factor_coef     Fsqd
_refine_ls_matrix_type     full
_refine_ls_R_factor_all     0.0429
_refine_ls_R_factor_gt     0.0406
_refine_ls_wR_factor_gt     0.1107
_refine_ls_wR_factor_ref     0.1130
_refine_ls_goodness_of_fit_ref     1.020
_refine_ls_restrained_S_all     1.020
_refine_ls_number_reflns     4414
_refine_ls_number_parameters     331
_refine_ls_number_restraints     0
_refine_ls_hydrogen_treatment     mixed
_refine_ls_weighting_scheme     calc
_refine_ls_weighting_details
              'w=1/[\s^2^(Fo^2^)+(0.0674P)^2^+1.6111P] where P=(Fo^2^+2Fc^2^)/3'
_atom_sites_solution_hydrogens     mixed
_atom_sites_solution_primary     ?
_atom_sites_solution_secondary     ?
_refine_ls_shift/su_max     0.003
_refine_ls_shift/su_mean     0.000
_refine_diff_density_max     0.972
_refine_diff_density_min     -0.603
_refine_ls_extinction_method     none
_refine_ls_extinction_coef     .
loop_
    _atom_type_symbol
    _atom_type_description
    _atom_type_scat_dispersion_real
    _atom_type_scat_dispersion_imag
    _atom_type_scat_source
    'C' 'C' 0.0181 0.0091
                         'International Tables Vol C Tables 4.2.6.8 and 6.1.1.4'
    'H' 'H' 0.0000 0.0000
                         'International Tables Vol C Tables 4.2.6.8 and 6.1.1.4'
    'O' 'O' 0.0492 0.0322
                         'International Tables Vol C Tables 4.2.6.8 and 6.1.1.4'
    'Br' 'Br' -0.6763 1.2805
                         'International Tables Vol C Tables 4.2.6.8 and 6.1.1.4'
_computing_data_collection
;
PROCESS-AUTO (Rigaku, 1998)
;
_computing_cell_refinement
;
PROCESS-AUTO (Rigaku, 1998)
;
_computing_data_reduction
;
PROCESS-AUTO (Rigaku, 1998)
;
_computing_structure_solution
;
SIR2004 (Burla <i>et al.</i>,  2007)
;
_computing_structure_refinement
;
<i>SHELXL2019/2</i> (Sheldrick, 2015)
;
_computing_molecular_graphics
;
ORTEPIII (Burnett & Johnson, 1996)
;
_computing_publication_material     ?
loop_
    _atom_site_type_symbol
    _atom_site_label
    _atom_site_fract_x
    _atom_site_fract_y
    _atom_site_fract_z
    _atom_site_U_iso_or_equiv
    _atom_site_adp_type
    _atom_site_calc_flag
    _atom_site_occupancy
    _atom_site_disorder_assembly
    _atom_site_disorder_group
    Br Br1 0.96576(4) 1.03404(2) 0.36431(3) 0.05270(14) Uani d 1 . .
    Br Br2 -0.39930(5) 0.96823(2) -0.11254(3) 0.05806(14) Uani d 1 . .
    O O1 0.5457(2) 0.83055(7) 0.50431(13) 0.0390(4) Uani d 1 . .
    O O2 0.0695(2) 0.75946(7) -0.00888(13) 0.0421(4) Uani d 1 . .
    O O3 0.2072(2) 0.88406(7) 0.30927(14) 0.0383(4) Uani d 1 . .
    O O4 0.3968(2) 0.85776(7) 0.11471(13) 0.0366(4) Uani d 1 . .
    C C1 0.3978(3) 0.80814(9) 0.33638(17) 0.0287(5) Uani d 1 . .
    C C2 0.4865(3) 0.79004(10) 0.43375(18) 0.0318(5) Uani d 1 . .
    C C3 0.5069(3) 0.73420(10) 0.45840(19) 0.0343(5) Uani d 1 . .
    H H3 0.573259 0.722794 0.524202 0.041 Uiso calc 1 . .
    C C4 0.4296(3) 0.69638(10) 0.38604(19) 0.0348(5) Uani d 1 . .
    H H4 0.439489 0.658560 0.403185 0.042 Uiso calc 1 . .
    C C5 0.2521(3) 0.67269(9) 0.2143(2) 0.0351(5) Uani d 1 . .
    H H5 0.260856 0.635155 0.233735 0.042 Uiso calc 1 . .
    C C6 0.1602(3) 0.68654(10) 0.1181(2) 0.0362(5) Uani d 1 . .
    H H6 0.102926 0.659242 0.071504 0.043 Uiso calc 1 . .
    C C7 0.1508(3) 0.74268(10) 0.08802(18) 0.0329(5) Uani d 1 . .
    C C8 0.2318(3) 0.78325(9) 0.15547(18) 0.0307(5) Uani d 1 . .
    C C9 0.3223(3) 0.76908(9) 0.25877(17) 0.0282(5) Uani d 1 . .
    C C10 0.3356(3) 0.71244(9) 0.28667(19) 0.0315(5) Uani d 1 . .
    C C11 0.6426(3) 0.81596(11) 0.60611(18) 0.0362(5) Uani d 1 . .
    H H11A 0.750029 0.795168 0.600616 0.043 Uiso calc 1 . .
    H H11B 0.569300 0.793170 0.643391 0.043 Uiso calc 1 . .
    C C12 0.6904(5) 0.86904(13) 0.6630(2) 0.0522(7) Uani d 1 . .
    C C13 -0.0250(3) 0.72077(10) -0.08191(18) 0.0354(5) Uani d 1 . .
    H H13A -0.112423 0.700710 -0.050432 0.043 Uiso calc 1 . .
    H H13B 0.057209 0.693956 -0.102999 0.043 Uiso calc 1 . .
    C C14 -0.1154(4) 0.75342(13) -0.1744(2) 0.0413(6) Uani d 1 . .
    C C15 0.3600(3) 0.86834(9) 0.32537(17) 0.0295(5) Uani d 1 . .
    C C16 0.5085(3) 0.90805(9) 0.33684(17) 0.0288(5) Uani d 1 . .
    C C17 0.4838(4) 0.96148(10) 0.3671(2) 0.0356(6) Uani d 1 . .
    H H17 0.372901 0.972407 0.380858 0.043 Uiso calc 1 . .
    C C18 0.6210(3) 0.99900(10) 0.3774(2) 0.0397(6) Uani d 1 . .
    H H18 0.606068 1.035412 0.399668 0.048 Uiso calc 1 . .
    C C19 0.7794(3) 0.98247(10) 0.35463(19) 0.0354(5) Uani d 1 . .
    C C20 0.8064(3) 0.92963(10) 0.3238(2) 0.0379(5) Uani d 1 . .
    H H20 0.916284 0.919065 0.308167 0.046 Uiso calc 1 . .
    C C21 0.6708(3) 0.89269(10) 0.31622(19) 0.0346(5) Uani d 1 . .
    H H21 0.688291 0.855973 0.296535 0.042 Uiso calc 1 . .
    C C22 0.2491(3) 0.83933(9) 0.11044(17) 0.0306(5) Uani d 1 . .
    C C23 0.0907(3) 0.87051(9) 0.05858(18) 0.0316(5) Uani d 1 . .
    C C24 0.1076(4) 0.90948(10) -0.0163(2) 0.0393(6) Uani d 1 . .
    H H24 0.219855 0.916307 -0.032517 0.047 Uiso calc 1 . .
    C C25 -0.0379(4) 0.93838(11) -0.0673(2) 0.0450(6) Uani d 1 . .
    H H25 -0.027117 0.964235 -0.120001 0.054 Uiso calc 1 . .
    C C26 -0.1990(4) 0.92916(10) -0.04062(19) 0.0397(6) Uani d 1 . .
    C C27 -0.2194(4) 0.89222(10) 0.0362(2) 0.0389(6) Uani d 1 . .
    H H27 -0.330361 0.887427 0.055432 0.047 Uiso calc 1 . .
    C C28 -0.0730(3) 0.86228(10) 0.08457(19) 0.0359(5) Uani d 1 . .
    H H28 -0.084796 0.835830 0.136056 0.043 Uiso calc 1 . .
    H H12A 0.755(6) 0.8901(17) 0.620(3) 0.087(13) Uiso d 1 . .
    H H12B 0.767(5) 0.8628(16) 0.729(3) 0.077(11) Uiso d 1 . .
    H H12C 0.582(6) 0.8867(16) 0.675(3) 0.076(12) Uiso d 1 . .
    H H14A -0.198(4) 0.7801(14) -0.161(3) 0.054(9) Uiso d 1 . .
    H H14B -0.175(5) 0.7325(17) -0.223(3) 0.067(11) Uiso d 1 . .
    H H14C -0.028(5) 0.7722(14) -0.202(3) 0.060(9) Uiso d 1 . .
loop_
    _atom_site_aniso_label
    _atom_site_aniso_U_11
    _atom_site_aniso_U_22
    _atom_site_aniso_U_33
    _atom_site_aniso_U_12
    _atom_site_aniso_U_13
    _atom_site_aniso_U_23
    Br1 0.0453(2) 0.03872(19) 0.0717(2) -0.01329(11) 0.00611(17) 0.00497(12)
    Br2 0.0582(3) 0.0595(2) 0.0506(2) 0.02283(14) -0.00315(16) 0.00419(13)
    O1 0.0469(11) 0.0367(9) 0.0299(8) -0.0034(7) -0.0007(7) 0.0020(7)
    O2 0.0493(11) 0.0352(9) 0.0360(9) -0.0048(8) -0.0054(8) -0.0029(7)
    O3 0.0252(9) 0.0425(9) 0.0469(10) 0.0039(7) 0.0071(7) -0.0026(7)
    O4 0.0310(10) 0.0418(9) 0.0377(9) -0.0062(7) 0.0085(7) -0.0011(7)
    C1 0.0221(12) 0.0327(11) 0.0327(11) -0.0016(9) 0.0086(9) 0.0015(9)
    C2 0.0254(12) 0.0374(12) 0.0328(11) -0.0029(9) 0.0065(9) -0.0003(9)
    C3 0.0318(13) 0.0382(12) 0.0327(12) -0.0005(10) 0.0056(10) 0.0055(9)
    C4 0.0302(13) 0.0338(12) 0.0409(13) 0.0009(10) 0.0084(10) 0.0061(10)
    C5 0.0339(13) 0.0271(11) 0.0453(13) -0.0013(9) 0.0106(11) -0.0005(9)
    C6 0.0330(14) 0.0310(12) 0.0439(13) -0.0036(10) 0.0064(10) -0.0055(10)
    C7 0.0281(13) 0.0351(12) 0.0350(12) -0.0013(9) 0.0048(10) -0.0001(9)
    C8 0.0259(12) 0.0313(11) 0.0352(12) 0.0001(9) 0.0067(9) -0.0007(9)
    C9 0.0206(12) 0.0311(11) 0.0339(12) -0.0004(8) 0.0080(9) -0.0001(8)
    C10 0.0256(12) 0.0327(12) 0.0375(12) 0.0003(9) 0.0091(9) 0.0009(9)
    C11 0.0301(13) 0.0476(14) 0.0291(11) -0.0005(10) 0.0022(10) 0.0016(10)
    C12 0.055(2) 0.0529(17) 0.0416(15) -0.0069(14) -0.0068(14) -0.0029(13)
    C13 0.0327(13) 0.0400(13) 0.0338(12) -0.0068(10) 0.0072(10) -0.0075(10)
    C14 0.0359(15) 0.0530(16) 0.0345(13) -0.0089(13) 0.0062(11) -0.0027(11)
    C15 0.0262(13) 0.0355(12) 0.0269(10) 0.0018(9) 0.0059(9) -0.0022(8)
    C16 0.0270(12) 0.0307(11) 0.0277(10) 0.0024(9) 0.0029(9) 0.0011(8)
    C17 0.0323(14) 0.0342(13) 0.0406(14) 0.0046(9) 0.0086(11) -0.0010(9)
    C18 0.0422(15) 0.0286(11) 0.0471(14) 0.0029(10) 0.0061(11) -0.0024(10)
    C19 0.0324(13) 0.0320(11) 0.0389(13) -0.0049(10) 0.0001(10) 0.0056(10)
    C20 0.0273(13) 0.0363(13) 0.0498(14) 0.0010(10) 0.0068(10) -0.0005(10)
    C21 0.0294(13) 0.0304(11) 0.0436(13) 0.0024(9) 0.0067(10) -0.0019(9)
    C22 0.0323(13) 0.0335(11) 0.0264(11) -0.0034(9) 0.0068(9) -0.0030(9)
    C23 0.0331(13) 0.0307(11) 0.0301(11) -0.0013(9) 0.0044(9) -0.0020(9)
    C24 0.0410(15) 0.0389(13) 0.0399(13) -0.0007(11) 0.0124(11) 0.0044(10)
    C25 0.0573(18) 0.0395(13) 0.0396(14) 0.0059(12) 0.0129(12) 0.0093(11)
    C26 0.0428(15) 0.0376(13) 0.0355(12) 0.0097(11) 0.0001(11) -0.0015(10)
    C27 0.0330(14) 0.0442(13) 0.0386(13) 0.0004(11) 0.0051(10) -0.0018(10)
    C28 0.0351(14) 0.0384(12) 0.0337(12) -0.0024(10) 0.0057(10) 0.0042(10)
_geom_special_details
;
 All esds (except the esd in the dihedral angle between two l.s. planes)
 are estimated using the full covariance matrix.  The cell esds are taken
 into account individually in the estimation of esds in distances, angles
 and torsion angles; correlations between esds in cell parameters are only
 used when they are defined by crystal symmetry.  An approximate (isotropic)
 treatment of cell esds is used for estimating esds involving l.s. planes.
;
loop_
    _geom_bond_atom_site_label_1
    _geom_bond_atom_site_label_2
    _geom_bond_site_symmetry_2
    _geom_bond_distance
    _geom_bond_publ_flag
    Br1 C19 . 1.901(2) ?
    Br2 C26 . 1.901(3) ?
    O1 C2 . 1.367(3) ?
    O1 C11 . 1.434(3) ?
    O2 C7 . 1.358(3) ?
    O2 C13 . 1.434(3) ?
    O3 C15 . 1.221(3) ?
    O4 C22 . 1.220(3) ?
    C1 C2 . 1.390(3) ?
    C1 C9 . 1.428(3) ?
    C1 C15 . 1.501(3) ?
    C2 C3 . 1.403(3) ?
    C3 C4 . 1.370(3) ?
    C3 H3 . 0.9500 ?
    C4 C10 . 1.410(3) ?
    C4 H4 . 0.9500 ?
    C5 C6 . 1.357(4) ?
    C5 C10 . 1.417(3) ?
    C5 H5 . 0.9500 ?
    C6 C7 . 1.424(3) ?
    C6 H6 . 0.9500 ?
    C7 C8 . 1.389(3) ?
    C8 C9 . 1.432(3) ?
    C8 C22 . 1.507(3) ?
    C9 C10 . 1.429(3) ?
    C11 C12 . 1.503(4) ?
    C11 H11A . 0.9900 ?
    C11 H11B . 0.9900 ?
    C12 H12A . 0.97(5) ?
    C12 H12B . 0.96(4) ?
    C12 H12C . 0.99(4) ?
    C13 C14 . 1.498(4) ?
    C13 H13A . 0.9900 ?
    C13 H13B . 0.9900 ?
    C14 H14A . 0.95(4) ?
    C14 H14B . 0.87(4) ?
    C14 H14C . 0.94(4) ?
    C15 C16 . 1.489(3) ?
    C16 C17 . 1.388(3) ?
    C16 C21 . 1.389(3) ?
    C17 C18 . 1.390(4) ?
    C17 H17 . 0.9500 ?
    C18 C19 . 1.379(4) ?
    C18 H18 . 0.9500 ?
    C19 C20 . 1.381(3) ?
    C20 C21 . 1.373(3) ?
    C20 H20 . 0.9500 ?
    C21 H21 . 0.9500 ?
    C22 C23 . 1.486(3) ?
    C23 C24 . 1.389(3) ?
    C23 C28 . 1.392(4) ?
    C24 C25 . 1.382(4) ?
    C24 H24 . 0.9500 ?
    C25 C26 . 1.380(4) ?
    C25 H25 . 0.9500 ?
    C26 C27 . 1.382(4) ?
    C27 C28 . 1.390(4) ?
    C27 H27 . 0.9500 ?
    C28 H28 . 0.9500 ?
loop_
    _geom_angle_atom_site_label_1
    _geom_angle_atom_site_label_2
    _geom_angle_atom_site_label_3
    _geom_angle_site_symmetry_1
    _geom_angle_site_symmetry_3
    _geom_angle
    _geom_angle_publ_flag
    C2 O1 C11 . . 119.16(19) ?
    C7 O2 C13 . . 119.96(19) ?
    C2 C1 C9 . . 119.5(2) ?
    C2 C1 C15 . . 116.8(2) ?
    C9 C1 C15 . . 122.8(2) ?
    O1 C2 C1 . . 115.1(2) ?
    O1 C2 C3 . . 122.8(2) ?
    C1 C2 C3 . . 122.1(2) ?
    C4 C3 C2 . . 118.9(2) ?
    C4 C3 H3 . . 120.5 ?
    C2 C3 H3 . . 120.5 ?
    C3 C4 C10 . . 121.4(2) ?
    C3 C4 H4 . . 119.3 ?
    C10 C4 H4 . . 119.3 ?
    C6 C5 C10 . . 122.1(2) ?
    C6 C5 H5 . . 119.0 ?
    C10 C5 H5 . . 119.0 ?
    C5 C6 C7 . . 118.9(2) ?
    C5 C6 H6 . . 120.5 ?
    C7 C6 H6 . . 120.5 ?
    O2 C7 C8 . . 116.2(2) ?
    O2 C7 C6 . . 122.4(2) ?
    C8 C7 C6 . . 121.4(2) ?
    C7 C8 C9 . . 119.9(2) ?
    C7 C8 C22 . . 117.7(2) ?
    C9 C8 C22 . . 121.5(2) ?
    C1 C9 C10 . . 117.9(2) ?
    C1 C9 C8 . . 124.1(2) ?
    C10 C9 C8 . . 118.1(2) ?
    C4 C10 C5 . . 120.3(2) ?
    C4 C10 C9 . . 120.1(2) ?
    C5 C10 C9 . . 119.6(2) ?
    O1 C11 C12 . . 106.0(2) ?
    O1 C11 H11A . . 110.5 ?
    C12 C11 H11A . . 110.5 ?
    O1 C11 H11B . . 110.5 ?
    C12 C11 H11B . . 110.5 ?
    H11A C11 H11B . . 108.7 ?
    C11 C12 H12A . . 106(2) ?
    C11 C12 H12B . . 111(2) ?
    H12A C12 H12B . . 108(3) ?
    C11 C12 H12C . . 109(2) ?
    H12A C12 H12C . . 114(3) ?
    H12B C12 H12C . . 109(3) ?
    O2 C13 C14 . . 106.2(2) ?
    O2 C13 H13A . . 110.5 ?
    C14 C13 H13A . . 110.5 ?
    O2 C13 H13B . . 110.5 ?
    C14 C13 H13B . . 110.5 ?
    H13A C13 H13B . . 108.7 ?
    C13 C14 H14A . . 116(2) ?
    C13 C14 H14B . . 112(3) ?
    H14A C14 H14B . . 105(3) ?
    C13 C14 H14C . . 108(2) ?
    H14A C14 H14C . . 107(3) ?
    H14B C14 H14C . . 109(3) ?
    O3 C15 C16 . . 121.0(2) ?
    O3 C15 C1 . . 119.2(2) ?
    C16 C15 C1 . . 119.8(2) ?
    C17 C16 C21 . . 119.4(2) ?
    C17 C16 C15 . . 119.5(2) ?
    C21 C16 C15 . . 121.0(2) ?
    C16 C17 C18 . . 120.0(2) ?
    C16 C17 H17 . . 120.0 ?
    C18 C17 H17 . . 120.0 ?
    C19 C18 C17 . . 118.9(2) ?
    C19 C18 H18 . . 120.6 ?
    C17 C18 H18 . . 120.6 ?
    C18 C19 C20 . . 122.0(2) ?
    C18 C19 Br1 . . 119.22(18) ?
    C20 C19 Br1 . . 118.8(2) ?
    C21 C20 C19 . . 118.5(2) ?
    C21 C20 H20 . . 120.8 ?
    C19 C20 H20 . . 120.8 ?
    C20 C21 C16 . . 121.2(2) ?
    C20 C21 H21 . . 119.4 ?
    C16 C21 H21 . . 119.4 ?
    O4 C22 C23 . . 120.8(2) ?
    O4 C22 C8 . . 118.3(2) ?
    C23 C22 C8 . . 120.9(2) ?
    C24 C23 C28 . . 119.3(2) ?
    C24 C23 C22 . . 119.1(2) ?
    C28 C23 C22 . . 121.6(2) ?
    C25 C24 C23 . . 120.4(2) ?
    C25 C24 H24 . . 119.8 ?
    C23 C24 H24 . . 119.8 ?
    C26 C25 C24 . . 119.1(2) ?
    C26 C25 H25 . . 120.5 ?
    C24 C25 H25 . . 120.5 ?
    C25 C26 C27 . . 122.1(2) ?
    C25 C26 Br2 . . 118.88(19) ?
    C27 C26 Br2 . . 119.0(2) ?
    C26 C27 C28 . . 118.1(2) ?
    C26 C27 H27 . . 120.9 ?
    C28 C27 H27 . . 120.9 ?
    C27 C28 C23 . . 120.9(2) ?
    C27 C28 H28 . . 119.6 ?
    C23 C28 H28 . . 119.6 ?
loop_
    _geom_torsion_atom_site_label_1
    _geom_torsion_atom_site_label_2
    _geom_torsion_atom_site_label_3
    _geom_torsion_atom_site_label_4
    _geom_torsion_site_symmetry_1
    _geom_torsion_site_symmetry_2
    _geom_torsion_site_symmetry_3
    _geom_torsion_site_symmetry_4
    _geom_torsion
    _geom_torsion_publ_flag
    C11 O1 C2 C1 . . . . -178.5(2) ?
    C11 O1 C2 C3 . . . . 4.0(3) ?
    C9 C1 C2 O1 . . . . -176.65(19) ?
    C15 C1 C2 O1 . . . . -7.0(3) ?
    C9 C1 C2 C3 . . . . 0.9(3) ?
    C15 C1 C2 C3 . . . . 170.5(2) ?
    O1 C2 C3 C4 . . . . 174.1(2) ?
    C1 C2 C3 C4 . . . . -3.3(4) ?
    C2 C3 C4 C10 . . . . 2.2(4) ?
    C10 C5 C6 C7 . . . . 1.5(4) ?
    C13 O2 C7 C8 . . . . -176.9(2) ?
    C13 O2 C7 C6 . . . . 5.8(4) ?
    C5 C6 C7 O2 . . . . 176.3(2) ?
    C5 C6 C7 C8 . . . . -0.8(4) ?
    O2 C7 C8 C9 . . . . -179.3(2) ?
    C6 C7 C8 C9 . . . . -2.0(4) ?
    O2 C7 C8 C22 . . . . -10.2(3) ?
    C6 C7 C8 C22 . . . . 167.1(2) ?
    C2 C1 C9 C10 . . . . 2.5(3) ?
    C15 C1 C9 C10 . . . . -166.5(2) ?
    C2 C1 C9 C8 . . . . -178.6(2) ?
    C15 C1 C9 C8 . . . . 12.5(3) ?
    C7 C8 C9 C1 . . . . -175.0(2) ?
    C22 C8 C9 C1 . . . . 16.3(3) ?
    C7 C8 C9 C10 . . . . 4.0(3) ?
    C22 C8 C9 C10 . . . . -164.7(2) ?
    C3 C4 C10 C5 . . . . -178.0(2) ?
    C3 C4 C10 C9 . . . . 1.2(4) ?
    C6 C5 C10 C4 . . . . 179.8(2) ?
    C6 C5 C10 C9 . . . . 0.5(4) ?
    C1 C9 C10 C4 . . . . -3.5(3) ?
    C8 C9 C10 C4 . . . . 177.4(2) ?
    C1 C9 C10 C5 . . . . 175.8(2) ?
    C8 C9 C10 C5 . . . . -3.3(3) ?
    C2 O1 C11 C12 . . . . 179.0(2) ?
    C7 O2 C13 C14 . . . . 173.3(2) ?
    C2 C1 C15 O3 . . . . -114.3(2) ?
    C9 C1 C15 O3 . . . . 54.9(3) ?
    C2 C1 C15 C16 . . . . 64.1(3) ?
    C9 C1 C15 C16 . . . . -126.6(2) ?
    O3 C15 C16 C17 . . . . 23.4(3) ?
    C1 C15 C16 C17 . . . . -155.0(2) ?
    O3 C15 C16 C21 . . . . -155.7(2) ?
    C1 C15 C16 C21 . . . . 25.9(3) ?
    C21 C16 C17 C18 . . . . -0.5(4) ?
    C15 C16 C17 C18 . . . . -179.5(2) ?
    C16 C17 C18 C19 . . . . 1.5(4) ?
    C17 C18 C19 C20 . . . . -1.1(4) ?
    C17 C18 C19 Br1 . . . . 178.12(18) ?
    C18 C19 C20 C21 . . . . -0.3(4) ?
    Br1 C19 C20 C21 . . . . -179.53(19) ?
    C19 C20 C21 C16 . . . . 1.3(4) ?
    C17 C16 C21 C20 . . . . -1.0(4) ?
    C15 C16 C21 C20 . . . . 178.1(2) ?
    C7 C8 C22 O4 . . . . -118.5(2) ?
    C9 C8 C22 O4 . . . . 50.5(3) ?
    C7 C8 C22 C23 . . . . 59.3(3) ?
    C9 C8 C22 C23 . . . . -131.8(2) ?
    O4 C22 C23 C24 . . . . 23.3(3) ?
    C8 C22 C23 C24 . . . . -154.3(2) ?
    O4 C22 C23 C28 . . . . -155.5(2) ?
    C8 C22 C23 C28 . . . . 26.8(3) ?
    C28 C23 C24 C25 . . . . -2.4(4) ?
    C22 C23 C24 C25 . . . . 178.8(2) ?
    C23 C24 C25 C26 . . . . 1.9(4) ?
    C24 C25 C26 C27 . . . . 0.5(4) ?
    C24 C25 C26 Br2 . . . . -179.1(2) ?
    C25 C26 C27 C28 . . . . -2.5(4) ?
    Br2 C26 C27 C28 . . . . 177.15(18) ?
    C26 C27 C28 C23 . . . . 2.0(4) ?
    C24 C23 C28 C27 . . . . 0.4(4) ?
    C22 C23 C28 C27 . . . . 179.2(2) ?
loop_
    _geom_hbond_atom_site_label_D
    _geom_hbond_atom_site_label_H
    _geom_hbond_atom_site_label_A
    _geom_hbond_site_symmetry_D
    _geom_hbond_site_symmetry_H
    _geom_hbond_site_symmetry_A
    _geom_hbond_distance_DH
    _geom_hbond_distance_HA
    _geom_hbond_distance_DA
    _geom_hbond_angle_DHA
    _geom_hbond_publ_flag
    C20 H20 O3 1_555 1_555 1_655 0.95 2.41 3.339(3) 167 y
    C27 H27 O4 1_555 1_555 1_455 0.95 2.50 3.439(3) 170 y
    C11 H11B Cg2 1_555 1_555 4_576 0.99 2.75 3.632(3) 148 y
    C11 H13B Cg5 1_555 1_555 4_576 0.99 2.89 3.838(3) 162 y
    C14 H14C Cg2 1_555 1_555 4_575 0.98 2.78(4) 3.631(3) 151(3) y
    C14 H14C Cg5 1_555 1_555 4_575 0.98 2.85(4) 3.632(3) 141(3) y
    C12 H12A Br1 1_555 1_555 3_776 0.97(4) 2.82(5) 3.634(4) 141(3) y
    C26 Br2 Cg3 1_555 1_555 3_575 1.901(3) 3.8749(11) 5.626(3) 152.17(9) y
_shelx_space_group_comment
;
The symmetry employed for this shelxl refinement is uniquely defined
by the following loop, which should always be used as a source of
symmetry information in preference to the above space-group names.
They are only intended as comments.
;
_shelx_estimated_absorpt_T_min     0.172
_shelx_estimated_absorpt_T_max     0.661
_shelx_hkl_file
;
   0   0   1    0.54    0.19
   0   0   1    0.76    0.13
   0   0   1    0.60    0.18
   0   0   1    0.58    0.35
   0   0   1    0.79    0.11
   0   0   1    0.30    0.18
   0   0   1   -0.06    0.47
   0   0  -1    0.94    0.26
   0   0  -1    0.44    0.32
   0   0  -1    0.36    0.19
   0   0  -1    0.01    0.20
   0   0  -1   -0.01    0.12
   0   0  -1    0.46    0.11
   0   0  -1    0.53    0.24
   0   0  -1    0.79    0.34
   0   0   2  337.65   21.77
   0   0   2  321.90   19.30
   0   0   2  340.77   25.10
   0   0   2  366.09   23.70
   0   0   2  329.24   20.01
   0   0   2  398.99   26.81
   0   0   2  337.96   22.22
   0   0  -2  333.61   21.21
   0   0  -2  343.43   22.23
   0   0  -2  368.82   24.85
   0   0  -2  312.64   20.69
   0   0  -2  354.81   23.15
   0   0  -2  435.46   29.87
   0   0  -2  360.21   24.09
   0   0  -2  337.39   20.32
   0   0  -2  349.80   22.97
   0   0   3   -1.67    0.76
   0   0   3   -0.65    0.72
   0   0   3   -0.37    0.97
   0   0   3    0.23    0.74
   0   0   3   -0.00    0.38
   0   0   3   -0.09    0.70
   0   0   3   -0.00    0.70
   0   0  -3   -2.31    1.63
   0   0  -3   -1.53    0.71
   0   0  -3   -1.50    1.44
   0   0  -3   -1.23    0.73
   0   0  -3    0.03    0.40
   0   0  -3   -0.69    1.03
   0   0  -3   -0.16    0.38
   0   0  -3   -0.33    0.70
   0   0  -3    1.07    0.80
   0   0   410435.51 2663.75
   0   0   410357.62 2613.25
   0   0   410074.58 2572.10
   0   0   4 9815.89 2531.02
   0   0   410776.37 2752.06
   0   0   410083.52 2533.63
   0   0   410402.22 2660.14
   0   0   4 9596.97 2444.14
   0   0  -4 8859.50 2295.53
   0   0  -410383.08 2650.00
   0   0  -4 9980.91 2516.22
   0   0  -410221.56 2616.46
   0   0  -410157.20 2593.09
   0   0  -4 9730.34 2496.70
   0   0  -4 9960.25 2553.30
   0   0   5    0.52    0.26
   0   0   5   -0.02    0.70
   0   0   5    1.83    0.50
   0   0   5    0.27    0.60
   0   0   5    1.58    0.64
   0   0   5    0.34    1.40
   0   0   5    0.33    0.94
   0   0  -5    1.76    0.54
   0   0  -5    0.85    0.99
   0   0  -5    0.38    1.10
   0   0  -5    0.32    0.84
   0   0  -5    0.09    0.63
   0   0  -5    0.16    0.67
   0   0   6  169.69    9.40
   0   0   6  157.45   12.71
   0   0   6  166.31   11.98
   0   0   6  166.52   10.85
   0   0   6  155.62    8.44
   0   0   6  173.96   13.19
   0   0  -6  162.57   11.46
   0   0  -6  170.07   11.36
   0   0  -6  161.11   11.01
   0   0  -6  156.45    8.42
   0   0  -6  161.29   11.21
   0   0  -6  150.12   12.29
   0   0  -6  163.32   11.33
   0   0   7   -0.12    1.15
   0   0   7    0.25    0.27
   0   0   7    0.10    0.51
   0   0   7    0.53    0.81
   0   0   7    0.14    0.21
   0   0   7    0.32    0.56
   0   0  -7    9.29    1.27
   0   0  -7    0.69    0.63
   0   0  -7    0.61    0.36
   0   0  -7    0.86    0.58
   0   0  -7    0.31    0.56
   0   0  -7   -0.10    0.61
   0   0   8 1102.29  120.89
   0   0   8 1051.78  120.53
   0   0   8 1154.34  125.26
   0   0   8 1144.48  123.14
   0   0   8 1128.07  124.56
   0   0   8 1094.12  117.90
   0   0  -8 1074.18  116.52
   0   0  -8 1147.69  131.32
   0   0  -8  931.43  111.11
   0   0  -8 1141.55  124.57
   0   0   9    0.54    0.63
   0   0   9    0.11    0.45
   0   0   9   -0.15    0.66
   0   0  -9   -0.07    0.66
   0   0  -9    1.27    0.98
   0   0  10   60.75    5.58
   0   0  10   55.66    4.34
   0   0 -10   56.74    6.74
   0   0 -10   47.59    6.18
   0   0  11    0.12    0.52
   0   0  11    0.42    0.79
   0   0 -11    0.06    1.04
   0   0 -11    0.38    0.89
   0   0  12   50.25    5.43
   0   0  12   45.75    4.92
   0   0 -12   33.45    7.37
   0   0 -12   51.17    6.60
   0   0  13   -0.58    1.40
   0   0 -13    0.77    0.69
   0   0 -13    0.51    0.81
   0   0  14   29.93    3.51
   0   0 -14   32.25    4.36
   0   0  15   -0.09    0.41
   0   1  -1   13.87    0.69
   0   1   1   13.10    1.23
   0   1   1   13.85    0.65
   0   1  -1   12.38    0.59
   0   1   1   12.23    0.64
   0   1  -1   12.56    1.10
   0   1   1   12.86    0.98
   0   1  -1   13.01    0.53
   0   1   1   11.64    0.57
   0   1  -1   11.01    0.54
   0   1   1   11.69    0.59
   0   1  -1   11.78    0.75
   0   1   1   12.29    0.71
   0   1  -1   15.51    1.07
   0   1   1   12.62    0.78
   0   1  -1   11.90    0.49
   0  -1   1   15.15    1.91
   0  -1   1   13.09    0.79
   0  -1   1   11.55    0.47
   0  -1   1   12.11    0.69
   0  -1  -1   11.71    0.58
   0  -1   1   11.03    0.80
   0  -1  -1   12.24    0.72
   0  -1  -1   13.27    0.81
   0  -1   1   12.85    0.70
   0  -1  -1   12.83    0.60
   0  -1  -1   12.78    0.73
   0  -1  -1   12.90    0.94
   0  -1   1   13.83    0.55
   0  -1  -1   12.04    0.57
   0  -1  -1   14.89    0.67
   0   1   2   19.12    2.91
   0   1   2   21.81    1.54
   0   1  -2   19.90    2.23
   0   1  -2   25.42    2.70
   0   1   2   19.78    1.72
   0   1   2   21.33    1.26
   0   1   2   24.36    2.50
   0   1   2   19.40    1.16
   0   1   2   20.69    1.72
   0   1  -2   21.31    1.63
   0   1  -2   19.34    1.44
   0   1  -2   20.49    1.59
   0   1  -2   19.71    1.57
   0   1  -2   23.28    2.44
   0  -1   2   26.25    2.07
   0  -1   2   19.65    1.05
   0  -1   2   18.51    1.56
   0  -1   2   21.20    1.83
   0  -1   2   18.65    1.36
   0  -1   2   21.38    1.65
   0  -1  -2   22.09    1.59
   0  -1  -2   19.95    1.73
   0  -1  -2   22.30    1.68
   0  -1  -2   21.16    1.20
   0  -1  -2   21.41    1.79
   0  -1  -2   21.71    1.85
   0  -1   2   19.39    1.00
   0  -1  -2   23.74    2.33
   0  -1  -2   20.28    1.86
   0  -1   2   23.24    1.86
   0   1   3 5643.39 1083.40
   0   1   3 5536.07 1084.41
   0   1   3 5559.72 1055.86
   0   1  -3 5330.10 1068.66
   0   1   3 5266.19  998.47
   0   1   3 5383.01 1036.83
   0   1  -3 5115.55  982.21
   0   1  -3 5549.37 1070.02
   0   1  -3 5234.75 1032.54
   0   1   3 5088.53  983.13
   0   1   3 5554.68 1072.45
   0   1  -3 5310.09 1011.14
   0   1  -3 5393.84 1040.30
   0   1  -3 5166.26  997.07
   0  -1   3 5292.50 1002.61
   0  -1   3 5461.51 1071.77
   0  -1   3 5728.25 1112.32
   0  -1   3 5385.63 1038.48
   0  -1   3 5207.35 1023.76
   0  -1  -3 5599.11 1089.90
   0  -1   3 5144.33  986.38
   0  -1  -3 5346.56 1024.44
   0  -1  -3 5637.37 1086.85
   0  -1  -3 5376.30 1020.64
   0  -1   3 5451.37 1026.48
   0  -1  -3 5382.70 1039.90
   0  -1  -3 5541.99 1067.60
   0  -1  -3 5354.14 1035.42
   0  -1  -3 5367.80 1037.22
   0  -1   3 5491.58 1065.47
   0  -1  -3 5674.92 1107.29
   0   1  -4  355.35   23.66
   0   1   4  333.58   27.48
   0   1  -4  360.05   27.67
   0   1   4  339.73   28.37
   0   1   4  347.24   28.78
   0   1   4  311.28   20.33
   0   1   4  380.13   33.91
   0   1   4  359.57   25.14
   0   1  -4  345.02   24.56
   0   1   4  365.62   25.68
   0   1  -4  354.22   25.62
   0   1  -4  377.62   35.40
   0   1  -4  357.01   25.82
   0   1  -4  377.90   32.15
   0  -1   4  370.75   29.88
   0  -1   4  354.68   23.06
   0  -1   4  334.12   21.10
   0  -1   4  366.24   29.83
   0  -1   4  373.10   27.53
   0  -1  -4  372.90   26.35
   0  -1   4  335.83   23.60
   0  -1  -4  367.26   31.76
   0  -1   4  380.80   27.95
   0  -1  -4  353.60   25.40
   0  -1  -4  324.34   29.11
   0  -1  -4  349.53   25.37
   0  -1  -4  360.30   23.26
   0  -1   4  338.07   24.52
   0  -1  -4  348.49   22.91
   0  -1  -4  367.10   26.30
   0  -1  -4  361.97   26.05
   0   1  -5 1199.81  130.81
   0   1   5 1180.78  130.72
   0   1   5 1247.95  127.97
   0   1   5 1320.54  139.08
   0   1   5 1156.85  117.42
   0   1   5 1242.45  132.63
   0   1   5 1238.95  131.75
   0   1   5 1323.14  145.65
   0   1   5 1248.40  133.87
   0   1  -5 1234.48  131.84
   0   1  -5 1277.82  136.46
   0   1  -5 1106.26  118.29
   0   1  -5 1126.90  115.81
   0   1  -5 1256.17  135.72
   0   1  -5 1199.43  134.31
   0  -1   5 1227.61  135.45
   0  -1   5 1234.45  134.69
   0  -1   5 1258.59  128.08
   0  -1  -5 1114.94  124.31
   0  -1   5 1150.90  117.78
   0  -1   5 1241.79  132.27
   0  -1  -5 1207.38  128.63
   0  -1   5 1267.17  136.69
   0  -1  -5 1175.53  126.60
   0  -1   5 1265.55  139.64
   0  -1  -5 1234.70  133.85
   0  -1  -5 1243.63  132.32
   0  -1   5 1243.75  130.28
   0  -1  -5 1161.50  124.14
   0  -1  -5 1260.54  127.93
   0   1   6  884.54   86.65
   0   1  -6  786.87   73.51
   0   1   6  831.37   77.12
   0   1  -6  832.70   80.84
   0   1   6  742.28   73.68
   0   1  -6  798.44   76.11
   0   1  -6  718.62   73.10
   0   1   6  796.43   75.75
   0   1   6  853.23   75.12
   0   1  -6  768.95   72.66
   0   1  -6  775.53   66.92
   0   1   6  882.67   87.18
   0   1  -6  784.06   73.62
   0   1   6  716.61   63.13
   0  -1   6  810.41   78.20
   0  -1  -6  807.86   77.40
   0  -1   6  841.38   81.97
   0  -1  -6  799.79   75.00
   0  -1   6  791.02   78.37
   0  -1  -6  685.30   69.10
   0  -1  -6  747.48   65.41
   0  -1   6  792.76   75.13
   0  -1   6  770.96   67.69
   0  -1  -6  774.96   72.83
   0  -1   6  849.30   73.17
   0  -1  -6  764.50   72.52
   0  -1   6  817.72   84.05
   0   1   7  775.54   72.34
   0   1   7  752.16   68.98
   0   1   7  738.90   64.51
   0   1   7  694.99   68.23
   0   1   7  754.03   80.21
   0   1   7  688.31   60.66
   0   1   7  771.38   72.88
   0   1  -7  742.24   63.40
   0   1  -7  725.25   67.54
   0   1  -7  757.01   77.09
   0   1  -7  720.91   67.89
   0   1  -7  716.42   67.50
   0   1  -7  724.94   67.67
   0  -1   7  737.95   70.64
   0  -1   7  707.56   69.48
   0  -1   7  712.05   67.22
   0  -1   7  948.70   89.74
   0  -1  -7  744.11   70.92
   0  -1   7  749.24   69.07
   0  -1  -7  735.05   71.26
   0  -1  -7  725.16   67.83
   0  -1   7  722.23   66.41
   0  -1   7  744.27   64.85
   0  -1  -7  564.17   57.75
   0  -1  -7  734.86   68.83
   0  -1  -7  720.32   63.77
   0   1  -8   36.30    6.80
   0   1   8   44.45    3.92
   0   1   8   45.87    4.25
   0   1   8   43.64    4.96
   0   1   8   40.99    4.72
   0   1   8   45.57    3.52
   0   1  -8   42.58    3.77
   0   1  -8   45.14    3.82
   0   1  -8   42.27    3.71
   0  -1   8   40.59    3.08
   0  -1   8   42.79    4.37
   0  -1   8   41.42    4.07
   0  -1  -8   42.68    3.91
   0  -1  -8   43.31    3.31
   0  -1  -8   34.62    4.38
   0  -1   8   42.27    4.24
   0  -1   8   44.07    3.70
   0  -1  -8   42.23    3.93
   0   1  -9  217.20   24.69
   0   1   9  295.93   25.35
   0   1  -9  295.30   23.21
   0   1   9  297.20   23.97
   0  -1  -9  314.37   24.73
   0  -1   9  311.79   25.45
   0  -1  -9  309.65   24.81
   0  -1   9  303.37   22.98
   0   1  10   49.97    5.63
   0   1  10   49.62    4.96
   0   1 -10   47.99    4.24
   0   1 -10   43.38    6.01
   0  -1  10   54.72    7.93
   0  -1 -10   36.74    5.34
   0  -1 -10   48.97    4.68
   0  -1 -10   49.82    4.59
   0  -1  10   45.52    3.65
   0   1  11   26.51    3.36
   0   1 -11   19.39    3.87
   0   1  11   25.30    2.58
   0   1 -11   25.61    2.88
   0  -1 -11   18.63    3.57
   0  -1  11   25.71    5.53
   0  -1  11   23.22    2.42
   0  -1 -11   24.59    3.07
   0   1  12    3.00    1.08
   0   1 -12    5.35    1.29
   0   1  12    5.61    1.49
   0   1 -12    2.29    2.85
   0  -1  12    3.99    2.63
   0  -1 -12    2.15    2.58
   0  -1 -12    4.04    1.38
   0   1 -13  131.44    9.98
   0   1  13  126.38   10.85
   0   1 -13   96.67    9.70
   0  -1  13  123.78   10.76
   0  -1 -13  130.14   10.26
   0   1 -14    0.15    1.13
   0   1  14    0.20    0.76
   0   1 -14    0.67    0.60
   0  -1  14    1.43    0.80
   0  -1  14    0.41    0.84
   0  -1 -14    0.80    0.69
   0  -1  15   28.01    3.91
   0  -1  15   22.53    2.59
   0   2   0  166.05    8.46
   0   2   0  185.54    8.57
   0   2   0  173.98    9.51
   0   2   0  163.30    8.32
   0   2   0  179.63    8.70
   0   2   0  168.44    7.81
   0   2   0  172.43    8.41
   0   2   0  150.18    8.10
   0  -2   0  180.25    9.71
   0  -2   0  161.01    8.24
   0  -2   0  187.19   10.10
   0  -2   0  156.51    7.54
   0  -2   0  185.27    9.53
   0  -2   0  158.09    8.42
   0  -2   0  166.47    8.46
   0  -2   0  167.28    8.22
   0   2  -1   81.42    3.50
   0   2   1   89.21    3.78
   0   2  -1   90.88    4.40
   0   2   1   94.84    4.60
   0   2   1   93.02    4.36
   0   2   1   80.09    3.77
   0   2   1   94.04    4.74
   0   2  -1   82.88    3.70
   0   2   1   95.82    4.49
   0   2  -1   90.65    4.18
   0   2  -1   84.96    3.39
   0   2   1   93.14    4.98
   0   2  -1   85.41    4.08
   0   2  -1   99.93    5.30
   0  -2   1   88.60    5.04
   0  -2   1   84.89    3.73
   0  -2   1   90.51    4.26
   0  -2  -1   98.24    4.69
   0  -2  -1   89.78    4.51
   0  -2  -1   84.89    5.00
   0  -2  -1   94.16    4.49
   0  -2   1   84.05    3.49
   0  -2  -1   88.12    3.72
   0  -2   1   82.09    4.56
   0  -2  -1   92.48    5.83
   0  -2  -1   88.57    4.70
   0  -2  -1   87.20    3.28
   0  -2   1   86.29    3.41
   0  -2   1   87.97    4.34
   0   2   2   23.55    2.34
   0   2   2   22.42    2.11
   0   2   2   23.09    1.71
   0   2  -2   23.10    1.94
   0   2   2   22.98    2.23
   0   2  -2   23.66    2.43
   0   2  -2   20.40    1.19
   0   2  -2   19.60    1.42
   0   2   2   21.25    1.59
   0   2   2   24.68    2.54
   0   2  -2   23.64    2.40
   0   2   2   23.87    1.69
   0   2   2   34.14    3.29
   0   2  -2   22.55    1.95
   0   2  -2   26.69    3.21
   0  -2   2   26.55    3.52
   0  -2   2   22.91    1.31
   0  -2   2   22.50    1.91
   0  -2  -2   22.92    1.55
   0  -2  -2   22.01    1.67
   0  -2   2   23.59    3.54
   0  -2  -2   24.99    2.22
   0  -2  -2   23.91    2.12
   0  -2  -2   20.85    1.49
   0  -2   2   22.12    2.45
   0  -2  -2   24.04    2.80
   0  -2   2   22.94    2.43
   0  -2   2   23.60    1.78
   0   2  -3  140.08    8.86
   0   2  -3  127.20   11.25
   0   2   3  149.17    9.40
   0   2   3  133.07   10.29
   0   2   3  139.81   10.57
   0   2   3  153.43   13.65
   0   2  -3  129.25    9.45
   0   2   3  143.72    8.64
   0   2   3  145.05   11.55
   0   2  -3  155.43   14.18
   0   2   3  123.30   13.63
   0   2   3  134.85    7.98
   0   2  -3  134.72    9.80
   0   2  -3  142.41    7.46
   0   2  -3  147.12   13.45
   0  -2   3  138.93   11.41
   0  -2   3  133.66   14.37
   0  -2  -3  141.11    9.48
   0  -2   3  129.24   12.80
   0  -2  -3  140.16    8.43
   0  -2   3  152.60   10.51
   0  -2  -3  135.52    8.01
   0  -2   3  132.41    8.99
   0  -2  -3  136.98   10.12
   0  -2   3  137.55   10.51
   0  -2  -3  138.47   10.36
   0  -2  -3  138.45   17.81
   0  -2  -3  148.31   12.99
   0  -2  -3  143.39   11.05
   0  -2   3  135.95    8.60
   0   2  -4 5428.57 1049.03
   0   2  -4 5015.39  950.56
   0   2   4 5287.38 1021.26
   0   2   4 5608.61 1069.85
   0   2  -4 5090.86  976.69
   0   2   4 5727.55 1122.57
   0   2  -4 5579.04 1073.75
   0   2   4 5609.27 1084.89
   0   2   4 5250.57 1013.95
   0   2   4 5592.32 1075.71
   0   2  -4 5309.50 1037.60
   0   2  -4 5222.33 1007.50
   0   2   4 5205.34  989.98
   0   2  -4 5361.18 1057.24
   0  -2   4 5321.86 1029.53
   0  -2  -4 5546.34 1074.87
   0  -2   4 5469.36 1047.30
   0  -2  -4 5456.45 1065.34
   0  -2  -4 4920.34  938.60
   0  -2   4 5639.65 1105.43
   0  -2   4 5303.17 1007.48
   0  -2   4 5462.06 1070.89
   0  -2   4 5404.10 1027.26
   0  -2   4 5491.17 1071.95
   0  -2  -4 5480.66 1046.07
   0  -2  -4 5555.77 1069.68
   0  -2  -4 5297.57 1024.05
   0  -2   4 5442.98 1051.24
   0  -2  -4 5430.64 1050.49
   0  -2  -4 4709.53  920.82
   0   2  -5    0.83    0.67
   0   2  -5    0.87    0.59
   0   2   5    1.53    1.14
   0   2   5    1.28    0.37
   0   2   5    1.08    1.35
   0   2  -5    1.62    1.19
   0   2   5    0.78    0.45
   0   2  -5    2.20    0.48
   0   2   5    1.83    0.81
   0   2   5    0.86    1.33
   0   2  -5    1.43    0.95
   0   2   5    1.16    0.62
   0   2  -5    1.49    0.80
   0   2  -5    1.09    0.69
   0  -2   5    1.36    0.61
   0  -2  -5    1.01    0.87
   0  -2  -5    1.92    0.63
   0  -2   5    1.66    0.36
   0  -2  -5    1.56    0.68
   0  -2  -5    1.13    0.80
   0  -2  -5    1.43    0.75
   0  -2   5    2.14    1.40
   0  -2   5    1.38    1.20
   0  -2  -5    1.97    0.42
   0  -2  -5    1.15    0.76
   0  -2  -5    1.33    0.95
   0  -2   5    1.15    0.84
   0  -2   5    0.92    0.78
   0  -2   5    6.54    0.98
   0   2  -6   35.25    1.58
   0   2   6   36.18    3.27
   0   2   6   35.99    2.09
   0   2   6   64.92    5.63
   0   2   6   34.14    3.25
   0   2  -6   36.28    3.59
   0   2  -6   31.75    4.16
   0   2   6   37.01    4.28
   0   2  -6   34.56    2.60
   0   2   6   33.31    1.81
   0   2  -6   37.01    4.35
   0   2   6   37.46    2.78
   0   2   6   32.95    2.98
   0   2  -6   35.63    3.24
   0   2  -6   31.63    2.84
   0  -2   6   36.42    5.48
   0  -2  -6   33.32    1.87
   0  -2   6   33.19    2.52
   0  -2   6   33.58    3.32
   0  -2  -6   26.09    3.21
   0  -2   6   35.25    3.08
   0  -2  -6   33.41    3.56
   0  -2  -6   33.12    3.12
   0  -2   6   33.37    1.74
   0  -2  -6   34.27    3.90
   0  -2  -6   33.43    3.17
   0  -2   6   35.38    3.72
   0  -2   6   36.20    3.22
   0   2   7  528.81   44.61
   0   2  -7  497.39   40.87
   0   2  -7  504.44   47.75
   0   2   7  531.69   43.33
   0   2  -7  526.77   43.98
   0   2   7  520.52   44.12
   0   2  -7  505.26   37.51
   0   2   7  477.33   36.47
   0   2   7  492.27   41.29
   0   2  -7  527.78   43.71
   0   2   7  538.19   48.80
   0   2   7  496.41   38.54
   0   2  -7  496.15   41.98
   0   2  -7  491.20   42.40
   0  -2   7  698.96   56.01
   0  -2   7  482.42   46.78
   0  -2   7  513.35   44.62
   0  -2  -7  524.47   41.98
   0  -2  -7  499.88   38.79
   0  -2   7  541.27   42.79
   0  -2  -7  491.60   42.92
   0  -2  -7  496.04   42.32
   0  -2   7  511.15   42.75
   0  -2   7  479.20   39.21
   0  -2  -7  355.62   33.59
   0  -2   7  489.17   41.91
   0  -2  -7  501.69   41.33
   0  -2  -7  532.50   44.56
   0   2  -8  582.97   60.61
   0   2  -8  672.26   64.16
   0   2   8  730.44   69.85
   0   2   8  672.58   62.56
   0   2   8  757.86   71.28
   0   2   8  710.17   66.90
   0   2  -8  681.56   65.11
   0   2  -8  716.94   66.33
   0   2  -8  734.35   73.55
   0  -2   8  634.64   67.65
   0  -2   8  755.05   69.63
   0  -2   8  702.60   64.42
   0  -2  -8  682.65   64.66
   0  -2  -8  666.06   68.87
   0  -2   8  732.33   69.10
   0  -2   8  677.24   70.60
   0  -2   8  732.34   67.90
   0  -2  -8  700.78   64.34
   0  -2  -8  503.71   53.47
   0   2  -9  197.92   24.00
   0   2   9  198.65   15.41
   0   2  -9  207.97   15.25
   0   2   9  193.22   14.50
   0  -2   9  205.01   14.53
   0  -2  -9  201.65   14.61
   0  -2  -9  199.69   15.53
   0  -2   9  204.54   16.61
   0  -2  -9  202.85   19.47
   0   2  10   22.18    2.45
   0   2  10   23.00    4.59
   0   2 -10   23.45    6.61
   0   2 -10   25.80    3.88
   0  -2  10   25.78    3.59
   0  -2  10   23.51    2.24
   0  -2 -10   18.43    3.44
   0  -2 -10   24.35    4.59
   0  -2 -10   23.31    3.10
   0   2 -11  127.64   12.07
   0   2  11  120.73    9.39
   0   2 -11  103.07   15.65
   0   2  11  122.82   13.56
   0  -2  11  134.99   11.18
   0  -2 -11  140.88   14.62
   0  -2 -11  104.27   13.96
   0  -2  11  124.50   11.33
   0  -2 -11  123.79   13.44
   0   2 -12  276.80   22.55
   0   2  12  251.24   21.99
   0   2  12  265.07   21.65
   0   2 -12  203.40   26.34
   0  -2  12  271.80   22.88
   0  -2  12  276.75   24.68
   0  -2 -12  265.78   22.68
   0   2  13   15.31    2.79
   0   2  13   16.60    2.04
   0   2 -13   15.01    2.82
   0   2  13   14.72    2.57
   0   2 -13   18.98    2.20
   0  -2 -13   16.19    2.40
   0  -2  13   17.03    2.91
   0   2  14    1.81    1.03
   0   2 -14    1.40    1.85
   0  -2  14    2.49    1.25
   0  -2 -14    3.34    1.64
   0  -2  14    3.60    1.77
   0  -2  15    1.21    1.07
   0  -2  15    7.61    1.15
   0  -2 -15    1.88    1.41
   0   3   0    0.05    0.30
   0   3   0   -0.43    0.35
   0   3   0    0.50    0.65
   0   3   0    0.86    0.42
   0   3   0   -0.15    0.39
   0   3   0    0.49    0.30
   0   3   0   -0.03    0.47
   0  -3   0    0.14    0.67
   0  -3   0    0.23    0.26
   0  -3   0   -0.11    0.37
   0  -3   0    0.17    0.44
   0  -3   0    0.04    0.58
   0  -3   0    0.19    0.43
   0  -3   0    0.16    0.22
   0  -3   0    0.04    0.53
   0   3   1    0.76    0.48
   0   3   1    1.96    0.51
   0   3   1    0.72    0.52
   0   3   1    0.90    0.81
   0   3   1    0.50    0.31
   0   3  -1    0.47    0.26
   0   3  -1    0.55    0.61
   0   3   1    0.16    0.86
   0   3  -1    0.39    0.37
   0   3  -1    0.55    0.44
   0  -3   1    0.42    0.19
   0  -3   1    0.66    0.84
   0  -3   1    0.65    0.46
   0  -3   1    1.12    0.45
   0  -3   1    1.30    0.37
   0  -3  -1    1.82    0.52
   0  -3  -1    0.80    0.52
   0  -3   1    1.27    1.04
   0  -3   1    0.52    0.28
   0  -3  -1    0.03    0.57
   0  -3  -1    0.01    0.54
   0  -3  -1    0.54    0.17
   0  -3  -1    0.32    0.53
   0  -3  -1    0.58    0.30
   0  -3  -1    0.15    0.48
   0  -3  -1    0.55    0.44
   0   3  -2   72.08    4.09
   0   3   2   72.84    5.61
   0   3   2   81.10    6.91
   0   3   2   71.52    4.86
   0   3   2   78.26    4.59
   0   3  -2   72.52    5.76
   0   3   2   73.56    6.17
   0   3   2   82.85    7.59
   0   3  -2   72.56    5.96
   0   3  -2   70.93    5.28
   0   3   2   85.03    6.65
   0   3   2   83.03    9.48
   0   3   2   78.41    5.37
   0   3  -2   76.41    5.37
   0   3  -2   84.96    7.55
   0  -3   2   83.50    8.34
   0  -3  -2   72.62    4.79
   0  -3  -2   69.07    4.97
   0  -3   2   77.03    6.37
   0  -3   2   76.73    4.18
   0  -3  -2   71.38    6.62
   0  -3   2   72.15    4.15
   0  -3  -2   74.68    5.81
   0  -3  -2   81.04    5.79
   0  -3   2   74.69    5.75
   0  -3   2   74.27    5.82
   0  -3   2   72.29    5.10
   0   3   3  104.44    7.56
   0   3   3  109.37    6.43
   0   3   3  116.98    6.91
   0   3   3  120.45    8.56
   0   3   3  113.76    6.84
   0   3   3  112.52    8.43
   0   3  -3  114.60   10.03
   0   3  -3  111.18    7.11
   0   3   3  110.36    8.22
   0   3   3  126.04   10.97
   0   3  -3  103.98    9.95
   0   3  -3  131.39   11.01
   0   3   3  125.50    9.61
   0   3  -3  109.24    6.17
   0   3  -3  114.29    8.55
   0  -3   3  111.06    8.52
   0  -3   3  118.91    7.27
   0  -3   3  110.82    7.94
   0  -3  -3  126.90    8.85
   0  -3  -3  112.14    7.01
   0  -3   3  111.33    8.60
   0  -3   3  111.78    8.13
   0  -3  -3  110.61    6.50
   0  -3   3  111.06    7.28
   0  -3  -3  113.80    9.60
   0  -3  -3  116.07    9.42
   0  -3  -3  111.83    7.97
   0  -3   3  118.41    6.30
   0   3   4  146.06   10.04
   0   3  -4  139.26   10.22
   0   3  -4  138.00   11.24
   0   3   4  131.80    7.48
   0   3   4  150.13   11.20
   0   3   4  133.44    7.30
   0   3   4  132.60    8.77
   0   3   4  148.63    8.52
   0   3   4  142.35   11.64
   0   3  -4  141.80    8.33
   0   3  -4  121.11   10.17
   0   3   4  128.59    8.48
   0   3  -4  145.49   11.29
   0   3  -4  132.67    6.60
   0   3  -4  139.53    7.67
   0  -3   4  138.98    7.82
   0  -3   4  129.85   12.40
   0  -3   4  143.35    9.18
   0  -3  -4  135.58   10.10
   0  -3  -4  130.41    7.42
   0  -3  -4  135.18    7.50
   0  -3   4  145.94    8.95
   0  -3  -4  129.41    8.65
   0  -3  -4  137.93    7.72
   0  -3   4  130.25    6.86
   0  -3  -4  137.82   11.68
   0  -3  -4  138.77    8.89
   0  -3   4  134.30   11.34
   0  -3   4  143.76    8.84
   0  -3  -4  136.41    8.36
   0   3   5  199.28   11.63
   0   3  -5  179.43    9.62
   0   3   5  196.90   13.27
   0   3   5  215.28   16.32
   0   3  -5  188.81   12.68
   0   3  -5  194.47   15.58
   0   3  -5  186.85   13.92
   0   3   5  187.20   15.53
   0   3   5  200.22   12.42
   0   3   5  185.53   12.77
   0   3  -5  183.85   12.01
   0   3  -5  201.70   12.70
   0   3   5  179.39   11.65
   0   3  -5  189.41   11.47
   0  -3   5  189.38   11.65
   0  -3   5  192.42   12.51
   0  -3   5  191.66   11.80
   0  -3   5  199.78   14.24
   0  -3  -5  185.53   13.85
   0  -3  -5  191.95   11.68
   0  -3   5  186.54   12.53
   0  -3  -5  186.27   10.96
   0  -3   5  193.27   13.24
   0  -3  -5  155.52   11.43
   0  -3  -5  197.89   13.20
   0  -3  -5  194.84   12.66
   0  -3  -5  201.98   13.46
   0  -3   5  200.03   13.40
   0  -3  -5  189.71   12.88
   0   3   6   35.83    4.35
   0   3  -6   30.23    2.66
   0   3   6   30.58    2.90
   0   3   6   33.35    3.25
   0   3   6   33.58    3.68
   0   3   6   29.76    2.38
   0   3  -6   31.28    2.31
   0   3  -6   32.88    3.68
   0   3   6   30.50    2.95
   0   3   6   30.73    2.96
   0   3   6   31.79    2.78
   0   3  -6   31.73    3.56
   0   3  -6   28.51    1.32
   0   3  -6   35.73    4.61
   0   3  -6   32.29    4.56
   0  -3   6   32.84    3.17
   0  -3   6   28.94    2.86
   0  -3   6   29.47    2.30
   0  -3   6   33.15    3.07
   0  -3  -6   29.06    1.84
   0  -3  -6   23.61    2.80
   0  -3   6   29.79    2.18
   0  -3   6   33.37    2.78
   0  -3  -6   32.31    1.97
   0  -3  -6   32.02    3.44
   0  -3  -6   33.68    3.44
   0  -3  -6   30.89    3.00
   0  -3   6   30.12    3.48
   0  -3  -6   32.79    2.99
   0   3   7  345.90   26.83
   0   3   7  350.20   24.51
   0   3   7  352.12   30.40
   0   3   7  352.12   25.84
   0   3   7  325.40   23.21
   0   3  -7  482.87   37.40
   0   3  -7  335.00   25.23
   0   3   7  329.85   25.61
   0   3  -7  324.16   25.91
   0   3   7  381.98   29.49
   0   3  -7  326.00   26.67
   0   3   7  312.89   24.83
   0   3  -7  348.03   31.13
   0  -3   7  356.40   27.25
   0  -3   7  343.17   26.59
   0  -3   7  342.20   24.52
   0  -3   7  308.36   25.32
   0  -3   7  330.97   26.66
   0  -3  -7  334.64   24.68
   0  -3  -7  336.70   27.42
   0  -3  -7  330.27   23.35
   0  -3   7  336.56   31.91
   0  -3  -7  327.64   29.72
   0  -3   7  340.35   26.88
   0  -3  -7  335.77   23.66
   0   3   8   30.86    1.93
   0   3  -8   24.38    3.82
   0   3   8   31.16    3.77
   0   3   8   38.35    5.70
   0   3   8   29.87    3.08
   0   3  -8   30.36    2.63
   0   3   8   29.01    3.14
   0   3   8   28.45    2.96
   0   3  -8   29.57    3.19
   0  -3   8   27.90    2.93
   0  -3   8   28.96    3.07
   0  -3  -8   31.67    2.38
   0  -3   8   29.46    3.71
   0  -3  -8   31.92    3.47
   0  -3  -8   21.89    3.14
   0  -3   8   25.87    4.51
   0  -3   8   31.89    2.39
   0  -3  -8   39.05    3.64
   0   3   9   53.24    4.79
   0   3  -9   56.15    6.91
   0   3   9   53.42    4.27
   0   3  -9   56.89    5.64
   0   3   9   52.94    4.59
   0  -3   9   60.93    5.77
   0  -3  -9   49.99    4.80
   0  -3  -9   56.36    5.02
   0  -3   9   53.06    3.72
   0  -3  -9   59.46    5.13
   0  -3  -9   36.75    4.07
   0   3  10   18.16    2.29
   0   3  10   16.65    2.74
   0   3  10   16.11    2.51
   0   3 -10   17.56    3.82
   0   3 -10   18.39    2.08
   0  -3  10   18.98    3.26
   0  -3 -10   19.28    2.81
   0  -3  10   17.89    1.88
   0  -3  10   18.21    2.80
   0  -3 -10   18.86    2.84
   0  -3 -10   15.38    2.83
   0   3  11  269.65   22.44
   0   3  11  254.27   23.83
   0   3 -11  278.35   22.28
   0   3  11  253.35   21.70
   0   3 -11  214.22   22.34
   0  -3  11  268.01   22.40
   0  -3  11  274.06   24.07
   0  -3 -11  252.66   21.70
   0  -3 -11  260.88   22.45
   0   3  12   96.10   11.13
   0   3  12  108.37    8.49
   0   3 -12   93.28   10.15
   0   3 -12  108.91    8.24
   0   3  12   75.28   19.35
   0  -3  12  109.94   10.34
   0  -3 -12  101.29    8.83
   0  -3  12  115.82    9.70
   0   3  13   10.08    1.85
   0   3 -13    7.26    2.17
   0   3  13    9.26    1.51
   0   3  13    7.57    2.17
   0  -3  13    8.65    2.19
   0  -3 -13   10.08    1.89
   0  -3  13    8.39    2.03
   0   3  14   -0.49    0.72
   0   3 -14    0.38    0.76
   0   3  14    0.55    0.47
   0   3  14    0.25    0.63
   0  -3  14    0.53    1.52
   0  -3  14    0.89    0.73
   0  -3 -14    0.68    0.65
   0   3  15   18.98    2.32
   0  -3  15   18.91    2.43
   0  -3  15   20.46    2.37
   0  -3 -15   22.82    2.21
   0   4   0 1753.46  199.79
   0   4   0 1597.75  189.17
   0   4   0 1666.05  198.05
   0   4   0 1775.49  205.41
   0   4   0 1525.50  180.83
   0   4   0 1563.74  186.10
   0   4   0 1850.47  220.32
   0  -4   0 1663.57  190.56
   0  -4   0 1672.09  199.48
   0  -4   0 1657.03  196.19
   0  -4   0 1801.66  208.43
   0  -4   0 1831.67  218.21
   0  -4   0 1786.23  212.55
   0  -4   0 1820.72  207.27
   0   4   1  572.25   45.17
   0   4   1  582.18   45.75
   0   4   1  537.06   43.31
   0   4   1  582.72   39.46
   0   4  -1  503.88   38.97
   0   4  -1  454.18   40.56
   0   4   1  476.55   38.96
   0   4   1  505.41   42.37
   0   4   1  528.31   41.79
   0   4  -1  463.58   40.58
   0   4  -1  654.26   57.73
   0   4   1  582.42   46.00
   0   4  -1  506.50   39.33
   0  -4   1  519.45   37.71
   0  -4   1  465.01   38.77
   0  -4   1  517.70   35.72
   0  -4  -1  436.58   36.25
   0  -4  -1  500.83   40.07
   0  -4  -1  499.04   39.72
   0  -4   1  507.02   45.98
   0  -4   1  472.56   36.61
   0  -4  -1  500.00   39.88
   0  -4   1  534.65   41.79
   0  -4  -1  409.61   33.91
   0  -4   1  549.83   42.45
   0  -4  -1  562.70   50.40
   0  -4  -1  492.60   36.06
   0  -4  -1  534.46   36.40
   0   4  -2   32.56    3.58
   0   4   2   32.38    2.51
   0   4   2   30.67    3.60
   0   4   2   33.63    4.21
   0   4  -2   33.74    3.24
   0   4   2   35.91    4.19
   0   4  -2   30.31    3.62
   0   4   2   29.71    4.81
   0   4  -2   31.29    2.56
   0   4   2   31.39    4.22
   0   4  -2   39.38    5.41
   0   4  -2   32.40    3.87
   0   4   2   35.62    4.65
   0   4   2   32.56    3.76
   0   4   2   30.24    3.42
   0  -4   2   32.93    3.83
   0  -4   2   33.90    2.12
   0  -4  -2   31.37    3.24
   0  -4   2   30.22    2.49
   0  -4  -2   26.06    4.25
   0  -4   2   32.25    4.27
   0  -4   2   32.49    5.21
   0  -4  -2   31.66    3.82
   0  -4  -2   33.24    4.04
   0  -4   2   30.85    4.87
   0  -4  -2   32.85    1.88
   0  -4   2   37.30    4.21
   0   4   3 2998.45  457.14
   0   4  -3 3154.30  474.93
   0   4   3 2955.83  453.58
   0   4   3 3055.71  467.62
   0   4  -3 2864.37  440.06
   0   4   3 3277.30  491.51
   0   4   3 3428.61  532.56
   0   4  -3 2888.88  439.25
   0   4   3 3189.58  487.68
   0   4  -3 2766.50  435.74
   0   4   3 3239.28  489.43
   0   4  -3 3227.26  516.46
   0   4   3 3267.53  500.13
   0   4  -3 2997.62  450.78
   0   4   3 3333.07  511.25
   0   4  -3 3246.40  483.90
   0  -4   3 3206.67  490.50
   0  -4   3 3113.02  474.80
   0  -4   3 3065.41  458.10
   0  -4   3 3178.91  477.33
   0  -4  -3 3190.01  496.38
   0  -4  -3 3173.81  471.18
   0  -4   3 2856.95  432.74
   0  -4  -3 3214.47  487.84
   0  -4  -3 2878.93  449.18
   0  -4   3 3030.46  468.25
   0  -4  -3 3112.06  476.24
   0   4   4 2179.11  276.90
   0   4   4 2155.13  278.50
   0   4   4 2252.86  300.02
   0   4   4 2021.60  262.15
   0   4   4 2242.97  284.09
   0   4   4 2188.22  285.38
   0   4  -4 2190.23  276.43
   0   4   4 2311.57  306.57
   0   4   4 1875.53  238.29
   0   4  -4 1931.17  258.19
   0   4   4 1996.08  257.57
   0   4  -4 1796.26  224.68
   0   4  -4 1957.89  251.29
   0   4  -4 1875.54  236.97
   0   4  -4 2109.20  292.36
   0  -4   4 1967.33  253.48
   0  -4   4 1885.82  241.17
   0  -4  -4 2085.94  264.84
   0  -4   4 2008.77  261.01
   0  -4   4 2066.59  265.42
   0  -4  -4 1861.50  242.03
   0  -4  -4 2124.96  270.83
   0  -4  -4 1984.80  263.52
   0  -4   4 2017.25  260.84
   0  -4  -4 2094.79  272.58
   0  -4   4 2105.32  274.29
   0  -4  -4 2045.97  257.63
   0  -4   4 2021.82  255.30
   0  -4  -4 1999.44  266.95
   0   4   5  124.52   10.29
   0   4   5  113.76   10.53
   0   4  -5  112.87    7.91
   0   4   5  118.32    8.28
   0   4   5   98.37    5.51
   0   4  -5  106.66    8.73
   0   4   5  106.60    7.63
   0   4  -5  132.57   11.25
   0   4   5  110.34    9.93
   0   4   5  118.32    6.68
   0   4   5  116.59    8.40
   0   4  -5   99.24    4.88
   0   4  -5  112.03    7.08
   0   4  -5  107.70    6.02
   0  -4   5  112.91    7.74
   0  -4   5  104.45    6.75
   0  -4   5  111.37    6.29
   0  -4   5  118.26   12.00
   0  -4  -5  114.84    6.63
   0  -4   5  113.19    9.27
   0  -4  -5   79.58    7.96
   0  -4   5  109.57    5.66
   0  -4  -5  103.65    5.87
   0  -4   5  114.05    7.63
   0  -4  -5  103.91    7.29
   0  -4  -5  116.98    7.70
   0  -4  -5  108.67    8.58
   0  -4  -5  115.20    9.13
   0   4  -6  127.26    7.71
   0   4   6  111.68    6.31
   0   4   6  119.15    8.51
   0   4   6  123.02    8.52
   0   4   6  125.36    9.01
   0   4  -6  115.64    5.72
   0   4   6  132.99   11.25
   0   4  -6  118.03   10.12
   0   4   6  128.54    8.90
   0   4  -6  117.09    9.59
   0   4   6  128.80    7.80
   0   4  -6  136.71   12.08
   0   4  -6  118.55    8.61
   0  -4   6  124.19    8.76
   0  -4   6  112.60    7.90
   0  -4   6  117.88    6.26
   0  -4   6  121.99    8.00
   0  -4  -6  120.20    8.59
   0  -4  -6  113.79    9.13
   0  -4   6  119.49    7.18
   0  -4   6  124.73    8.77
   0  -4   6  129.64    9.92
   0  -4  -6  115.58    6.69
   0  -4  -6  128.53    7.41
   0  -4  -6  121.05    7.08
   0  -4  -6  120.04    7.93
   0   4   7  363.66   28.94
   0   4   7  390.07   29.11
   0   4   7  407.94   32.07
   0   4   7  366.63   33.00
   0   4  -7  394.40   29.78
   0   4   7  390.54   30.51
   0   4   7  351.98   25.11
   0   4  -7  353.44   31.61
   0   4   7  386.61   28.11
   0   4  -7  359.24   27.99
   0   4  -7  350.77   26.26
   0   4  -7  352.93   29.77
   0  -4   7  389.45   31.05
   0  -4   7  401.28   28.05
   0  -4   7  378.47   33.49
   0  -4   7  393.30   31.56
   0  -4  -7  387.07   34.07
   0  -4   7  312.88   26.36
   0  -4   7  386.90   30.05
   0  -4  -7  354.49   30.01
   0  -4  -7  365.73   26.63
   0  -4   7  401.97   32.87
   0  -4  -7  356.19   26.37
   0  -4  -7  389.73   28.80
   0  -4  -7  369.35   29.72
   0   4   8 1016.12  109.03
   0   4   8 1130.85  117.71
   0   4  -8 1037.96  110.00
   0   4   8 1024.03  108.82
   0   4   8 1132.70  120.86
   0   4  -8 1119.39  121.65
   0   4   8 1062.95  118.06
   0   4  -8  975.74  107.20
   0   4   8 1007.53  103.06
   0   4  -8 1021.57  106.70
   0   4  -8  910.60  105.55
   0  -4   8 1053.75  109.94
   0  -4   8 1160.23  133.45
   0  -4   8 1114.70  126.28
   0  -4   8 1061.18  113.04
   0  -4   8 1122.36  119.34
   0  -4  -8  857.69   98.11
   0  -4  -8 1010.84  109.38
   0  -4  -8 1016.01  112.08
   0  -4  -8 1064.70  111.42
   0  -4   8  845.31   95.97
   0   4  -9  142.92    9.71
   0   4  -9  140.28   14.02
   0   4   9  128.08    9.52
   0   4   9  130.18    9.64
   0   4   9  129.94   13.06
   0  -4   9  140.95   10.83
   0  -4   9  136.32    9.07
   0  -4  -9  126.07    9.94
   0  -4  -9   98.07    8.21
   0  -4  -9  134.87   10.41
   0  -4   9  146.56   11.99
   0  -4  -9  129.36   10.47
   0   4  10    3.96    1.56
   0   4  10    5.26    1.31
   0   4  10    3.80    1.32
   0   4 -10    3.40    1.06
   0   4 -10    4.61    2.28
   0  -4  10    5.31    1.58
   0  -4  10    3.73    1.81
   0  -4 -10    4.47    1.61
   0  -4 -10    3.87    1.49
   0   4  11    0.44    0.77
   0   4 -11   -0.00    1.27
   0   4  11    0.48    0.82
   0  -4  11    0.56    1.19
   0  -4 -11    2.13    0.94
   0  -4 -11   -0.09    1.62
   0   4  12   53.90    5.53
   0   4 -12   37.78    5.63
   0   4  12   44.67    5.97
   0   4  12   36.18    4.05
   0  -4  12   54.53    5.15
   0  -4 -12   40.01    4.60
   0  -4  12   42.61    8.12
   0   4  13    6.46    1.76
   0   4  13    6.26    1.56
   0   4  13    6.09    1.37
   0   4 -13    7.05    2.07
   0  -4  13    7.77    1.77
   0  -4  13    7.57    2.14
   0  -4 -13    6.72    1.68
   0   4 -14    3.62    2.72
   0   4  14    6.29    1.46
   0   4  14    6.05    1.10
   0   4  14    4.70    1.23
   0  -4  14    4.35    2.40
   0  -4  14    7.61    1.87
   0  -4 -14    7.19    1.46
   0   4  15    6.08    1.27
   0  -4  15    5.46    1.23
   0  -4  15    3.78    2.32
   0  -4 -15    6.29    1.14
   0   5   0    1.44    1.32
   0   5   0    4.08    0.78
   0   5   0    1.09    2.60
   0   5   0    1.57    1.01
   0   5   0    4.11    1.00
   0   5   0    0.08    2.28
   0   5   0    0.52    1.64
   0  -5   0    1.36    1.39
   0  -5   0    0.98    1.48
   0  -5   0   -0.21    1.98
   0  -5   0    0.38    0.76
   0  -5   0    1.01    1.61
   0  -5   0    0.45    1.53
   0  -5   0    1.46    1.26
   0   5  -1 1228.78  120.49
   0   5   1  999.78  100.88
   0   5  -1  942.69  102.50
   0   5   1  856.47   89.61
   0   5   1 1002.72  107.92
   0   5   1 1180.08  130.50
   0   5  -1  885.68   88.78
   0   5   1 1005.94  103.59
   0   5  -1  941.06   93.21
   0   5   1 1023.83   96.82
   0   5   1 1007.80   92.86
   0   5   1 1094.55  109.20
   0   5  -1  879.29   89.10
   0  -5   1 1016.32   95.17
   0  -5   1  938.20   95.61
   0  -5   1 1053.32  116.15
   0  -5   1  945.96  110.07
   0  -5  -1  788.13   81.66
   0  -5   1 1014.86  101.87
   0  -5  -1 1099.79  107.87
   0  -5   1  874.97   87.12
   0  -5   1 1070.75  106.25
   0  -5   1 1045.27  109.78
   0  -5  -1  822.73   85.34
   0  -5  -1  949.27   96.54
   0  -5  -1  945.26   95.78
   0  -5  -1 1196.02  107.29
   0  -5  -1  957.13  107.60
   0  -5  -1  948.29   90.03
   0   5  -2 2984.38  449.72
   0   5   2 2930.92  436.55
   0   5  -2 2791.38  413.60
   0   5   2 2546.79  379.50
   0   5   2 3095.53  474.35
   0   5   2 3186.22  462.07
   0   5   2 3087.11  460.39
   0   5   2 2939.02  438.73
   0   5  -2 2874.15  416.18
   0   5  -2 2690.49  402.27
   0   5  -2 2790.91  415.99
   0   5  -2 3213.67  464.45
   0  -5   2 2995.76  432.85
   0  -5   2 2934.32  425.28
   0  -5   2 2899.17  424.93
   0  -5  -2 2359.26  373.97
   0  -5  -2 3096.52  461.85
   0  -5  -2 2938.22  438.66
   0  -5   2 3161.20  482.89
   0  -5  -2 3228.55  500.36
   0  -5  -2 2732.56  406.53
   0  -5   2 2429.93  375.29
   0  -5   2 3317.35  493.50
   0  -5   2 3010.71  458.36
   0  -5  -2 3198.50  454.31
   0   5  -3  988.73   87.16
   0   5  -3  862.33   80.66
   0   5  -3  834.36   74.74
   0   5  -3 1084.36  106.40
   0   5   3  875.09   82.26
   0   5   3  906.60   84.26
   0   5   3 1005.44   95.81
   0   5   3  865.63   82.76
   0   5  -3  802.51   76.77
   0   5   3  939.16   88.55
   0   5   3  947.93   89.91
   0   5   3  876.90   81.22
   0   5   3  957.32   86.06
   0   5  -3  901.97   79.71
   0   5  -3  876.35   80.43
   0  -5   3  895.41   84.52
   0  -5  -3  954.66   85.48
   0  -5   3  933.95   89.09
   0  -5   3  872.22   85.79
   0  -5  -3  833.75   85.22
   0  -5   3  917.95   82.04
   0  -5  -3  915.03   86.09
   0  -5   3  607.82   65.90
   0  -5   3  836.64   76.08
   0  -5   3  912.41   84.15
   0  -5  -3  882.03   85.62
   0  -5  -3  772.65   77.54
   0  -5  -3  953.38   92.30
   0   5   4 1161.79  122.05
   0   5   4 1220.46  129.47
   0   5   4 1141.00  119.24
   0   5   4 1109.40  113.28
   0   5   4 1303.74  138.20
   0   5   4 1282.25  139.24
   0   5   4 1283.24  133.73
   0   5  -4 1167.00  119.98
   0   5  -4 1134.72  115.01
   0   5   4 1263.43  130.69
   0   5  -4 1040.64  115.83
   0   5   4 1168.73  123.14
   0   5  -4 1106.94  118.69
   0   5  -4 1096.18  108.79
   0   5  -4 1413.78  154.52
   0   5  -4 1111.08  111.15
   0  -5   4 1075.92  108.65
   0  -5   4 1180.49  125.40
   0  -5   4 1062.10  110.69
   0  -5  -4 1172.44  123.50
   0  -5   4 1102.37  116.75
   0  -5   4 1179.57  123.03
   0  -5  -4 1063.90  116.65
   0  -5  -4  932.14   97.61
   0  -5  -4 1195.66  127.90
   0  -5   4 1135.66  114.16
   0  -5  -4 1153.28  115.03
   0  -5  -4 1209.03  123.31
   0  -5  -4 1152.10  117.73
   0  -5   4 1146.14  117.26
   0   5   5  256.29   18.65
   0   5   5  247.07   16.29
   0   5  -5  315.45   26.24
   0   5   5  291.91   19.09
   0   5  -5  253.73   16.35
   0   5   5  265.48   22.80
   0   5   5  257.12   23.15
   0   5  -5  240.53   15.63
   0   5   5  303.06   28.26
   0   5   5  281.25   18.76
   0   5   5  293.52   21.99
   0   5  -5  272.44   17.67
   0   5  -5  258.57   16.77
   0   5   5  297.77   21.86
   0   5  -5  256.25   18.13
   0   5  -5  244.41   20.65
   0  -5   5  268.99   21.70
   0  -5   5  241.51   19.37
   0  -5  -5  265.94   20.63
   0  -5   5  267.49   17.37
   0  -5   5  269.47   19.80
   0  -5  -5  276.21   17.31
   0  -5  -5  262.40   17.31
   0  -5   5  266.31   23.59
   0  -5   5  278.51   25.89
   0  -5  -5  263.16   19.42
   0  -5  -5  259.58   25.51
   0  -5  -5  266.70   18.15
   0  -5   5  246.72   15.64
   0   5  -6   25.53    1.79
   0   5   6   29.62    4.89
   0   5  -6   28.88    1.97
   0   5   6   27.87    2.94
   0   5  -6   23.65    1.16
   0   5  -6   25.05    3.45
   0   5  -6   26.34    1.76
   0   5   6   27.62    2.69
   0   5   6   25.74    1.68
   0   5  -6   25.53    3.81
   0   5   6   26.76    2.83
   0   5   6   27.60    2.00
   0   5  -6   27.37    2.34
   0  -5   6   26.40    2.81
   0  -5   6   26.31    1.85
   0  -5  -6   25.79    2.74
   0  -5   6   30.33    5.30
   0  -5  -6   25.82    1.94
   0  -5  -6   28.33    3.94
   0  -5   6   22.45    2.18
   0  -5   6   27.50    2.37
   0  -5   6   28.60    2.87
   0  -5  -6   26.40    2.30
   0  -5   6   25.60    1.45
   0  -5  -6   24.79    1.75
   0  -5  -6   23.84    5.11
   0  -5  -6   25.67    1.65
   0  -5  -6   17.91    1.95
   0   5   7   26.90    1.90
   0   5   7   26.59    2.90
   0   5   7   30.30    3.20
   0   5   7   28.73    2.58
   0   5  -7   29.64    3.42
   0   5   7   30.32    2.25
   0   5  -7   26.26    2.49
   0   5   7   23.13    4.44
   0   5  -7   32.34    2.86
   0   5  -7   26.19    3.91
   0   5  -7   29.06    2.23
   0   5   7   25.58    1.62
   0  -5   7   30.25    3.70
   0  -5   7   28.75    2.95
   0  -5   7   27.38    1.58
   0  -5  -7   26.44    3.36
   0  -5   7   30.09    3.13
   0  -5   7   30.06    2.14
   0  -5  -7   20.76    2.20
   0  -5   7   23.12    2.48
   0  -5  -7   44.66    4.44
   0  -5   7   27.80    4.03
   0  -5  -7   26.55    1.84
   0  -5  -7   27.20    1.80
   0  -5  -7   26.71    2.94
   0   5   8  233.02   17.30
   0   5   8  254.47   17.63
   0   5   8  222.24   17.05
   0   5  -8  207.79   17.46
   0   5   8  223.00   17.73
   0   5  -8  232.34   20.15
   0   5   8  262.04   19.97
   0   5  -8  211.65   14.89
   0   5   8  238.78   16.31
   0   5  -8  253.69   19.55
   0   5  -8  261.13   24.15
   0  -5   8  247.46   17.02
   0  -5   8  238.02   18.10
   0  -5   8  249.33   19.48
   0  -5  -8  239.11   16.44
   0  -5  -8  253.99   22.42
   0  -5   8  255.07   20.79
   0  -5  -8  207.37   17.57
   0  -5  -8  233.42   21.91
   0  -5   8  181.82   15.06
   0  -5   8  252.02   19.09
   0  -5  -8  219.00   17.13
   0   5   9    4.32    1.12
   0   5  -9    3.31    2.05
   0   5   9    3.06    1.17
   0   5  -9    1.89    0.80
   0   5   9    2.72    0.97
   0  -5   9    3.83    1.20
   0  -5   9    3.49    1.53
   0  -5  -9    3.22    1.19
   0  -5   9    1.78    0.70
   0  -5  -9    2.80    1.29
   0   5  10   65.93    7.91
   0   5  10   68.50    6.09
   0   5  10   61.85    7.43
   0   5 -10   66.71    8.45
   0  -5  10   67.73    6.24
   0  -5 -10   62.24    6.53
   0  -5  10   71.01    7.20
   0  -5 -10   67.60    6.17
   0   5  11   93.50    7.61
   0   5 -11   88.34   10.17
   0   5  11   96.69    8.89
   0   5  11   86.44    7.47
   0  -5  11  105.63   10.13
   0  -5  11   98.93    8.63
   0  -5 -11   87.98    8.38
   0  -5 -11   97.34    8.78
   0   5  12   97.62    7.82
   0   5 -12   96.04   10.23
   0   5  12  101.31   11.99
   0   5  12   88.63    7.71
   0  -5  12  107.69    9.16
   0  -5 -12   91.93    8.59
   0  -5  12  103.09    9.91
   0  -5 -12   99.62    8.52
   0   5  13   45.30    5.61
   0   5  13   45.76    4.48
   0   5  13   41.45    4.12
   0   5 -13   42.51    5.18
   0  -5  13   48.37    4.78
   0  -5 -13   42.99    4.63
   0  -5  13   48.34    5.48
   0   5  14    0.96    1.51
   0   5  14    1.81    0.68
   0   5 -14    0.83    1.63
   0  -5  14    0.66    1.18
   0  -5 -14    1.09    1.43
   0  -5  14    1.40    0.88
   0   5  15   17.66    2.02
   0  -5  15   17.94    2.33
   0  -5  15   15.76    2.00
   0  -5 -15   17.71    3.06
   0   6   0  145.65   12.75
   0   6   0  150.04   13.83
   0   6   0  171.68   13.57
   0   6   0  151.68   13.85
   0   6   0  142.02   10.39
   0   6   0  150.82   13.72
   0   6   0  140.03   12.40
   0   6   0  158.81   15.91
   0  -6   0  133.43   10.19
   0  -6   0  212.90   13.14
   0  -6   0  134.03   12.58
   0  -6   0  136.62   12.63
   0  -6   0  170.40   10.23
   0  -6   0  149.86   21.12
   0   6   1 3973.63  666.42
   0   6   1 3410.74  548.90
   0   6   1 4407.97  748.84
   0   6   1 4240.00  705.57
   0   6  -1 4517.36  761.73
   0   6  -1 3406.15  570.61
   0   6   1 3898.12  657.85
   0   6   1 3512.98  593.86
   0   6   1 4089.48  703.49
   0   6  -1 3524.94  577.16
   0   6   1 4611.10  766.66
   0   6  -1 3307.42  553.30
   0   6  -1 3466.50  582.63
   0  -6   1 4212.61  699.54
   0  -6   1 3910.33  655.80
   0  -6   1 4292.70  725.43
   0  -6   1 3852.15  663.90
   0  -6   1 3753.37  605.96
   0  -6  -1 3144.08  533.08
   0  -6   1 3308.52  567.05
   0  -6  -1 4581.18  737.09
   0  -6  -1 3629.47  607.84
   0  -6  -1 3545.65  594.63
   0  -6   1 4374.96  728.53
   0  -6  -1 3453.78  580.85
   0  -6   1 3938.33  664.37
   0  -6  -1 3679.32  618.70
   0  -6  -1 4490.22  743.44
   0  -6  -1 3604.59  602.03
   0   6   2   39.39    3.79
   0   6   2   30.96    3.05
   0   6  -2   35.99    2.08
   0   6   2   45.66    4.04
   0   6  -2   36.13    4.67
   0   6   2   40.24    2.47
   0   6   2   41.97    3.83
   0   6  -2   34.22    2.60
   0   6  -2   46.50    4.64
   0   6   2   45.26    3.73
   0   6  -2   33.15    3.14
   0  -6   2   37.65    5.42
   0  -6   2   37.76    3.73
   0  -6   2   36.65    2.31
   0  -6   2   39.30    2.46
   0  -6   2   36.68    2.64
   0  -6  -2   44.31    3.97
   0  -6   2   31.29    3.74
   0  -6  -2   27.08    3.44
   0  -6  -2   38.18    5.91
   0  -6  -2   31.30    4.68
   0  -6  -2   42.76    1.77
   0  -6  -2   33.63    3.52
   0  -6   2   39.35    3.49
   0  -6  -2   38.45    3.51
   0  -6   2   38.70    3.58
   0   6   3 4275.26  708.71
   0   6   3 3964.85  665.63
   0   6   3 3509.32  586.79
   0   6   3 3841.32  646.66
   0   6   3 4146.62  693.96
   0   6   3 3674.48  618.87
   0   6   3 3896.23  651.69
   0   6  -3 3438.46  578.74
   0   6  -3 3608.13  591.25
   0   6  -3 3740.76  623.68
   0   6  -3 4171.50  682.44
   0   6   3 3806.86  639.37
   0   6  -3 3941.82  671.09
   0   6  -3 3695.98  609.17
   0  -6   3 4154.92  694.83
   0  -6   3 4120.07  675.41
   0  -6   3 3478.61  570.42
   0  -6   3 4008.67  669.03
   0  -6   3 3456.80  599.57
   0  -6   3 3650.52  605.05
   0  -6   3 3765.11  629.72
   0  -6   3 4181.13  700.18
   0  -6  -3 4018.23  668.53
   0  -6  -3 3944.41  662.93
   0  -6  -3 3729.28  622.94
   0  -6  -3 3875.14  631.29
   0  -6  -3 3134.47  539.96
   0  -6  -3 4270.10  735.59
   0   6  -4 2468.87  342.96
   0   6  -4 2473.04  351.29
   0   6   4 2711.47  390.69
   0   6   4 2774.54  398.18
   0   6   4 2789.67  398.76
   0   6   4 2870.13  400.76
   0   6  -4 2711.21  398.13
   0   6   4 2587.23  370.17
   0   6   4 2568.78  363.16
   0   6   4 2600.47  373.26
   0   6  -4 2517.21  349.48
   0   6   4 2732.24  404.08
   0   6  -4 2783.70  388.73
   0   6  -4 2167.85  335.59
   0  -6   4 2567.74  365.63
   0  -6   4 2740.06  384.62
   0  -6   4 2771.13  395.68
   0  -6   4 2806.04  396.59
   0  -6  -4 2786.46  405.58
   0  -6  -4 2842.02  391.67
   0  -6  -4 2137.32  309.82
   0  -6   4 2829.35  405.72
   0  -6   4 2362.93  337.78
   0  -6  -4 2208.39  327.50
   0  -6  -4 2678.33  376.45
   0  -6   4 2475.28  347.73
   0  -6  -4 1945.79  277.46
   0  -6   4 2583.39  370.80
   0  -6  -4 2554.78  361.04
   0  -6  -4 2668.04  382.93
   0   6   5  535.45   41.37
   0   6  -5  446.14   36.31
   0   6   5  480.12   41.07
   0   6  -5  466.56   41.90
   0   6   5  499.65   40.04
   0   6  -5  541.75   43.20
   0   6  -5  515.92   46.92
   0   6   5  555.33   47.83
   0   6   5  463.44   36.54
   0   6   5  487.36   40.55
   0   6  -5  425.63   47.14
   0   6   5  557.01   46.35
   0   6  -5  486.35   36.11
   0   6   5  512.90   48.63
   0   6  -5  475.42   37.24
   0  -6   5  494.40   39.33
   0  -6   5  534.02   46.02
   0  -6   5  428.72   34.98
   0  -6   5  493.92   40.22
   0  -6  -5  543.90   40.56
   0  -6   5  506.91   41.12
   0  -6  -5  501.32   42.05
   0  -6   5  517.32   42.99
   0  -6  -5  493.58   39.07
   0  -6   5  484.94   41.37
   0  -6  -5  528.55   47.29
   0  -6  -5  503.64   39.92
   0  -6  -5  437.20   39.90
   0   6   6  156.25   14.35
   0   6   6  141.26    8.37
   0   6  -6  145.39    8.62
   0   6   6  152.15   11.78
   0   6   6  147.07   10.79
   0   6  -6  142.73    9.35
   0   6  -6  134.02    8.11
   0   6   6  158.08    9.30
   0   6   6  135.31   12.43
   0   6  -6  137.14    9.11
   0   6  -6  140.39   12.09
   0   6   6  134.00    9.94
   0   6  -6  139.66    7.32
   0   6  -6  123.55   15.14
   0  -6   6  154.70   11.95
   0  -6   6  148.28   10.43
   0  -6   6  142.45   10.32
   0  -6  -6  150.61    9.37
   0  -6   6  141.75    7.94
   0  -6   6  145.09   11.79
   0  -6  -6  144.73    9.20
   0  -6  -6  125.16   10.53
   0  -6   6  113.49    7.86
   0  -6   6  153.52    9.09
   0  -6  -6  110.87    7.46
   0  -6  -6  152.62   12.62
   0  -6  -6  137.85    9.79
   0  -6  -6  137.61    8.36
   0   6  -7  515.55   43.66
   0   6  -7  552.89   51.79
   0   6   7  583.83   51.75
   0   6   7  646.90   54.39
   0   6  -7  642.41   54.28
   0   6   7  617.16   52.70
   0   6   7  565.88   55.66
   0   6   7  583.47   48.33
   0   6  -7  503.72   54.41
   0   6   7  645.62   61.90
   0   6  -7  685.77   76.11
   0  -6   7  630.43   52.86
   0  -6   7  582.26   47.87
   0  -6   7  630.39   64.05
   0  -6   7  620.51   52.13
   0  -6  -7  569.59   51.38
   0  -6  -7  630.92   60.72
   0  -6  -7  587.74   49.59
   0  -6  -7  505.20   45.03
   0  -6   7  453.39   41.89
   0  -6  -7  610.71   51.36
   0  -6   7  616.66   55.12
   0  -6   7  559.26   49.14
   0  -6   7  576.48   51.97
   0  -6  -7  504.39   48.16
   0  -6  -7  563.40   49.14
   0   6   8  709.55   67.51
   0   6  -8  692.44   65.99
   0   6   8  770.88   73.95
   0   6   8  748.86   69.29
   0   6   8  701.58   67.93
   0   6  -8  632.60   59.02
   0   6   8  673.76   65.74
   0   6  -8  806.91   85.80
   0   6  -8  791.80   75.25
   0  -6   8  751.95   72.73
   0  -6   8  765.07   72.07
   0  -6   8  622.32   61.50
   0  -6  -8  627.23   64.39
   0  -6   8  750.59   71.62
   0  -6  -8  700.19   68.68
   0  -6  -8  684.92   62.51
   0  -6   8  757.22   75.33
   0   6   9   32.85    3.50
   0   6   9   33.76    3.12
   0   6   9   31.84    5.34
   0   6  -9   36.64    5.58
   0  -6   9   36.57    5.66
   0  -6  -9   30.01    3.93
   0  -6   9   36.40    4.51
   0  -6  -9   33.39    3.57
   0   6  10   65.55    6.09
   0   6  10   59.72    5.20
   0   6  10   65.02    5.82
   0   6 -10   68.57   12.71
   0  -6  10   70.46    6.34
   0  -6 -10   58.57    8.90
   0  -6  10   79.33    7.89
   0  -6 -10   67.06    6.14
   0   6  11  441.26   41.50
   0   6  11  513.89   47.41
   0   6 -11  463.27   48.99
   0   6  11  486.96   44.77
   0  -6  11  518.34   57.62
   0  -6 -11  431.03   47.76
   0  -6 -11  492.95   46.17
   0  -6  11  517.40   48.05
   0   6  12   73.81    6.16
   0   6  12   61.86    5.64
   0   6 -12   72.91    8.57
   0   6  12   72.19    6.45
   0  -6  12   75.51    9.56
   0  -6 -12   72.20    6.54
   0  -6 -12   65.13    6.65
   0  -6  12   73.25    7.65
   0   6  13   10.72    1.78
   0   6  13   10.23    2.11
   0   6 -13   11.93    2.63
   0  -6  13   12.08    3.44
   0  -6 -13    9.84    2.23
   0  -6  13   13.18    2.73
   0   6  14    0.64    0.59
   0   6 -14    0.56    0.79
   0   6  14    0.72    0.70
   0  -6  14    0.01    0.78
   0  -6  14    0.72    1.55
   0  -6  14    0.80    0.74
   0  -6 -14    0.68    0.72
   0   6  15   71.80    5.07
   0   6 -15   71.22    6.54
   0  -6  15   78.68    6.09
   0  -6 -15   69.98    5.23
   0   7   0    0.64    0.66
   0   7   0    0.54    0.66
   0   7   0    0.69    0.90
   0   7   0    0.57    1.07
   0   7   0    2.38    1.02
   0   7   0    0.94    1.05
   0   7   0    0.88    0.94
   0  -7   0    0.73    0.50
   0  -7   0    5.08    0.99
   0  -7   0    0.56    0.97
   0  -7   0    2.40    1.08
   0  -7   0    0.81    0.71
   0   7   1    3.64    0.86
   0   7  -1    5.42    1.91
   0   7  -1    3.58    1.15
   0   7   1    3.06    0.69
   0   7   1    3.56    1.41
   0   7   1    3.77    1.45
   0   7   1    4.58    1.39
   0   7  -1    2.87    1.07
   0   7  -1    2.87    0.97
   0   7   1    3.63    3.20
   0   7   1    3.71    1.14
   0   7  -1    2.96    0.68
   0   7   1    3.54    1.40
   0  -7   1    3.89    1.16
   0  -7   1    3.39    1.39
   0  -7   1    5.12    1.51
   0  -7   1    3.60    0.77
   0  -7   1    3.84    2.46
   0  -7  -1    3.43    1.27
   0  -7  -1    3.35    1.28
   0  -7   1    4.64    1.01
   0  -7  -1    3.43    1.91
   0  -7   1    3.47    1.39
   0  -7   1    2.82    1.77
   0  -7  -1    4.41    1.18
   0  -7  -1    3.31    1.18
   0  -7  -1    3.03    1.35
   0  -7  -1    3.00    1.20
   0  -7  -1    5.94    1.05
   0   7   2   53.44    4.30
   0   7   2   54.41    4.55
   0   7   2   58.55    4.49
   0   7   2   55.45    4.37
   0   7  -2   42.88    3.09
   0   7  -2   47.92    3.58
   0   7   2   54.69    4.12
   0   7   2   51.41    5.36
   0   7  -2   46.03    2.44
   0   7   2   39.37    3.59
   0   7  -2   61.77    4.99
   0   7  -2   40.62    5.06
   0  -7   2   47.00    4.05
   0  -7   2   57.08    4.35
   0  -7   2   46.95    6.74
   0  -7  -2   52.04    4.24
   0  -7  -2   45.94    3.94
   0  -7   2   57.51    4.34
   0  -7   2   53.46    4.25
   0  -7   2   50.99    4.76
   0  -7  -2   42.54    3.87
   0  -7  -2   38.45    3.79
   0  -7  -2   38.60    3.43
   0  -7  -2   51.81    6.05
   0  -7  -2   48.39    4.11
   0  -7   2   42.69    1.92
   0  -7   2   45.38    3.14
   0  -7  -2   58.96    2.32
   0   7   3   16.11    3.29
   0   7   3   20.13    1.44
   0   7   3   15.98    2.18
   0   7   3   17.53    2.08
   0   7  -3   14.18    3.01
   0   7   3   14.95    2.04
   0   7  -3   15.13    1.73
   0   7   3   13.57    1.77
   0   7   3   13.91    2.10
   0   7   3   18.31    2.35
   0   7  -3   19.90    3.00
   0   7  -3   14.16    1.24
   0   7  -3   15.95    0.95
   0   7  -3   14.57    0.99
   0  -7   3   16.76    2.24
   0  -7   3   15.12    0.89
   0  -7  -3   17.18    1.79
   0  -7   3   15.20    1.36
   0  -7  -3   15.76    1.30
   0  -7   3   18.05    2.61
   0  -7  -3   12.44    2.20
   0  -7  -3   15.80    2.05
   0  -7   3   16.59    3.35
   0  -7  -3   17.16    1.10
   0  -7   3   14.09    1.58
   0  -7   3   16.13    1.20
   0  -7  -3   16.33    3.69
   0  -7   3   14.84    1.95
   0   7   4 1362.13  147.85
   0   7   4 1286.60  144.87
   0   7   4 1226.24  130.59
   0   7   4 1248.13  140.94
   0   7   4 1320.24  144.26
   0   7   4 1404.94  148.84
   0   7   4 1303.64  141.60
   0   7  -4 1216.62  132.17
   0   7  -4 1241.55  147.63
   0   7  -4 1209.76  124.95
   0   7   4 1211.55  132.86
   0   7  -4 1266.27  129.20
   0   7  -4 1208.43  129.20
   0   7  -4 1420.27  146.95
   0  -7   4 1090.30  114.41
   0  -7   4 1264.02  131.10
   0  -7   4 1430.15  152.84
   0  -7   4 1179.98  123.36
   0  -7   4 1291.83  138.06
   0  -7   4 1326.59  154.28
   0  -7  -4 1335.20  149.38
   0  -7   4 1268.10  138.10
   0  -7   4 1194.59  128.33
   0  -7  -4 1204.82  133.30
   0  -7  -4  914.39  107.18
   0  -7  -4  824.70   88.36
   0  -7  -4 1363.85  138.42
   0  -7  -4 1223.53  133.76
   0  -7  -4 1193.96  129.42
   0   7  -5 1358.50  135.05
   0   7  -5 1082.26  108.64
   0   7   5 1093.22  116.04
   0   7   5 1106.45  118.65
   0   7   5 1330.56  134.48
   0   7   5 1238.64  129.44
   0   7  -5 1120.60  124.88
   0   7   5 1245.63  140.06
   0   7   5 1178.39  127.22
   0   7   5 1317.70  139.02
   0   7  -5 1090.33  113.99
   0   7  -5 1048.42  104.95
   0   7   5 1075.61  115.11
   0   7  -5  889.12  111.62
   0  -7   5 1126.76  122.57
   0  -7   5 1102.53  115.64
   0  -7  -5 1165.63  124.42
   0  -7   5 1101.93  118.16
   0  -7  -5 1136.93  117.03
   0  -7  -5 1251.27  137.79
   0  -7   5 1171.19  119.17
   0  -7   5 1149.20  124.04
   0  -7   5 1055.05  108.19
   0  -7  -5 1091.63  117.10
   0  -7  -5  853.59   91.74
   0  -7   5 1158.66  123.17
   0  -7  -5 1152.05  114.91
   0  -7   5  905.95   95.27
   0  -7  -5  865.87   99.06
   0   7  -6  126.69    6.77
   0   7   6  158.69   11.48
   0   7   6  130.42    9.35
   0   7  -6  119.03   10.51
   0   7  -6  170.64   14.75
   0   7   6  142.17    9.15
   0   7   6  144.41    8.53
   0   7   6  144.08   13.75
   0   7   6  131.58    9.40
   0   7   6  125.76    9.55
   0   7  -6  105.73   14.22
   0   7  -6  121.20    6.99
   0   7  -6  153.55    8.66
   0  -7   6  136.08    9.74
   0  -7   6  139.20   10.30
   0  -7   6  125.53    7.21
   0  -7   6  130.15    9.71
   0  -7   6  132.77    8.02
   0  -7  -6  133.37    9.52
   0  -7  -6  141.69   12.13
   0  -7   6  107.12    7.08
   0  -7   6  135.98    9.01
   0  -7  -6  121.66    7.40
   0  -7  -6  149.44    8.17
   0  -7  -6  131.54   10.06
   0  -7   6  146.91   11.35
   0  -7  -6  108.28    9.68
   0  -7  -6  134.72    9.68
   0   7   7  160.28   15.05
   0   7   7  154.00   10.34
   0   7  -7  172.21   16.05
   0   7   7  159.88    9.93
   0   7  -7  120.76   11.14
   0   7   7  147.84   10.50
   0   7   7  141.78   10.92
   0   7  -7  168.07   11.45
   0   7   7  148.84   10.83
   0   7  -7  132.98    8.16
   0   7  -7  138.46    9.71
   0  -7   7  140.59    9.13
   0  -7   7  162.38   11.89
   0  -7   7  165.52   11.24
   0  -7   7  149.64   11.21
   0  -7  -7  122.15   10.69
   0  -7  -7  148.48   11.06
   0  -7  -7  157.13   13.76
   0  -7   7  148.49   10.23
   0  -7   7  152.86   12.65
   0  -7  -7  144.46    9.73
   0  -7   7  168.44   10.67
   0  -7  -7  151.00    9.45
   0  -7   7  129.37    8.88
   0   7  -8  303.32   34.03
   0   7   8  260.09   21.82
   0   7   8  286.01   20.05
   0   7   8  259.21   20.44
   0   7  -8  226.04   17.20
   0   7   8  265.66   19.43
   0   7   8  245.50   19.65
   0  -7   8  250.95   20.46
   0  -7  -8  216.16   19.26
   0  -7   8  267.82   27.34
   0  -7   8  271.67   21.38
   0  -7  -8  239.09   16.89
   0  -7  -8  264.05   24.64
   0   7   9   15.86    3.79
   0   7   9   13.92    1.89
   0   7  -9   15.44    3.81
   0   7   9   15.17    2.33
   0  -7   9   16.82    3.19
   0  -7  -9   15.40    2.35
   0  -7   9   17.21    2.52
   0  -7  -9   12.67    2.67
   0   7 -10    1.25    1.57
   0   7  10    1.36    0.76
   0   7  10    0.98    1.00
   0   7  10    0.75    0.97
   0  -7  10    1.52    1.42
   0  -7  10    1.51    1.06
   0  -7 -10    1.13    1.09
   0  -7 -10    0.63    0.98
   0   7  11   22.12    2.64
   0   7  11   24.68    5.37
   0   7 -11   25.28    7.62
   0   7  11   23.85    3.17
   0  -7  11   24.56    3.52
   0  -7 -11   22.84    3.54
   0  -7  11   27.20    4.19
   0  -7 -11   23.83    3.24
   0   7  12   11.87    2.30
   0   7  12   11.54    2.05
   0   7 -12   15.88    5.29
   0  -7  12   14.15    3.12
   0  -7 -12   11.53    3.58
   0  -7  12   14.28    2.46
   0  -7 -12    9.75    4.03
   0   7 -13    1.17    2.16
   0   7  13    0.71    0.81
   0   7  13    1.21    0.95
   0  -7  13    2.06    1.33
   0  -7  13    1.39    0.96
   0  -7 -13    1.03    1.01
   0   7  14    2.92    1.09
   0   7 -14    3.22    1.29
   0   7  14    4.05    1.57
   0  -7  14    2.59    1.51
   0  -7  14    3.37    1.18
   0  -7 -14    2.49    1.12
   0  -7  14    3.45    1.14
   0   8   0  168.69   11.70
   0   8   0  158.51   11.73
   0   8   0  172.88    9.76
   0   8   0  172.73   16.40
   0   8   0  178.17   16.02
   0   8   0  158.55   11.83
   0   8   0  162.76   12.32
   0  -8   0  162.16   12.33
   0  -8   0  219.02   12.00
   0  -8   0  178.31   10.68
   0  -8   0  160.93   10.50
   0  -8   0  176.52   10.06
   0  -8   0  166.29   16.31
   0  -8   0  150.94   11.44
   0  -8   0  166.06   10.83
   0   8  -1 2190.75  315.20
   0   8   1 2043.42  283.56
   0   8  -1 2355.72  335.19
   0   8   1 2737.25  393.30
   0   8   1 2926.53  416.66
   0   8   1 2594.36  373.99
   0   8   1 2523.83  366.02
   0   8   1 3015.01  435.08
   0   8   1 2795.65  400.26
   0   8   1 2844.96  405.05
   0   8  -1 3211.40  458.76
   0   8  -1 2286.22  320.88
   0   8  -1 2512.93  359.94
   0  -8   1 2824.50  402.74
   0  -8   1 2620.01  380.49
   0  -8   1 2938.57  422.72
   0  -8   1 2864.86  412.64
   0  -8   1 2201.95  307.09
   0  -8  -1 2678.55  382.36
   0  -8  -1 3088.25  420.68
   0  -8   1 2576.87  374.38
   0  -8   1 2316.06  332.05
   0  -8  -1 2387.29  346.33
   0  -8   1 3129.73  438.98
   0  -8  -1 2998.90  422.64
   0  -8  -1 2259.43  329.57
   0  -8  -1 2822.37  400.17
   0  -8  -1 2374.17  343.12
   0  -8  -1 2393.39  343.78
   0   8   2   20.11    2.45
   0   8   2   27.27    3.00
   0   8   2   29.41    3.23
   0   8  -2   22.02    1.46
   0   8  -2   21.37    3.08
   0   8  -2   20.33    2.11
   0   8   2   26.73    2.98
   0   8  -2   23.40    2.33
   0   8   2   28.31    2.91
   0   8   2   28.09    3.81
   0   8   2   30.13    2.06
   0   8  -2   28.99    4.57
   0  -8   2   26.38    2.05
   0  -8   2   23.35    1.51
   0  -8   2   24.63    2.99
   0  -8   2   27.21    2.54
   0  -8  -2   25.41    2.89
   0  -8   2   25.49    2.85
   0  -8  -2   25.06    1.76
   0  -8  -2   27.56    1.56
   0  -8   2   30.14    2.99
   0  -8  -2   32.41    4.42
   0  -8  -2   27.71    3.90
   0  -8   2   27.69    3.01
   0  -8  -2   22.58    2.62
   0  -8   2   28.35    3.20
   0  -8  -2   19.29    2.39
   0  -8  -2   25.55    2.70
   0   8  -3  660.75   55.64
   0   8   3  793.05   71.26
   0   8   3  730.92   71.06
   0   8   3  591.77   58.14
   0   8   3  838.71   72.09
   0   8   3  566.60   58.21
   0   8  -3  618.99   52.79
   0   8  -3  816.14   82.20
   0   8   3  791.03   70.71
   0   8   3  693.67   63.29
   0   8   3  664.64   59.75
   0   8  -3  683.04   59.82
   0   8  -3  591.25   53.35
   0  -8   3  733.41   65.41
   0  -8   3  689.14   64.27
   0  -8   3  737.21   66.11
   0  -8   3  691.64   63.59
   0  -8   3  689.81   62.30
   0  -8  -3  616.84   55.43
   0  -8   3  673.37   62.60
   0  -8   3  672.82   58.52
   0  -8  -3  735.61   58.04
   0  -8  -3  735.84   67.22
   0  -8   3  645.38   55.42
   0  -8  -3  536.12   51.57
   0  -8   3  605.57   49.12
   0  -8  -3  666.82   60.31
   0  -8  -3  666.71   56.43
   0   8   4   48.79    4.89
   0   8   4   62.80    5.83
   0   8  -4   51.54    3.97
   0   8   4   67.13    3.78
   0   8  -4   70.91    6.70
   0   8  -4   48.69    4.36
   0   8   4   52.11    4.50
   0   8   4   57.31    5.11
   0   8   4   59.51    4.87
   0   8  -4   63.59    3.66
   0   8   4   49.55    3.86
   0   8   4   57.11    4.88
   0   8  -4   55.69    6.10
   0   8  -4   47.72    2.59
   0  -8   4   57.94    4.89
   0  -8   4   52.96    3.90
   0  -8   4   45.49    2.53
   0  -8   4   56.14    3.15
   0  -8  -4   48.65    2.54
   0  -8  -4   53.59    4.71
   0  -8  -4   40.00    4.84
   0  -8  -4   54.95    2.37
   0  -8   4   56.81    4.28
   0  -8   4   55.31    4.50
   0  -8  -4   52.53    3.21
   0  -8   4   51.87    3.04
   0  -8   4   60.42    5.38
   0  -8  -4   50.11    3.77
   0  -8  -4   67.33    5.98
   0   8   5  802.32   77.14
   0   8   5  927.06   90.57
   0   8  -5  697.26   62.17
   0   8   5  901.91   81.01
   0   8  -5  814.52   72.18
   0   8  -5  701.78   62.91
   0   8   5  823.27   85.06
   0   8  -5  745.25   69.97
   0   8   5  826.91   78.47
   0   8   5  747.51   71.67
   0   8   5  741.21   68.99
   0   8   5  723.60   71.04
   0   8  -5  978.50   99.19
   0  -8   5  874.04   85.22
   0  -8   5  801.40   75.65
   0  -8   5  776.46   70.57
   0  -8   5  848.53   80.13
   0  -8   5  767.35   72.08
   0  -8  -5  556.82   59.25
   0  -8  -5  867.19   93.09
   0  -8  -5  713.43   63.54
   0  -8  -5  808.52   77.54
   0  -8   5  759.25   78.91
   0  -8  -5  878.84   77.42
   0  -8  -5  790.76   72.66
   0  -8   5  815.75   78.08
   0  -8   5  790.32   71.16
   0  -8  -5  770.74   71.88
   0  -8   5  636.72   58.80
   0   8   6   20.62    3.94
   0   8  -6   19.95    2.13
   0   8   6   26.79    3.52
   0   8   6   23.97    2.97
   0   8   6   20.97    1.79
   0   8   6   24.38    2.53
   0   8  -6   26.57    4.27
   0   8   6   23.86    2.93
   0   8   6   21.87    2.80
   0   8   6   22.29    2.30
   0   8  -6   17.08    3.20
   0   8  -6   21.17    1.91
   0   8  -6   22.32    1.43
   0   8  -6   20.04    1.18
   0  -8   6   22.89    2.73
   0  -8   6   20.84    1.58
   0  -8   6   24.71    3.38
   0  -8   6   21.72    3.05
   0  -8   6   24.31    2.16
   0  -8  -6   20.19    1.78
   0  -8  -6   21.11    2.58
   0  -8   6   22.75    1.61
   0  -8  -6   23.81    5.46
   0  -8  -6   15.09    2.89
   0  -8   6   20.85    1.39
   0  -8   6   21.11    2.64
   0  -8  -6   22.53    1.90
   0   8  -7  227.40   18.84
   0   8  -7  272.45   30.13
   0   8   7  239.62   19.34
   0   8   7  228.61   17.30
   0   8   7  263.48   21.40
   0   8   7  212.70   14.64
   0   8   7  257.98   17.16
   0   8  -7  190.28   13.90
   0   8   7  211.82   16.88
   0   8   7  261.45   19.88
   0   8  -7  179.10   16.72
   0  -8   7  269.83   21.50
   0  -8   7  240.22   17.26
   0  -8   7  255.99   19.31
   0  -8   7  224.70   17.48
   0  -8  -7  221.08   15.46
   0  -8  -7  221.16   15.77
   0  -8   7  251.07   16.40
   0  -8  -7  230.92   17.77
   0  -8  -7  174.00   15.66
   0  -8  -7  281.41   23.34
   0  -8   7  228.85   14.78
   0  -8   7  235.87   16.57
   0   8   8   70.57    5.88
   0   8   8   65.09    5.96
   0   8   8   72.42    5.19
   0   8   8   81.52    5.04
   0   8   8   66.17    4.89
   0   8  -8   76.04    8.76
   0  -8   8   79.44    7.54
   0  -8  -8   64.99    4.34
   0  -8   8   73.84    6.23
   0  -8  -8   54.18    6.05
   0  -8  -8   68.36    6.02
   0   8  -9   77.52   13.43
   0   8   9   70.13    6.24
   0   8   9   73.75    6.26
   0   8   9   65.68    5.03
   0  -8   9   82.06    6.89
   0  -8   9   88.16   11.90
   0  -8  -9   74.57    6.42
   0  -8  -9   58.78    6.48
   0   8  10    0.59    0.87
   0   8  10    0.00    1.43
   0   8  10    0.50    0.64
   0   8 -10    0.42    1.32
   0  -8  10    1.62    1.15
   0  -8  10    0.70    1.54
   0  -8 -10    0.52    0.87
   0  -8 -10    0.70    0.94
   0   8 -11    3.00    2.29
   0   8  11    3.30    1.45
   0   8  11    3.93    1.44
   0  -8  11    5.13    3.50
   0  -8  11    3.57    1.59
   0  -8 -11    5.92    1.72
   0  -8 -11    4.00    1.48
   0   8  12   23.58    4.83
   0   8 -12   24.73    4.28
   0   8  12   21.71    2.84
   0  -8  12   25.24    3.29
   0  -8 -12   22.92    3.15
   0  -8  12   26.41    4.17
   0  -8 -12   17.53    5.05
   0   8  13    2.96    1.18
   0   8 -13    3.58    1.60
   0   8  13    2.75    1.71
   0  -8  13   -0.02    1.28
   0  -8  13    3.76    1.68
   0  -8 -13    2.03    1.26
   0  -8  13    3.53    1.25
   0   8  14    3.14    1.18
   0   8  14    4.75    0.97
   0   8 -14    5.20    1.47
   0  -8  14    4.24    1.24
   0  -8  14    4.28    1.25
   0  -8  14    3.94    2.63
   0  -8 -14    3.44    1.25
   0   9   0    0.30    0.86
   0   9   0    1.85    0.56
   0   9   0    0.65    0.79
   0   9   0    1.68    0.71
   0  -9   0    0.26    0.46
   0  -9   0    2.41    0.40
   0  -9   0    0.80    0.98
   0  -9   0    0.50    0.68
   0  -9   0    0.29    0.92
   0  -9   0    1.62    0.91
   0  -9   0    1.09    0.68
   0  -9   0    1.14    0.55
   0   9   1   31.43    5.40
   0   9   1   27.73    1.78
   0   9   1   31.70    4.13
   0   9  -1   30.08    3.14
   0   9   1   34.59    2.44
   0   9   1   29.44    3.31
   0   9  -1   26.96    1.82
   0   9  -1   31.81    2.35
   0   9   1   32.36    5.25
   0   9   1   28.55    3.14
   0   9  -1   27.96    2.34
   0   9   1   31.15    5.56
   0   9  -1   29.56    4.28
   0   9  -1   25.27    2.56
   0  -9   1   34.36    2.35
   0  -9   1   26.60    1.33
   0  -9   1   32.71    2.98
   0  -9  -1   25.07    3.05
   0  -9   1   30.06    3.38
   0  -9   1   32.64    3.54
   0  -9   1   23.90    2.46
   0  -9  -1   32.62    3.36
   0  -9  -1   27.32    3.15
   0  -9  -1   26.34    3.15
   0  -9  -1   30.99    2.51
   0  -9  -1   28.74    2.77
   0  -9  -1   23.75    2.96
   0  -9   1   31.12    2.51
   0  -9   1   30.19    5.35
   0   9   2  271.72   26.47
   0   9   2  258.11   19.32
   0   9   2  208.70   15.85
   0   9   2  274.57   17.27
   0   9  -2  194.39   16.37
   0   9  -2  285.24   19.62
   0   9   2  284.83   20.58
   0   9   2  264.23   19.59
   0   9  -2  221.82   15.85
   0   9   2  246.89   17.75
   0   9  -2  195.24   14.01
   0   9  -2  220.42   13.63
   0  -9   2  210.29   12.01
   0  -9   2  250.28   23.79
   0  -9   2  208.54   14.59
   0  -9  -2  228.55   17.54
   0  -9   2  289.22   22.05
   0  -9  -2  245.73   20.40
   0  -9   2  258.53   19.47
   0  -9  -2  223.14   21.25
   0  -9   2  268.52   23.10
   0  -9   2  270.80   20.14
   0  -9  -2  220.84   14.40
   0  -9  -2  273.21   18.87
   0  -9   2  260.46   19.03
   0  -9  -2  222.30   16.64
   0  -9  -2  322.94   17.51
   0  -9  -2  189.59   14.75
   0   9   3  270.37   17.07
   0   9   3  255.05   23.92
   0   9   3  240.83   17.98
   0   9   3  271.52   20.21
   0   9   3  296.15   21.94
   0   9   3  204.45   15.81
   0   9   3  264.54   19.87
   0   9  -3  237.45   14.51
   0   9   3  212.53   21.14
   0   9  -3  221.51   14.87
   0   9  -3  204.19   15.58
   0   9  -3  293.36   22.19
   0   9  -3  248.06   17.55
   0  -9   3  212.87   12.51
   0  -9   3  225.80   15.38
   0  -9   3  269.63   20.23
   0  -9   3  269.46   20.13
   0  -9   3  270.48   20.14
   0  -9  -3  238.88   15.48
   0  -9  -3  239.49   18.56
   0  -9  -3  284.83   16.05
   0  -9  -3  270.84   19.88
   0  -9   3  260.39   19.93
   0  -9  -3  231.02   21.70
   0  -9   3  266.34   19.95
   0  -9  -3  211.11   15.85
   0   9  -4    2.28    0.52
   0   9   4    1.73    1.10
   0   9   4    2.42    1.17
   0   9  -4    1.43    0.96
   0   9   4    2.73    0.59
   0   9  -4    2.47    1.40
   0   9   4    2.97    1.09
   0   9   4    2.00    1.02
   0   9  -4    1.82    0.85
   0   9   4    1.16    0.84
   0   9   4    1.85    1.27
   0   9   4    2.39    1.30
   0   9  -4    1.74    0.40
   0  -9   4    0.94    0.35
   0  -9   4    1.89    1.16
   0  -9   4    2.06    0.52
   0  -9  -4    1.71    0.80
   0  -9   4    3.49    0.57
   0  -9  -4    1.96    0.30
   0  -9  -4    4.57    2.09
   0  -9  -4    2.49    1.82
   0  -9   4    2.11    0.97
   0  -9   4    2.46    0.81
   0  -9   4    0.94    1.69
   0  -9  -4    1.66    1.15
   0  -9   4    2.86    1.08
   0  -9  -4    1.63    0.90
   0  -9  -4    1.71    0.22
   0   9   5  317.39   24.88
   0   9   5  298.14   23.19
   0   9   5  311.09   24.47
   0   9   5  354.35   33.94
   0   9   5  265.69   21.92
   0   9  -5  284.26   21.06
   0   9   5  293.23   26.37
   0   9  -5  355.17   29.84
   0   9   5  266.70   19.82
   0   9   5  390.83   26.04
   0   9  -5  325.40   20.86
   0   9  -5  275.93   19.76
   0   9  -5  269.54   17.80
   0  -9   5  278.42   21.26
   0  -9   5  310.43   20.98
   0  -9   5  316.56   24.53
   0  -9   5  304.52   26.06
   0  -9  -5  288.76   22.96
   0  -9  -5  295.46   21.13
   0  -9  -5  273.60   22.94
   0  -9   5  294.33   19.62
   0  -9   5  312.76   25.10
   0  -9   5  295.93   21.69
   0  -9   5  290.70   21.59
   0  -9  -5  218.84   19.86
   0  -9  -5  361.43   29.03
   0   9   6   17.68    2.57
   0   9   6   20.11    2.58
   0   9   6   18.94    5.15
   0   9   6   22.55    1.73
   0   9   6   17.38    4.08
   0   9   6   21.18    2.28
   0   9   6   20.71    2.85
   0   9  -6   22.34    3.72
   0   9   6   18.56    2.36
   0   9  -6   17.15    1.21
   0   9  -6   17.83    1.96
   0   9  -6   16.94    1.15
   0  -9   6   18.29    3.94
   0  -9   6   18.85    1.93
   0  -9   6   20.35    2.64
   0  -9  -6   18.02    1.65
   0  -9   6   19.26    1.87
   0  -9   6   18.93    4.72
   0  -9  -6   13.01    2.62
   0  -9  -6   17.38    1.70
   0  -9   6   17.37    1.28
   0  -9  -6   23.12    3.34
   0  -9  -6   18.99    2.44
   0  -9   6   18.96    2.02
   0   9   7  140.62    9.25
   0   9  -7  177.77   16.17
   0   9  -7  156.40   10.83
   0   9   7  176.93   12.48
   0   9   7  144.36   11.64
   0   9   7  163.95   11.67
   0   9   7  154.51   14.57
   0   9   7  161.25   12.34
   0   9  -7  123.20   11.65
   0  -9   7  185.27   18.89
   0  -9   7  167.91   11.56
   0  -9   7  153.53    9.39
   0  -9   7  177.21   13.11
   0  -9  -7  113.37   10.90
   0  -9  -7  153.82   11.69
   0  -9  -7  151.29   10.11
   0  -9   7  160.46   13.42
   0  -9  -7  177.71   15.18
   0  -9  -7  141.65   11.47
   0   9   8  182.23   13.40
   0   9   8  145.45   10.44
   0   9  -8  176.79   16.85
   0   9   8  151.29   12.45
   0   9   8  161.35   12.46
   0   9   8  161.49   11.73
   0  -9   8  188.04   15.41
   0  -9   8  180.51   13.90
   0  -9  -8  148.48   10.20
   0  -9  -8  118.04   11.52
   0  -9  -8  158.55   12.58
   0   9   9   16.33    2.58
   0   9   9   16.41    2.66
   0   9  -9   16.33    3.88
   0   9   9   13.71    2.76
   0  -9   9   17.40    3.45
   0  -9  -9   17.03    2.62
   0  -9   9   17.96    2.82
   0  -9  -9   12.43    2.82
   0   9  10   42.72    4.49
   0   9  10   43.33    4.56
   0   9 -10   50.99    9.74
   0  -9  10   50.14    4.99
   0  -9  10   47.67    8.76
   0  -9 -10   32.55    4.55
   0  -9 -10   43.46    4.52
   0   9  11   21.32    2.99
   0   9  11   22.08    4.77
   0   9 -11   25.14    4.48
   0  -9  11   23.18    3.26
   0  -9  11   24.79    4.15
   0  -9 -11   18.35    3.33
   0  -9 -11   22.64    3.03
   0   9  12  123.31   10.13
   0   9  12  133.43   10.79
   0   9 -12  146.31   13.87
   0  -9  12  158.78   14.53
   0  -9  12  147.22   15.00
   0  -9 -12  135.27   11.25
   0  -9 -12  107.11   10.25
   0   9  13    5.72    1.34
   0   9  13    4.91    1.47
   0   9 -13    6.32    2.11
   0  -9  13    5.03    1.60
   0  -9  13    5.99    2.46
   0  -9 -13    3.90    1.60
   0  -9  13    5.58    2.01
   0  -9 -13    5.15    2.25
   0   9  14    4.06    1.95
   0   9 -14    6.32    2.39
   0   9  14    5.14    1.02
   0  -9  14    3.57    1.96
   0  -9  14    3.82    1.24
   0  -9 -14    3.22    1.29
   0  -9  14    6.87    1.64
   0  10   0  611.52   50.02
   0  10   0  663.60   56.06
   0  10   0  627.42   56.73
   0  10   0  663.04   59.97
   0  10   0  631.43   56.56
   0  10   0  583.69   52.57
   0  10   0  605.14   54.29
   0 -10   0  585.81   54.22
   0 -10   0  579.96   53.46
   0 -10   0  665.28   57.56
   0 -10   0  628.67   58.01
   0 -10   0  588.46   51.31
   0 -10   0  626.56   53.36
   0 -10   0  741.97   59.89
   0 -10   0  701.01   58.10
   0  10   1  200.53   15.46
   0  10   1  198.27   11.15
   0  10   1  226.64   17.19
   0  10  -1  192.07   12.09
   0  10   1  234.65   15.86
   0  10  -1  182.84   13.59
   0  10   1  214.48   16.09
   0  10  -1  242.94   15.43
   0  10  -1  196.08   14.14
   0  10   1  224.01   14.21
   0  10   1  217.74   16.77
   0  10  -1  203.68   16.15
   0  10  -1  219.22   16.33
   0  10   1  218.62   20.83
   0 -10   1  225.76   16.17
   0 -10   1  183.85   13.43
   0 -10  -1  189.46   18.81
   0 -10   1  240.44   15.06
   0 -10   1  188.70   10.88
   0 -10  -1  230.09   16.59
   0 -10   1  217.88   16.75
   0 -10  -1  207.17   14.88
   0 -10  -1  225.89   17.40
   0 -10  -1  201.45   19.67
   0 -10   1  231.04   15.22
   0 -10  -1  195.84   15.43
   0 -10   1  220.90   17.35
   0 -10  -1  252.24   14.78
   0 -10   1  206.86   16.33
   0 -10  -1  186.93   12.63
   0  10  -2   82.99    6.10
   0  10   2  113.15   12.81
   0  10   2  109.65    8.31
   0  10   2  103.80    6.26
   0  10   2  116.54    9.80
   0  10   2  104.13    8.59
   0  10  -2   84.55    8.18
   0  10  -2  118.88    7.87
   0  10  -2   85.56    6.04
   0  10   2   85.10    7.01
   0  10   2  109.11   10.68
   0  10  -2   84.93    9.24
   0 -10   2  130.94    8.20
   0 -10   2  102.37   12.15
   0 -10   2   83.24    3.98
   0 -10   2  113.84    8.85
   0 -10   2  102.81    7.67
   0 -10  -2   95.05    7.27
   0 -10   2  105.74    8.16
   0 -10  -2   79.24    6.72
   0 -10  -2  124.52    8.50
   0 -10   2  109.58    8.62
   0 -10  -2   89.59   11.24
   0 -10  -2  129.50    5.56
   0 -10   2  108.92    6.80
   0 -10  -2  104.53    7.06
   0 -10   2   86.33    6.09
   0 -10  -2   83.15    7.45
   0 -10  -2   85.66    5.40
   0  10  -3  224.11   16.64
   0  10   3  281.83   21.61
   0  10  -3  279.25   20.77
   0  10   3  276.05   21.01
   0  10   3  205.40   16.31
   0  10   3  218.92   21.83
   0  10   3  291.52   22.62
   0  10   3  284.77   21.54
   0  10  -3  219.45   13.80
   0  10   3  318.38   20.26
   0  10   3  230.87   17.85
   0  10  -3  196.09   15.14
   0  10  -3  207.72   16.88
   0 -10   3  263.54   20.21
   0 -10   3  214.87   12.55
   0 -10   3  222.04   15.53
   0 -10   3  293.82   22.13
   0 -10  -3  309.08   17.04
   0 -10   3  266.28   20.65
   0 -10  -3  234.29   18.59
   0 -10  -3  201.23   15.80
   0 -10   3  259.16   19.13
   0 -10   3  267.51   20.61
   0 -10  -3  229.82   15.31
   0 -10  -3  262.69   19.50
   0 -10  -3  282.88   20.92
   0  10   4  232.18   20.91
   0  10  -4  201.74   12.40
   0  10   4  275.47   21.09
   0  10  -4  216.15   14.14
   0  10   4  192.25   15.74
   0  10   4  261.13   19.76
   0  10  -4  270.46   25.67
   0  10   4  264.00   16.61
   0  10   4  256.32   19.44
   0  10   4  241.45   18.29
   0  10  -4  188.61   14.73
   0  10   4  203.31   15.18
   0  10  -4  218.75   15.76
   0 -10   4  223.07   15.88
   0 -10   4  249.22   18.86
   0 -10   4  237.32   18.07
   0 -10   4  264.53   20.01
   0 -10  -4  238.87   15.79
   0 -10  -4  233.93   17.79
   0 -10  -4  215.84   18.49
   0 -10   4  234.77   13.85
   0 -10   4  262.37   22.39
   0 -10   4  216.03   14.39
   0 -10  -4  249.88   18.84
   0 -10   4  264.76   19.74
   0 -10  -4  229.47   17.93
   0  10  -5  940.49   99.01
   0  10   5  985.73  110.51
   0  10   5  945.55  106.03
   0  10   5 1236.51  140.53
   0  10  -5 1043.29  107.97
   0  10   5 1062.79  115.52
   0  10   5 1235.21  136.57
   0  10   5 1098.60  126.51
   0  10  -5 1288.69  145.70
   0  10   5 1298.35  141.10
   0  10  -5 1015.82  113.66
   0  10   5 1404.56  147.06
   0 -10   5 1255.93  145.66
   0 -10   5 1092.59  120.23
   0 -10   5 1055.91  110.71
   0 -10   5 1066.90  114.57
   0 -10  -5 1084.84  117.19
   0 -10  -5  902.48  103.70
   0 -10  -5 1177.00  131.64
   0 -10  -5 1083.80  119.38
   0 -10  -5 1005.75  108.28
   0 -10   5 1178.53  128.13
   0 -10   5 1240.73  138.84
   0  10   6   38.74    4.96
   0  10   6   30.97    3.70
   0  10   6   42.80    2.55
   0  10   6   45.82    4.15
   0  10   6   34.50    2.62
   0  10   6   33.45    3.38
   0  10   6   46.46    4.58
   0  10   6   42.73    4.68
   0  10  -6   39.92    5.15
   0  10  -6   29.93    1.76
   0  10  -6   33.19    2.91
   0  10  -6   33.11    1.87
   0 -10   6   40.37    4.19
   0 -10   6   36.80    3.22
   0 -10   6   35.83    2.62
   0 -10  -6   29.45    3.77
   0 -10  -6   32.28    3.36
   0 -10  -6   35.07    2.70
   0 -10  -6   39.36    4.46
   0 -10   6   33.58    3.54
   0 -10   6   32.99    2.16
   0 -10   6   39.79    3.82
   0 -10   6   35.69    2.96
   0 -10  -6   37.08    5.47
   0  10   7  266.63   26.75
   0  10   7  272.21   20.17
   0  10   7  351.00   26.44
   0  10   7  315.94   24.59
   0  10  -7  331.83   36.18
   0  10   7  291.33   23.22
   0 -10   7  321.06   29.61
   0 -10   7  289.78   21.68
   0 -10   7  295.90   25.52
   0 -10  -7  287.91   23.52
   0 -10   7  332.51   27.55
   0 -10  -7  227.62   21.03
   0 -10  -7  269.97   20.43
   0 -10  -7  285.62   21.39
   0  10   8  187.58   13.70
   0  10   8  210.37   14.27
   0  10  -8  226.18   20.51
   0  10   8  187.77   15.74
   0  10   8  205.53   16.05
   0 -10   8  228.51   19.34
   0 -10  -8  208.14   16.57
   0 -10  -8  159.26   15.11
   0 -10  -8  197.61   14.12
   0 -10   8  232.95   22.07
   0  10   9   94.95    8.69
   0  10  -9  115.24   11.76
   0  10   9  101.68    8.74
   0 -10   9  123.62   10.08
   0 -10  -9  107.18    9.17
   0 -10  -9   80.58    8.79
   0 -10   9  123.02   11.64
   0  10 -10    7.32    2.60
   0  10  10    5.72    1.72
   0  10  10    6.39    1.67
   0 -10  10    5.91    1.79
   0 -10 -10    4.19    1.84
   0 -10  10    7.23    2.37
   0 -10 -10    5.22    1.67
   0  10  11   65.83    6.14
   0  10 -11   81.83   12.68
   0  10  11   72.11    6.35
   0 -10  11   90.59   10.54
   0 -10 -11   57.54    6.78
   0 -10 -11   74.38    9.25
   0 -10  11   93.08   13.47
   0  10  12    3.91    1.47
   0  10  12    3.20    1.39
   0  10 -12    4.23    3.35
   0 -10  12    4.26    1.61
   0 -10  12    4.69    1.59
   0 -10  12    5.25    2.14
   0 -10 -12    4.99    1.61
   0 -10 -12    3.92    1.46
   0  10  13    1.00    0.72
   0  10 -13    0.70    1.92
   0  10  13    0.39    0.81
   0 -10  13    0.01    1.12
   0 -10  13    1.01    0.85
   0 -10  13    1.44    0.85
   0 -10 -13    0.32    0.91
   0 -10 -13    0.71    0.77
   0  10 -14    0.02    0.69
   0  10  14    0.18    0.83
   0  10  14    0.17    0.46
   0 -10  14   -0.46    0.92
   0 -10  14   -0.46    1.24
   0 -10  14    0.73    0.56
   0 -10 -14    0.35    0.60
   0  11   0    0.13    0.53
   0  11   0    0.30    0.37
   0  11   0    0.02    0.91
   0  11   0    0.19    1.43
   0  11   0    1.52    0.55
   0 -11   0    1.52    0.59
   0 -11   0    0.03    0.66
   0 -11   0   -0.05    0.89
   0 -11   0    0.42    0.93
   0 -11   0    0.13    0.82
   0 -11   0    0.26    0.75
   0 -11   0   -0.32    1.59
   0 -11   0    1.35    0.34
   0  11   1  366.67   26.55
   0  11   1  358.08   24.39
   0  11   1  348.98   28.80
   0  11   1  374.89   28.07
   0  11   1  367.70   35.31
   0  11   1  359.61   29.32
   0  11  -1  335.31   26.65
   0  11  -1  327.46   30.34
   0  11   1  359.32   35.33
   0  11  -1  370.38   26.49
   0  11  -1  381.98   30.59
   0  11  -1  327.28   25.52
   0  11   1  345.66   28.27
   0  11  -1  333.85   25.08
   0 -11   1  365.14   30.58
   0 -11   1  321.74   25.57
   0 -11   1  339.53   26.51
   0 -11   1  428.65   30.09
   0 -11   1  312.85   22.10
   0 -11  -1  363.96   28.18
   0 -11  -1  338.50   33.98
   0 -11  -1  342.95   28.86
   0 -11  -1  342.77   28.57
   0 -11  -1  313.23   23.68
   0 -11  -1  366.87   26.44
   0 -11   1  352.62   29.39
   0 -11   1  342.48   28.73
   0 -11   1  403.65   33.19
   0 -11   1  395.10   26.98
   0 -11  -1  379.89   27.82
   0 -11  -1  411.80   27.71
   0  11   2  257.58   24.20
   0  11  -2  209.52   15.19
   0  11   2  204.57   16.01
   0  11   2  243.89   19.34
   0  11   2  235.18   18.78
   0  11  -2  255.57   18.72
   0  11   2  280.29   17.99
   0  11  -2  194.08   13.95
   0  11   2  249.60   18.02
   0  11  -2  263.14   17.96
   0  11   2  243.45   19.26
   0  11  -2  194.21   15.01
   0  11  -2  215.57   18.21
   0 -11   2  237.74   18.98
   0 -11   2  195.04   11.74
   0 -11   2  256.04   19.72
   0 -11   2  235.69   17.81
   0 -11   2  234.18   19.08
   0 -11  -2  219.76   16.54
   0 -11  -2  248.97   17.19
   0 -11  -2  193.33   16.41
   0 -11   2  316.42   20.95
   0 -11  -2  193.84   13.32
   0 -11  -2  188.12   15.17
   0 -11   2  201.27   14.66
   0 -11   2  253.82   16.90
   0 -11  -2  258.25   17.94
   0 -11  -2  206.24   17.25
   0 -11  -2  276.96   15.20
   0  11   3    0.53    0.79
   0  11  -3    0.47    0.30
   0  11  -3    0.30    0.80
   0  11   3    0.65    0.95
   0  11   3    0.16    0.80
   0  11   3   -0.02    0.76
   0  11   3    1.52    0.47
   0  11  -3    1.31    0.78
   0  11   3    0.60    0.79
   0  11   3    2.74    0.97
   0  11   3    0.21    1.29
   0  11  -3    0.16    0.62
   0  11  -3    0.45    0.67
   0 -11   3    0.90    0.46
   0 -11   3    0.83    0.81
   0 -11  -3    2.12    0.68
   0 -11  -3    0.58    0.71
   0 -11   3    1.78    0.93
   0 -11   3    0.12    0.49
   0 -11   3    0.28    0.92
   0 -11  -3    1.24    0.70
   0 -11   3    0.90    1.43
   0 -11  -3    0.59    0.85
   0 -11   3    0.39    0.16
   0  11  -4    2.84    0.76
   0  11   4    4.14    1.30
   0  11   4    6.00    0.84
   0  11   4    5.25    1.72
   0  11   4    2.43    1.16
   0  11   4    4.83    1.59
   0  11   4    2.81    1.33
   0  11   4    4.10    1.60
   0  11  -4    4.04    1.81
   0  11  -4    3.34    1.14
   0  11   4    3.52    1.39
   0  11  -4    2.52    1.11
   0 -11   4    3.40    1.01
   0 -11   4    3.84    1.60
   0 -11   4    3.51    1.40
   0 -11   4    3.93    1.31
   0 -11  -4    7.55    1.37
   0 -11  -4    4.06    1.31
   0 -11  -4    3.85    1.10
   0 -11   4    4.67    1.12
   0 -11   4    4.73    1.49
   0 -11   4    3.21    0.75
   0 -11  -4    3.89    0.74
   0 -11  -4    3.83    1.37
   0  11  -5   23.34    3.46
   0  11   5   19.68    2.21
   0  11   5   24.30    3.17
   0  11  -5   21.31    1.47
   0  11   5   23.57    2.78
   0  11   5   23.38    1.67
   0  11   5   18.31    2.83
   0  11   5   21.53    2.67
   0  11   5   22.40    3.05
   0  11   5   25.18    3.49
   0  11  -5   18.82    1.21
   0  11  -5   19.48    2.13
   0 -11   5   20.11    2.13
   0 -11   5   23.12    2.59
   0 -11   5   22.33    2.89
   0 -11  -5   23.77    5.01
   0 -11   5   24.62    3.18
   0 -11  -5   23.19    2.92
   0 -11  -5   20.13    2.81
   0 -11   5   24.60    2.98
   0 -11   5   19.85    1.59
   0 -11  -5   20.50    2.08
   0 -11  -5   19.31    1.66
   0 -11   5   23.87    2.24
   0  11   6   89.29    6.64
   0  11   6   71.65    5.15
   0  11   6   89.85    7.41
   0  11   6   94.84    8.47
   0  11   6   78.68    8.59
   0  11   6   65.47    6.19
   0  11   6   87.67    7.44
   0  11  -6   91.54    8.29
   0  11  -6   73.78    4.12
   0  11   6   99.86    5.70
   0  11  -6   75.76    5.51
   0 -11   6   74.07    4.69
   0 -11   6   76.90    5.59
   0 -11   6   89.75    7.26
   0 -11   6   89.08    6.58
   0 -11  -6   78.74    6.69
   0 -11  -6   86.05    7.57
   0 -11  -6   71.16    4.84
   0 -11  -6   74.91    5.38
   0 -11   6   90.76    7.89
   0 -11  -6   73.56    6.72
   0  11   7   20.10    1.64
   0  11   7   15.44    2.36
   0  11   7   12.59    4.06
   0  11  -7   15.55    3.34
   0  11   7   18.02    3.34
   0  11   7   14.22    1.55
   0 -11   7   13.67    1.24
   0 -11   7   17.92    3.17
   0 -11   7   16.35    2.50
   0 -11   7   14.98    1.87
   0 -11  -7   11.73    1.45
   0 -11  -7   13.48    2.60
   0 -11  -7   15.23    2.35
   0 -11  -7   14.65    2.47
   0  11   8  533.47   48.35
   0  11   8  460.01   44.25
   0  11  -8  584.00   57.74
   0  11   8  513.73   46.62
   0 -11   8  602.77   58.12
   0 -11  -8  448.05   44.97
   0 -11  -8  503.54   44.38
   0 -11   8  563.05   52.56
   0 -11  -8  508.60   47.96
   0  11   9   61.81    5.85
   0  11   9   55.55    5.90
   0  11  -9   70.95    8.31
   0 -11   9   67.57    9.13
   0 -11   9   70.53    7.66
   0 -11  -9   62.59    8.66
   0 -11  -9   53.62    6.36
   0  11 -10    2.62    1.80
   0  11  10    2.11    1.16
   0  11  10    1.82    1.19
   0 -11  10    3.49    1.78
   0 -11  10    2.29    1.34
   0 -11  10    0.16    1.30
   0 -11 -10    1.79    1.18
   0 -11 -10    1.90    1.27
   0  11 -11   21.84    4.06
   0  11  11   18.58    4.34
   0  11  11   17.76    2.80
   0 -11  11   22.98    4.25
   0 -11  11   21.13    3.22
   0 -11  11   21.14    3.24
   0 -11 -11   17.67    2.91
   0 -11 -11   18.90    3.29
   0  11  12   83.72    7.26
   0  11  12   76.12    6.80
   0  11 -12  101.06    9.86
   0 -11  12   93.21    8.31
   0 -11  12   91.34    9.23
   0 -11 -12   70.31   10.03
   0 -11 -12   78.02    7.25
   0 -11  12   91.99    8.23
   0  11 -13   20.71    3.11
   0  11  13   18.26    3.69
   0  11  13   16.41    2.23
   0 -11  13   21.67    2.81
   0 -11  13   20.68    3.41
   0 -11 -13   16.04    2.68
   0 -11 -13   15.32    2.27
   0 -11  13   18.64    2.62
   0  11  14    0.99    1.33
   0  11  14    1.96    0.74
   0  11 -14    3.19    1.08
   0 -11  14    1.12    0.80
   0 -11  14    1.72    1.23
   0 -11 -14    2.10    0.92
   0 -11  14    1.92    0.83
   0  12   0 1918.48  252.27
   0  12   0 1862.30  247.09
   0  12   0 1921.92  243.25
   0  12   0 2103.16  268.63
   0  12   0 2028.91  268.10
   0  12   0 2129.07  281.50
   0 -12   0 1953.76  260.81
   0 -12   0 2171.44  273.20
   0 -12   0 1596.29  217.68
   0 -12   0 1952.45  256.54
   0 -12   0 2091.13  270.94
   0 -12   0 1977.81  252.32
   0 -12   0 1714.95  229.29
   0 -12   0 2102.69  267.88
   0 -12   0 1708.84  232.05
   0  12  -1  656.94   59.60
   0  12  -1  687.25   57.58
   0  12   1  670.29   59.44
   0  12  -1  599.75   51.67
   0  12   1  627.16   57.52
   0  12   1  628.60   57.59
   0  12   1  571.88   52.75
   0  12  -1  572.27   48.31
   0  12   1  604.79   55.62
   0  12   1  617.62   56.91
   0  12   1  595.29   54.57
   0  12  -1  555.56   50.55
   0  12   1  530.18   42.29
   0  12  -1  561.68   50.75
   0 -12   1  680.67   59.90
   0 -12   1  790.91   65.79
   0 -12   1  633.49   52.13
   0 -12  -1  613.21   56.65
   0 -12  -1  585.67   54.97
   0 -12   1  585.46   55.01
   0 -12   1  599.15   51.75
   0 -12   1  544.96   44.19
   0 -12   1  578.65   53.86
   0 -12   1  595.87   56.10
   0 -12  -1  602.86   56.59
   0 -12   1  554.39   54.59
   0 -12  -1  653.02   58.14
   0 -12  -1  640.16   56.63
   0 -12  -1  629.77   53.81
   0 -12  -1  572.33   49.94
   0 -12  -1  746.58   58.85
   0  12   2  180.46   12.47
   0  12   2  151.21   11.55
   0  12  -2  198.29   12.78
   0  12   2  160.46   12.79
   0  12   2  171.33   13.34
   0  12  -2  146.18   10.04
   0  12   2  180.09   11.09
   0  12  -2  150.39   10.46
   0  12   2  177.76   13.91
   0  12  -2  142.66    8.61
   0  12   2  187.53   13.99
   0  12  -2  182.79   16.38
   0  12  -2  145.59   10.92
   0 -12   2  190.40   12.08
   0 -12   2  179.57   14.31
   0 -12   2  169.38   13.59
   0 -12   2  192.91   13.70
   0 -12   2  175.31   13.36
   0 -12   2  143.91    7.58
   0 -12  -2  180.79   11.85
   0 -12  -2  157.36   11.53
   0 -12  -2  137.56    9.30
   0 -12  -2  156.28   12.82
   0 -12   2  185.48    9.67
   0 -12  -2  143.40   15.64
   0 -12  -2  175.45   13.55
   0 -12   2  145.57   10.24
   0 -12  -2  137.65   11.05
   0  12   3  541.45   47.68
   0  12  -3  506.04   43.85
   0  12  -3  461.89   42.52
   0  12   3  641.82   60.84
   0  12   3  630.62   55.25
   0  12   3  602.50   55.05
   0  12  -3  667.86   57.45
   0  12   3  518.57   51.25
   0  12  -3  628.34   53.94
   0  12   3  607.66   50.05
   0  12   3  592.13   60.55
   0  12  -3  480.60   42.77
   0  12  -3  450.49   38.22
   0 -12   3  602.78   55.25
   0 -12   3  588.35   57.83
   0 -12   3  678.06   59.71
   0 -12  -3  647.46   56.12
   0 -12  -3  627.83   57.49
   0 -12  -3  508.26   45.44
   0 -12  -3  472.77   43.48
   0 -12  -3  507.82   47.50
   0 -12   3  676.08   58.53
   0 -12   3  595.57   60.66
   0 -12   3  466.01   40.62
   0  12   4 2093.45  291.27
   0  12  -4 1647.78  220.62
   0  12   4 2293.01  294.18
   0  12   4 1716.28  230.23
   0  12   4 1771.24  237.45
   0  12  -4 2129.28  277.62
   0  12   4 2226.91  296.42
   0  12   4 1896.15  252.70
   0  12   4 2075.90  277.42
   0  12  -4 2341.56  313.19
   0  12   4 2275.97  299.29
   0  12  -4 1728.26  235.09
   0  12  -4 1747.56  225.06
   0  12  -4 1677.67  222.94
   0 -12   4 1944.38  270.78
   0 -12   4 1714.41  229.21
   0 -12  -4 1792.20  234.48
   0 -12  -4 2496.25  335.79
   0 -12   4 1745.17  230.55
   0 -12   4 2131.68  285.95
   0 -12  -4 2210.25  299.81
   0 -12   4 2061.88  278.16
   0 -12   4 2055.62  277.82
   0 -12  -4 1508.23  205.95
   0 -12  -4 1683.51  230.46
   0  12   5  217.81   17.37
   0  12   5  245.81   19.60
   0  12   5  295.31   22.26
   0  12   5  294.31   24.28
   0  12   5  279.87   22.73
   0  12   5  300.31   24.18
   0  12   5  231.09   19.43
   0  12   5  324.40   22.00
   0  12  -5  228.77   17.37
   0  12  -5  227.89   17.54
   0  12  -5  320.63   30.29
   0  12  -5  298.30   21.06
   0 -12   5  229.47   18.17
   0 -12   5  320.05   25.53
   0 -12   5  273.10   22.13
   0 -12   5  293.34   22.51
   0 -12  -5  292.58   26.18
   0 -12   5  242.59   21.10
   0 -12  -5  230.31   16.74
   0 -12   5  297.03   23.92
   0 -12  -5  223.02   17.49
   0 -12  -5  241.16   23.54
   0 -12  -5  302.61   24.18
   0  12   6   61.09    3.58
   0  12  -6   61.18    8.73
   0  12   6   43.27    4.77
   0  12  -6   44.94    2.70
   0  12   6   57.11    4.58
   0  12   6   44.62    3.69
   0  12  -6   60.92    3.73
   0  12   6   50.32    4.69
   0 -12   6   60.47    4.70
   0 -12   6   59.42    5.33
   0 -12   6   64.01    6.38
   0 -12  -6   51.79    4.94
   0 -12  -6   45.94    5.14
   0 -12   6   50.66    4.24
   0 -12  -6   53.20    4.98
   0 -12  -6   44.67    3.30
   0 -12   6   56.03    7.79
   0  12   7  782.74   93.88
   0  12   7  895.15   96.43
   0  12   7  873.75   95.84
   0  12  -7 1141.05  135.56
   0 -12   7 1022.71  112.87
   0 -12   7 1062.89  115.31
   0 -12   7 1166.43  136.92
   0 -12  -7  874.05   93.09
   0 -12  -7  838.52   98.42
   0 -12  -7  910.49  100.55
   0  12   8   35.36    2.95
   0  12   8   37.27    4.29
   0  12   8   32.46    4.45
   0  12  -8   48.56    6.10
   0 -12   8   47.20    5.08
   0 -12   8   48.01    6.28
   0 -12  -8   37.77    4.39
   0 -12  -8   37.97    4.61
   0 -12  -8   36.24    3.15
   0 -12   8   46.57    4.98
   0  12   9   15.71    4.36
   0  12  -9   21.49    4.06
   0  12   9   14.70    2.90
   0 -12   9   18.70    3.10
   0 -12   9   18.59    3.15
   0 -12  -9   15.74    2.83
   0 -12   9   21.27    4.13
   0 -12  -9   16.67    3.09
   0  12  10   19.83    3.30
   0  12 -10   27.99    4.62
   0  12  10   22.44    3.23
   0 -12  10   26.64    3.66
   0 -12  10   29.47    5.67
   0 -12 -10   21.84    3.47
   0 -12 -10   23.54    3.21
   0 -12  10   27.93    4.56
   0  12  11   73.63    6.69
   0  12  11   66.32    6.59
   0  12 -11   96.46   13.05
   0 -12  11   87.06    8.02
   0 -12  11   88.88    8.26
   0 -12  11   85.28    9.07
   0 -12 -11   72.27    6.83
   0 -12 -11   73.20    7.49
   0  12  12   53.61    7.74
   0  12  12   60.17    5.60
   0  12 -12   76.62    7.89
   0 -12  12   67.17    6.61
   0 -12  12   69.17   10.79
   0 -12 -12   57.52    8.10
   0 -12  12   68.72    9.01
   0 -12 -12   60.57    8.69
   0  12  13    0.00    1.04
   0  12  13    0.42    0.63
   0  12 -13    0.11    0.83
   0 -12  13    0.52    1.16
   0 -12  13    0.83    0.89
   0 -12 -13    0.47    0.73
   0 -12 -13    0.15    0.61
   0 -12  13    0.35    0.70
   0  12  14    0.28    0.81
   0  12  14    0.37    0.47
   0  12 -14    0.32    1.08
   0 -12  14    0.01    1.14
   0 -12 -14    0.01    0.97
   0  13   0    0.45    0.83
   0  13   0    0.33    0.40
   0  13   0    0.67    0.73
   0  13   0    1.57    0.78
   0  13   0    0.28    0.45
   0  13   0    0.06    0.44
   0 -13   0    0.41    1.18
   0 -13   0    0.27    0.82
   0 -13   0   -0.59    0.75
   0 -13   0    0.20    0.32
   0 -13   0    0.43    0.54
   0 -13   0    1.95    0.53
   0 -13   0    0.14    0.26
   0 -13   0   -0.28    1.32
   0 -13   0    0.62    0.35
   0  13   1  307.44   29.07
   0  13  -1  310.28   22.85
   0  13  -1  316.31   24.58
   0  13  -1  293.58   23.30
   0  13  -1  289.98   19.80
   0  13   1  289.48   20.57
   0  13   1  296.09   23.20
   0  13   1  288.06   22.84
   0  13   1  215.62   19.52
   0  13   1  320.63   22.24
   0  13  -1  286.96   24.98
   0  13  -1  272.46   21.31
   0 -13   1  276.11   21.16
   0 -13   1  313.29   20.59
   0 -13  -1  294.18   20.40
   0 -13   1  325.84   24.36
   0 -13   1  256.04   17.88
   0 -13  -1  274.85   19.86
   0 -13  -1  282.52   23.37
   0 -13  -1  284.76   23.33
   0 -13  -1  310.89   26.48
   0 -13  -1  311.28   21.41
   0 -13   1  291.32   23.48
   0 -13   1  343.44   24.56
   0 -13   1  273.96   22.81
   0 -13   1  311.16   25.34
   0 -13  -1  279.31   23.09
   0  13  -2   21.09    1.50
   0  13   2   26.31    2.72
   0  13   2   30.61    2.02
   0  13   2   26.07    5.29
   0  13   2   23.01    2.86
   0  13   2   26.86    3.20
   0  13  -2   27.63    2.26
   0  13  -2   22.72    2.62
   0  13   2   29.22    3.45
   0  13   2   25.49    2.44
   0  13   2   24.24    3.37
   0  13  -2   24.28    2.20
   0  13  -2   23.53    2.35
   0  13  -2   28.89    3.14
   0 -13   2   25.41    2.67
   0 -13   2   27.04    2.96
   0 -13   2   24.92    5.20
   0 -13   2   28.33    3.66
   0 -13  -2   23.92    3.12
   0 -13   2   29.14    5.16
   0 -13  -2   22.59    2.94
   0 -13   2   21.93    2.31
   0 -13  -2   25.99    3.41
   0 -13  -2   27.84    2.30
   0 -13  -2   22.35    1.96
   0 -13  -2   25.00    2.04
   0  13   3  277.32   18.57
   0  13  -3  203.07   15.86
   0  13   3  244.73   18.63
   0  13   3  281.39   24.15
   0  13  -3  292.02   23.49
   0  13   3  285.72   21.57
   0  13   3  257.86   20.89
   0  13   3  225.09   17.52
   0  13  -3  225.26   16.42
   0  13  -3  273.15   19.85
   0  13   3  269.22   21.65
   0  13  -3  205.44   16.94
   0  13  -3  203.00   13.23
   0 -13   3  241.52   20.24
   0 -13   3  280.72   21.47
   0 -13   3  252.39   20.88
   0 -13  -3  277.14   19.61
   0 -13  -3  220.58   17.54
   0 -13   3  207.95   15.32
   0 -13   3  256.91   20.11
   0 -13  -3  219.85   18.63
   0 -13   3  291.08   21.51
   0 -13  -3  225.06   17.39
   0 -13  -3  269.45   22.32
   0  13  -4    2.15    1.00
   0  13  -4    1.63    1.37
   0  13   4    1.30    2.16
   0  13   4    1.60    1.00
   0  13   4    3.43    1.11
   0  13   4    0.87    1.06
   0  13   4    1.57    0.58
   0  13  -4    1.77    0.86
   0  13   4    5.94    1.12
   0  13  -4    1.08    0.62
   0  13   4    1.68    1.33
   0  13  -4    1.75    1.04
   0  13  -4    0.96    0.84
   0 -13   4    1.87    1.04
   0 -13  -4    1.57    1.55
   0 -13   4    3.90    1.92
   0 -13   4    1.43    2.06
   0 -13  -4    1.87    0.93
   0 -13  -4    2.86    0.92
   0 -13   4    2.21    1.22
   0 -13  -4    1.38    1.11
   0 -13   4    1.89    1.79
   0 -13   4    0.99    0.81
   0 -13  -4    1.77    0.56
   0  13   5   73.87    5.99
   0  13   5   86.62    7.34
   0  13   5   81.38    6.90
   0  13  -5  107.99    8.38
   0  13   5   97.74    8.00
   0  13   5  103.71    6.06
   0  13   5  106.50   10.01
   0  13  -5   76.04    5.86
   0  13  -5   74.97    5.92
   0  13  -5  111.29    8.62
   0 -13   5   82.30   10.43
   0 -13   5  106.68    7.70
   0 -13   5   75.42    6.25
   0 -13  -5   71.97    5.66
   0 -13  -5   78.71    9.74
   0 -13  -5  123.65    9.53
   0 -13  -5   71.40    4.96
   0 -13   5   97.36    8.19
   0 -13   5   81.56    6.13
   0 -13   5   99.24    8.32
   0 -13  -5  101.26    7.43
   0  13   6   68.35    6.48
   0  13   6   60.85    4.91
   0  13   6   67.58    6.12
   0  13  -6   96.58    8.30
   0 -13   6   64.84    5.57
   0 -13   6   83.07    7.34
   0 -13   6   79.94    7.11
   0 -13   6   87.80    8.12
   0 -13   6   91.67    6.73
   0 -13  -6   70.30    6.55
   0 -13  -6   78.23    8.84
   0 -13  -6   68.74    6.97
   0  13   7  148.76   17.37
   0  13   7  145.05   11.20
   0  13   7  160.14   13.41
   0  13  -7  220.02   18.51
   0 -13   7  208.73   18.13
   0 -13   7  190.70   15.96
   0 -13  -7  155.25   12.04
   0 -13  -7  159.26   13.70
   0 -13  -7  181.19   18.34
   0 -13   7  193.18   16.21
   0  13   8   13.15    2.44
   0  13   8   12.43    1.56
   0  13   8   11.75    4.32
   0  13  -8   18.29    3.45
   0 -13   8   13.40    2.93
   0 -13   8   13.81    2.74
   0 -13  -8   16.37    4.24
   0 -13   8   17.59    3.47
   0 -13  -8   12.45    2.47
   0 -13  -8    9.67    1.56
   0  13  -9   66.81    7.46
   0  13   9   47.15    5.54
   0  13   9   53.46    7.98
   0 -13   9   68.88   11.69
   0 -13   9   63.30    6.44
   0 -13  -9   54.66    5.69
   0 -13   9   63.05    6.55
   0 -13  -9   57.54    6.11
   0  13  10    0.32    0.80
   0  13 -10    1.75    1.12
   0  13  10   -0.22    0.86
   0 -13  10   -0.62    1.16
   0 -13  10    0.85    0.94
   0 -13  10    0.84    0.90
   0 -13 -10   -0.19    1.31
   0 -13 -10    0.42    0.87
   0  13 -11   26.86    4.28
   0  13  11   20.44    2.88
   0  13  11   18.47    2.91
   0 -13  11   23.34    3.44
   0 -13  11   20.91    5.04
   0 -13  11   23.58    3.99
   0 -13 -11   18.92    2.90
   0 -13 -11   23.22    5.16
   0  13 -12   20.42    3.28
   0  13  12   15.38    3.82
   0  13  12   16.67    2.50
   0 -13  12   19.97    2.97
   0 -13  12   20.33    3.44
   0 -13 -12   15.13    3.80
   0 -13  12   17.12    4.45
   0 -13 -12   18.93    2.80
   0  13  13    3.13    1.74
   0  13  13    2.83    1.08
   0  13 -13    3.98    1.42
   0 -13  13    2.15    1.11
   0 -13  13    3.79    1.56
   0 -13  13    3.16    1.83
   0 -13 -13    2.83    1.22
   0 -13 -13    2.93    1.05
   0  14   0 2049.11  264.02
   0  14   0 2004.49  265.74
   0  14   0 1948.31  258.39
   0  14   0 1957.50  259.01
   0  14   0 1921.30  253.39
   0 -14   0 1721.08  232.24
   0 -14   0 1749.22  231.26
   0 -14   0 2076.06  265.19
   0 -14   0 1785.33  243.06
   0 -14   0 1905.72  257.07
   0 -14   0 1806.00  246.98
   0 -14   0 2135.35  279.55
   0 -14   0 1840.24  243.61
   0  14  -1   10.17    2.04
   0  14   1    9.44    2.19
   0  14   1    9.45    1.33
   0  14  -1    9.97    1.29
   0  14   1   10.04    2.00
   0  14   1   10.53    1.15
   0  14   1   10.83    1.95
   0  14  -1    9.75    1.62
   0  14  -1   10.55    1.01
   0  14  -1    9.39    1.66
   0  14  -1    9.65    1.76
   0 -14   1   12.42    1.66
   0 -14   1   11.63    3.79
   0 -14   1   10.57    2.16
   0 -14   1    9.85    2.09
   0 -14  -1    9.31    1.20
   0 -14  -1   12.39    1.57
   0 -14  -1    8.93    2.02
   0 -14   1   10.62    1.46
   0 -14  -1   10.35    1.00
   0 -14   1   10.62    2.12
   0 -14  -1   11.04    1.15
   0 -14  -1    8.60    2.15
   0 -14  -1    8.30    2.01
   0 -14  -1    9.67    2.19
   0  14   2    0.94    0.69
   0  14  -2    0.56    0.37
   0  14   2    1.69    1.02
   0  14   2    1.41    0.83
   0  14  -2    0.42    0.78
   0  14   2    0.58    1.01
   0  14  -2    1.66    0.65
   0  14   2    0.48    1.00
   0  14   2    0.95    0.78
   0  14  -2    0.48    0.92
   0  14  -2    1.11    1.52
   0  14   2    2.89    0.94
   0  14   2    0.88    0.96
   0  14  -2    0.80    0.70
   0 -14  -2    1.19    1.05
   0 -14   2    0.48    1.00
   0 -14   2    1.30    0.73
   0 -14  -2    1.06    0.93
   0 -14  -2    1.17    0.96
   0 -14   2    0.63    0.84
   0 -14  -2    0.73    0.50
   0 -14   2    1.42    1.10
   0 -14   2    3.55    0.91
   0 -14  -2    0.82    0.90
   0  14  -3   45.34    4.05
   0  14   3   53.00    4.55
   0  14   3   48.66    4.50
   0  14   3   53.79    5.32
   0  14   3   60.02    3.50
   0  14  -3   63.91    4.56
   0  14   3   53.08    5.29
   0  14   3   55.59    4.93
   0  14   3   60.00    4.75
   0  14  -3   45.34    3.40
   0  14   3   46.06    4.77
   0  14  -3   58.87    4.67
   0  14  -3   49.85    5.33
   0  14  -3   43.03    2.47
   0 -14  -3   55.18    5.27
   0 -14   3   62.79    7.67
   0 -14   3   59.63    5.59
   0 -14   3   44.37    3.49
   0 -14   3   60.22    4.92
   0 -14  -3   52.63    4.00
   0 -14   3   62.88    5.91
   0 -14   3   58.77    5.19
   0 -14  -3   60.43    4.20
   0 -14  -3   45.49    3.26
   0 -14  -3   47.90    4.49
   0  14   4  892.62   85.28
   0  14   4  773.47   77.39
   0  14  -4  605.56   60.27
   0  14   4  755.31   76.40
   0  14   4  744.47   72.12
   0  14   4  677.89   66.44
   0  14   4  616.51   62.05
   0  14  -4  598.37   58.94
   0  14   4  826.72   85.17
   0  14  -4  683.02   65.48
   0  14  -4  846.28   79.28
   0  14  -4  880.39   83.88
   0  14   4  924.22   83.40
   0 -14   4  733.56   75.36
   0 -14   4  592.66   58.96
   0 -14   4  837.56   81.48
   0 -14   4  634.35   60.94
   0 -14   4  776.45   77.40
   0 -14  -4  642.22   60.65
   0 -14  -4  802.28   78.35
   0 -14  -4  628.30   67.41
   0 -14  -4  812.09   77.74
   0 -14  -4  608.68   62.97
   0 -14   4  777.36   78.89
   0  14   5   12.78    2.06
   0  14   5   14.88    2.45
   0  14  -5   11.32    1.96
   0  14   5   12.61    2.40
   0  14  -5   20.79    1.86
   0  14  -5   17.66    2.49
   0 -14   5   11.91    2.02
   0 -14   5   13.52    4.41
   0 -14   5   16.40    4.23
   0 -14   5   18.01    2.13
   0 -14  -5   11.16    1.82
   0 -14  -5   11.33    3.84
   0 -14  -5   16.37    2.15
   0 -14  -5   16.79    2.33
   0 -14   5   15.78    2.82
   0  14   6   77.49    7.10
   0  14   6   75.47    6.12
   0  14  -6  115.40    9.28
   0  14   6   88.28    7.69
   0 -14   6  100.44    9.09
   0 -14   6   99.54    8.97
   0 -14   6  102.37    9.15
   0 -14   6  112.97    8.18
   0 -14  -6   81.84    7.55
   0 -14  -6  107.23    7.95
   0 -14  -6   72.82    6.13
   0  14   7   59.51    8.78
   0  14   7   51.00    4.40
   0  14   7   55.69    8.21
   0  14  -7   75.59    7.29
   0 -14   7   69.19    6.98
   0 -14   7   70.44    7.17
   0 -14  -7   50.70    4.52
   0 -14   7   60.28    9.30
   0 -14  -7   70.65    6.05
   0 -14  -7   58.45    5.84
   0  14   8  470.46   43.56
   0  14   8  476.06   46.05
   0  14   8  488.80   47.54
   0  14  -8  651.09   62.96
   0 -14   8  581.51   56.60
   0 -14   8  590.94   58.21
   0 -14   8  602.96   59.66
   0 -14  -8  561.19   53.27
   0 -14  -8  478.88   47.37
   0 -14  -8  442.93   41.89
   0  14  -9    3.22    1.77
   0  14   9    2.19    1.41
   0  14   9    3.04    1.32
   0 -14   9    1.42    1.60
   0 -14   9    2.45    2.42
   0 -14   9    2.52    1.82
   0 -14  -9    2.36    2.30
   0 -14  -9    3.41    1.38
   0  14 -10   41.63    5.34
   0  14  10   28.59    3.86
   0  14  10   26.40    3.65
   0 -14  10   35.09    4.58
   0 -14  10   34.00    7.72
   0 -14 -10   34.39    6.40
   0 -14 -10   27.83    5.84
   0 -14  10   35.42    4.51
   0  14 -11   12.29    2.81
   0  14  11    8.54    2.00
   0  14  11    8.20    1.91
   0 -14  11   10.28    2.38
   0 -14  11    7.43    3.61
   0 -14 -11    8.24    1.96
   0 -14  11   11.23    2.72
   0 -14 -11   10.64    2.12
   0  14  12   50.90    4.77
   0  14 -12   63.20    5.98
   0  14  12   49.98    4.73
   0 -14  12   56.63    5.53
   0 -14  12   57.98    5.68
   0 -14 -12   43.93    4.59
   0 -14  12   70.06    6.86
   0 -14 -12   59.12    5.52
   0  14 -13    0.68    0.81
   0  14  13    0.16    0.62
   0  14  13    0.35    1.01
   0 -14  13    0.03    0.64
   0 -14  13    0.93    1.31
   0 -14  13    0.20    0.69
   0 -14 -13    0.98    0.60
   0 -14 -13    0.30    0.69
   0  15   0    0.06    0.68
   0  15   0    0.57    0.73
   0  15   0    0.25    0.41
   0  15   0    0.78    0.42
   0  15   0   -0.41    0.69
   0 -15   0    0.81    0.81
   0 -15   0    0.46    0.79
   0 -15   0    0.17    0.46
   0 -15   0    0.49    0.52
   0 -15   0    0.97    0.78
   0 -15   0   -0.33    0.67
   0  15   1   10.74    2.02
   0  15  -1   11.63    1.67
   0  15   1   10.15    1.97
   0  15  -1   11.56    3.06
   0  15   1   10.27    1.78
   0  15   1    9.45    1.28
   0  15   1   12.69    2.17
   0  15  -1   11.79    1.76
   0  15  -1    9.70    1.28
   0  15  -1    9.73    0.99
   0 -15   1   10.51    2.03
   0 -15   1    8.64    2.40
   0 -15  -1    9.20    2.05
   0 -15   1    8.31    2.59
   0 -15  -1   10.87    3.51
   0 -15  -1    8.71    3.19
   0 -15  -1   11.53    1.70
   0 -15  -1   11.23    1.53
   0 -15   1   10.68    2.15
   0 -15   1   11.26    1.34
   0 -15   1    9.25    2.09
   0 -15  -1    9.21    1.79
   0 -15  -1    8.59    2.03
   0 -15  -1    8.80    0.96
   0  15   2   46.89    3.52
   0  15   2   54.14    5.26
   0  15   2   50.44    7.00
   0  15  -2   47.59    4.84
   0  15  -2   44.07    4.09
   0  15  -2   53.13    3.50
   0  15  -2   45.09    5.37
   0  15   2   51.38    4.17
   0  15   2   53.75    3.27
   0  15   2   47.41    4.73
   0  15  -2   53.85    4.71
   0  15  -2   43.54    3.38
   0 -15   2   46.04    7.22
   0 -15   2   51.02    4.31
   0 -15  -2   44.37    3.08
   0 -15   2   53.20    5.34
   0 -15   2   43.18    3.58
   0 -15  -2   43.28    4.63
   0 -15  -2   44.59    4.73
   0 -15  -2   46.54    4.56
   0 -15  -2   47.52    5.09
   0 -15   2   51.99    3.56
   0 -15  -2   55.36    3.65
   0 -15   2   50.57    6.98
   0 -15  -2   43.61    4.16
   0  15   3   45.59    3.98
   0  15   3   47.49    3.93
   0  15   3   48.75    4.52
   0  15   3   44.21    4.21
   0  15   3   45.82    7.46
   0  15   3   47.34    2.90
   0  15   3   47.13    4.91
   0  15   3   42.55    4.31
   0  15  -3   38.70    3.75
   0  15  -3   39.60    3.20
   0  15  -3   49.46    3.58
   0  15  -3   41.49    3.36
   0  15  -3   48.17    4.18
   0 -15  -3   38.54    2.91
   0 -15   3   40.84    3.29
   0 -15   3   44.06    4.05
   0 -15   3   46.55    7.16
   0 -15   3   43.99    4.84
   0 -15  -3   52.01    3.66
   0 -15   3   46.70    4.25
   0 -15  -3   45.42    3.38
   0 -15  -3   41.53    4.17
   0 -15  -3   38.17    6.57
   0  15  -4  138.21    9.88
   0  15   4   99.81    8.70
   0  15  -4  125.89    8.69
   0  15   4  111.36    8.78
   0  15  -4   95.59    8.03
   0  15   4  104.27    8.56
   0 -15   4   91.38    6.89
   0 -15   4  129.24   11.11
   0 -15   4  111.32    8.56
   0 -15   4  118.97   10.45
   0 -15  -4  132.64    9.55
   0 -15  -4  135.31   11.29
   0 -15   4  126.99   10.44
   0 -15  -4   97.78    9.09
   0 -15  -4  100.70   10.98
   0  15   5    3.49    1.93
   0  15   5    1.96    1.02
   0  15  -5    1.83    0.83
   0  15  -5    2.23    1.17
   0  15   5    1.85    1.19
   0 -15   5    2.55    1.38
   0 -15   5    4.09    1.30
   0 -15  -5    1.28    0.91
   0 -15   5    1.94    0.93
   0 -15   5    2.16    1.39
   0 -15  -5    1.72    0.95
   0 -15  -5    3.05    2.03
   0  15   6    0.62    0.64
   0  15   6   -0.09    1.38
   0  15  -6    0.73    1.42
   0  15   6   -0.21    0.81
   0 -15   6    0.48    0.98
   0 -15   6    0.42    1.08
   0 -15   6    0.68    1.60
   0 -15  -6   -0.22    1.00
   0 -15   6    0.76    0.60
   0 -15  -6    0.36    0.86
   0  15   7    2.92    2.45
   0  15   7    3.23    1.61
   0  15   7    2.51    1.09
   0  15  -7    6.83    1.82
   0 -15   7    3.80    1.84
   0 -15   7    4.72    1.91
   0 -15  -7    4.00    1.58
   0 -15  -7    2.76    1.05
   0 -15   7    3.96    2.93
   0 -15  -7    5.30    1.46
   0  15   8   21.95    3.34
   0  15   8   25.78    3.59
   0  15   8   21.86    2.37
   0  15  -8   35.52    6.80
   0 -15   8   30.42    4.37
   0 -15   8   26.49    4.03
   0 -15   8   26.92    4.04
   0 -15  -8   16.23    2.38
   0 -15  -8   21.14    3.45
   0 -15  -8   29.96    3.41
   0  15   9   11.77    2.42
   0  15   9   12.20    2.33
   0  15  -9   15.76    3.13
   0 -15   9   12.45    2.86
   0 -15   9    9.56    4.35
   0 -15  -9   11.72    2.36
   0 -15  -9   10.29    2.34
   0 -15   9   13.35    3.11
   0  15 -10   18.58    3.24
   0  15  10   10.08    2.30
   0  15  10   12.37    2.49
   0 -15  10   15.33    3.26
   0 -15  10   12.19    2.86
   0 -15  10   13.14    4.46
   0 -15 -10   14.49    2.62
   0 -15 -10   11.54    3.80
   0  15 -11   59.02    5.91
   0  15  11   46.90    4.75
   0  15  11   43.66    4.61
   0 -15  11   58.62    5.94
   0 -15  11   62.26    9.97
   0 -15  11   51.89    5.67
   0 -15 -11   52.21    5.08
   0 -15 -11   41.32    4.67
   0  15 -12    2.50    1.18
   0  15  12    2.12    0.93
   0  15  12    1.20    0.93
   0 -15  12    1.06    1.05
   0 -15  12    1.70    1.34
   0 -15  12    1.36    0.99
   0 -15 -12    1.09    1.02
   0 -15 -12    1.18    1.51
   0  15 -13   78.16    6.06
   0  15  13   65.00    6.74
   0  15  13   68.15    7.09
   0 -15  13   55.19    4.71
   0 -15 -13   71.53    7.51
   0 -15  13   70.39    5.89
   0 -15 -13   55.18    4.85
   0  16   0  922.45  101.98
   0  16   0  921.53   96.98
   0  16   0  973.06  100.36
   0  16   0  932.73   93.91
   0  16   0  889.87   93.60
   0 -16   0  937.57  102.06
   0 -16   0  887.77  103.78
   0 -16   0  965.42  109.39
   0 -16   0  864.30   91.81
   0 -16   0  887.65   92.04
   0 -16   0  954.42   98.07
   0  16   1   60.18    3.78
   0  16   1   56.02    3.81
   0  16  -1   56.10    4.75
   0  16  -1   55.53    4.87
   0  16   1   60.77    4.41
   0  16  -1   55.37    4.36
   0  16  -1   58.17    5.13
   0  16   1   53.94    5.10
   0  16   1   58.03    5.30
   0  16  -1   56.24    3.82
   0 -16   1   57.68    4.72
   0 -16  -1   53.13    5.23
   0 -16   1   55.29    5.42
   0 -16  -1   52.48    3.87
   0 -16  -1   61.40    5.90
   0 -16   1   60.27    5.63
   0 -16   1   71.59    5.05
   0 -16   1   59.06    4.17
   0 -16   1   58.00    8.41
   0 -16  -1   56.07    5.41
   0  16   2    1.01    0.96
   0  16  -2    1.29    1.33
   0  16   2    0.62    0.46
   0  16  -2    0.78    0.67
   0  16  -2    0.46    0.36
   0  16   2    2.04    0.68
   0  16  -2    0.78    0.58
   0 -16   2    2.17    1.08
   0 -16   2    1.39    0.69
   0 -16  -2    0.76    0.98
   0 -16  -2    1.19    0.49
   0 -16   2   -0.12    1.01
   0 -16  -2    0.64    1.76
   0 -16   2    1.19    0.94
   0 -16  -2    0.73    0.70
   0 -16  -2    0.52    0.46
   0 -16  -2    2.21    0.95
   0  16   3  171.08   14.30
   0  16  -3  195.37   14.65
   0  16   3  180.62   13.68
   0  16  -3  198.47   14.12
   0  16   3  179.97   14.44
   0  16   3  212.22   13.56
   0 -16   3  177.01   15.44
   0 -16   3  184.70   14.76
   0 -16  -3  204.43   14.28
   0 -16  -3  156.43   14.03
   0 -16   3  181.28   15.74
   0 -16   3  184.33   17.77
   0 -16  -3  166.97   17.54
   0 -16  -3  185.22   13.74
   0  16  -4  755.44   73.72
   0  16  -4  780.30   74.91
   0  16   4  633.07   64.53
   0  16   4  670.99   67.15
   0  16   4  718.38   70.05
   0 -16   4  784.11   81.75
   0 -16   4  706.95   79.59
   0 -16  -4  613.29   62.99
   0 -16  -4  776.39   75.02
   0 -16  -4  607.87   64.52
   0 -16   4  709.99   71.43
   0 -16   4  706.82   70.43
   0  16   5   29.85    3.66
   0  16   5   26.91    4.97
   0  16  -5   34.41    2.93
   0  16  -5   38.43    5.61
   0  16   5   26.30    3.76
   0 -16   5   31.23    3.31
   0 -16   5   36.34    4.34
   0 -16   5   32.56    4.43
   0 -16  -5   27.12    5.79
   0 -16   5   33.66    4.72
   0 -16  -5   32.69    3.16
   0 -16  -5   25.78    3.05
   0  16   6    2.37    1.34
   0  16   6    2.61    1.37
   0  16   6    2.83    1.06
   0  16  -6    3.28    1.41
   0 -16   6    2.59    1.62
   0 -16   6    1.80    2.75
   0 -16   6    3.16    1.61
   0 -16   6    2.80    2.76
   0 -16  -6    2.53    1.46
   0 -16  -6    2.84    1.80
   0 -16  -6    2.49    1.70
   0  16   7    1.87    1.40
   0  16   7    1.37    2.22
   0  16   7    2.13    1.00
   0  16  -7    3.61    1.54
   0 -16   7    1.65    1.62
   0 -16   7    1.54    1.64
   0 -16   7    2.13    1.58
   0 -16  -7    1.29    1.39
   0 -16  -7    1.90    0.95
   0 -16  -7    6.45    1.21
   0  16   8  323.98   30.15
   0  16   8  325.30   28.71
   0  16   8  402.56   35.76
   0  16  -8  506.69   45.12
   0 -16   8  402.73   38.70
   0 -16   8  421.73   39.61
   0 -16  -8  290.07   27.15
   0 -16  -8  435.03   37.71
   0 -16  -8  319.66   30.92
   0 -16   8  429.19   40.47
   0  16   9    0.76    1.12
   0  16  -9    3.11    2.31
   0  16   9    1.56    1.17
   0 -16   9    3.06    1.33
   0 -16   9    0.96    2.41
   0 -16  -9    1.85    1.04
   0 -16   9    1.32    1.35
   0 -16  -9    0.28    1.14
   0  16  10   -0.10    0.81
   0  16 -10    0.01    0.93
   0  16  10    0.37    0.78
   0 -16  10    0.44    1.48
   0 -16  10    1.21    1.10
   0 -16  10    0.87    0.91
   0 -16 -10    0.39    0.82
   0 -16 -10    0.51    1.29
   0  16  11    0.84    0.91
   0  16  11    2.01    1.60
   0  16 -11    1.62    1.90
   0 -16  11    1.92    1.14
   0 -16  11    2.27    1.33
   0 -16  11    1.10    1.04
   0 -16 -11    0.67    0.97
   0 -16 -11    0.96    0.94
   0  16  12   40.74    3.77
   0  16 -12   49.40    4.67
   0  16  12   41.87    3.83
   0 -16  12   38.44    3.92
   0 -16  12   39.42    3.88
   0 -16  12   44.43    4.49
   0 -16 -12   44.08    5.84
   0 -16 -12   34.26    5.40
   0  17   0    0.39    0.72
   0  17   0    0.20    0.39
   0  17   0    0.23    0.41
   0 -17   0   -0.21    0.82
   0 -17   0    0.28    0.86
   0 -17   0    0.69    0.77
   0 -17   0   -0.02    0.70
   0 -17   0    0.75    0.48
   0  17   1   15.79    1.83
   0  17  -1   14.85    1.29
   0  17   1   15.30    2.42
   0  17   1   14.06    2.51
   0  17  -1   15.50    1.61
   0  17  -1   14.34    3.73
   0  17   1   15.35    1.40
   0 -17   1   16.19    2.76
   0 -17   1   13.19    2.59
   0 -17  -1   14.45    2.76
   0 -17  -1   14.30    2.54
   0 -17   1   15.20    2.30
   0 -17   1   14.89    2.61
   0 -17  -1   10.50    2.16
   0 -17   1   12.59    1.74
   0 -17  -1   13.30    2.54
   0  17   2   28.15    2.71
   0  17   2   28.34    5.39
   0  17   2   30.54    2.13
   0  17  -2   27.23    3.11
   0 -17   2   26.31    3.61
   0 -17   2   27.95    3.75
   0 -17   2   28.84    3.57
   0 -17  -2   28.95    6.12
   0 -17   2   27.28    4.11
   0 -17  -2   24.71    3.71
   0 -17  -2   27.39    3.49
   0  17   3   23.85    2.61
   0  17   3   20.41    3.15
   0  17   3   21.59    4.82
   0  17  -3   21.76    2.54
   0 -17   3   27.20    3.13
   0 -17   3   21.19    3.39
   0 -17   3   21.57    2.78
   0 -17  -3   20.58    3.03
   0 -17  -3   19.84    3.20
   0 -17   3   23.47    3.67
   0  17   4   65.55    8.78
   0  17   4   64.29    9.21
   0  17   4   73.37    6.22
   0  17  -4   76.04    5.82
   0  17  -4   72.28    5.69
   0 -17   4   71.83    7.26
   0 -17   4   67.92    7.11
   0 -17   4   68.47    6.29
   0 -17  -4   65.43    6.14
   0 -17  -4   64.84    6.72
   0 -17   4   72.87    6.45
   0 -17  -4   74.97    6.93
   0  17   5   33.95    3.79
   0  17   5   31.56    4.30
   0  17   5   37.00    4.12
   0  17  -5   38.20    3.62
   0  17  -5   38.69    3.15
   0 -17   5   35.44    4.77
   0 -17   5   35.26    4.18
   0 -17  -5   32.41    4.42
   0 -17   5   43.16    8.37
   0 -17   5   38.31    3.87
   0 -17  -5   45.23    3.63
   0 -17  -5   32.32    3.64
   0  17   6    5.85    1.51
   0  17   6    8.13    1.83
   0  17  -6    6.96    1.65
   0  17   6    5.82    1.83
   0 -17   6    5.78    2.17
   0 -17   6    6.45    2.33
   0 -17   6    6.17    1.43
   0 -17   6    6.08    2.13
   0 -17  -6    4.65    2.38
   0 -17  -6    4.78    1.93
   0 -17  -6    7.41    1.50
   0  17   7   48.90    8.14
   0  17   7   51.50    6.42
   0  17   7   57.26    5.78
   0  17  -7   61.55    5.78
   0 -17   7   67.67    7.10
   0 -17   7   63.66    7.08
   0 -17  -7   45.22    4.58
   0 -17  -7   47.79    5.65
   0 -17   7   58.37    6.62
   0 -17  -7   59.67    5.20
   0  17   8  111.92    8.78
   0  17  -8  149.99   12.32
   0  17   8  134.31   11.32
   0  17   8  110.34   10.12
   0 -17   8  132.69   12.43
   0 -17   8  149.89   13.56
   0 -17  -8  109.93   10.51
   0 -17  -8  141.53   13.66
   0 -17   8  151.06   13.90
   0 -17  -8   94.96    8.59
   0  17   9  290.72   25.58
   0  17   9  269.63   24.19
   0  17  -9  337.54   29.44
   0 -17   9  339.68   32.20
   0 -17   9  332.02   31.66
   0 -17  -9  325.85   31.01
   0 -17   9  313.49   29.57
   0 -17  -9  247.77   24.04
   0  17 -10    6.96    3.16
   0  17  10    6.15    1.73
   0  17  10    6.29    1.64
   0 -17  10    6.53    3.69
   0 -17  10    6.15    1.99
   0 -17 -10    7.14    2.67
   0 -17 -10    5.21    2.71
   0 -17  10    5.67    1.87
   0  17 -11   84.98    7.09
   0  17  11   70.88    6.01
   0  17  11   62.24    5.51
   0 -17  11   71.10    6.29
   0 -17  11   67.03    6.39
   0 -17 -11   79.73    8.55
   0 -17  11   74.90    6.84
   0 -17 -11   58.24    5.64
   0  17 -12   -0.11    0.66
   0  17  12   -0.07    0.66
   0  17  12    0.43    0.56
   0 -17  12    0.08    0.57
   0 -17  12    0.27    0.73
   0 -17  12    0.49    0.53
   0 -17 -12    0.56    0.57
   0 -17 -12    0.11    0.59
   0  18   0  900.89   88.64
   0  18   0  829.77   91.49
   0 -18   0  863.12   98.48
   0 -18   0  816.13   85.81
   0 -18   0  715.23   73.92
   0 -18   0  815.81   93.73
   0  18   1  108.76    9.20
   0  18   1  109.50    7.64
   0  18  -1  101.53    8.41
   0  18   1  112.20    6.96
   0 -18   1  106.96    9.79
   0 -18   1   98.50    8.84
   0 -18   1  104.25   12.79
   0 -18  -1  107.93    9.87
   0 -18   1   98.27    9.37
   0 -18  -1  104.21    9.38
   0 -18  -1  107.97    9.37
   0  18   2    3.56    1.55
   0  18   2    4.44    1.83
   0  18  -2    3.94    1.37
   0 -18   2    3.92    2.81
   0 -18   2    5.70    1.24
   0 -18   2    3.36    1.63
   0 -18  -2    5.59    1.61
   0 -18  -2    4.50    1.76
   0 -18  -2    3.65    1.69
   0 -18   2    4.23    1.63
   0  18   3    0.27    1.23
   0  18   3    1.99    0.99
   0  18  -3    0.85    1.60
   0 -18   3    0.28    2.16
   0 -18   3    4.13    0.94
   0 -18   3    1.60    1.28
   0 -18  -3    1.78    1.19
   0 -18   3    0.88    1.16
   0 -18  -3    0.41    1.23
   0  18   4  898.25  101.44
   0  18   4 1016.41  111.42
   0  18   4  932.97  104.87
   0  18  -4 1024.81  115.77
   0 -18   4  978.01  112.72
   0 -18   4 1057.28  122.90
   0 -18   4 1069.18  125.55
   0 -18  -4  913.76  113.68
   0 -18  -4  930.67  105.87
   0 -18   4  957.53  112.62
   0  18  -5  144.02   10.80
   0  18   5  113.25   10.54
   0  18   5  127.51   10.46
   0  18   5  114.79    9.88
   0  18  -5  128.31    9.16
   0 -18   5  140.72   13.99
   0 -18   5  131.51   12.34
   0 -18  -5  139.25   10.21
   0 -18  -5  110.29   12.38
   0 -18   5  128.02   12.05
   0 -18   5  128.03   14.47
   0 -18  -5  111.91   10.70
   0  18   6    0.43    1.09
   0  18   6    1.31    0.88
   0  18   6    0.74    1.03
   0  18  -6    1.62    0.92
   0 -18   6    0.41    1.19
   0 -18   6    0.94    1.05
   0 -18   6    0.80    1.18
   0 -18   6    0.70    0.82
   0 -18  -6    1.12    0.80
   0 -18  -6    1.78    1.15
   0 -18  -6    1.87    0.87
   0  18   7   36.20    4.32
   0  18  -7   47.21    6.44
   0  18   7   34.22    4.86
   0  18   7   37.27    4.31
   0 -18   7   34.70    4.80
   0 -18   7   42.26    7.25
   0 -18   7   38.93    4.55
   0 -18  -7   34.32    6.77
   0 -18  -7   29.03    3.39
   0 -18  -7   41.47    3.95
   0  18   8  174.47   15.11
   0  18  -8  225.90   21.58
   0  18   8  196.72   16.21
   0  18   8  170.29   13.41
   0 -18   8  191.22   17.23
   0 -18   8  199.34   17.37
   0 -18   8  238.40   25.13
   0 -18  -8  166.09   15.22
   0 -18  -8  202.20   15.80
   0 -18  -8  145.48   12.87
   0  18  -9   23.85    3.24
   0  18   9   21.35    2.96
   0  18   9   17.90    2.87
   0 -18   9   19.82    3.18
   0 -18   9   18.88    3.18
   0 -18   9   21.23    3.29
   0 -18  -9   21.09    2.80
   0 -18  -9   16.95    3.02
   0  18  10   -0.05    1.04
   0  18  10    0.43    0.60
   0  18 -10    0.32    0.71
   0 -18  10   -0.40    0.64
   0 -18  10    0.44    0.64
   0 -18  10   -0.09    0.71
   0 -18 -10    0.07    1.01
   0 -18 -10    0.03    0.58
   0  18  11    2.34    1.75
   0  18 -11    2.59    1.21
   0  18  11    2.77    1.13
   0 -18  11    2.15    1.03
   0 -18  11    2.66    1.32
   0 -18 -11    2.19    1.06
   0 -18 -11    2.61    1.02
   0 -18  11    3.07    1.12
   0  18  12    2.89    1.68
   0  18  12    2.85    1.01
   0  18 -12    5.29    1.18
   0 -18  12    1.46    1.93
   0 -18 -12    3.17    1.03
   0 -18 -12    2.22    1.64
   0  19   0    3.31    1.30
   0  19   0    5.76    1.20
   0 -19   0    0.48    1.40
   0 -19   0   -0.50    1.36
   0 -19   0    0.17    1.31
   0  19   1   15.09    1.76
   0  19   1   15.09    4.17
   0  19  -1   15.47    3.79
   0 -19   1   15.28    2.88
   0 -19   1   10.38    1.73
   0 -19   1   14.68    2.87
   0 -19  -1   15.59    3.03
   0 -19  -1   13.55    4.29
   0 -19   1   13.74    2.57
   0 -19  -1   15.14    2.83
   0  19   2   53.68    5.57
   0  19  -2   55.19    5.10
   0  19   2   57.18    4.55
   0 -19   2   52.75    5.50
   0 -19   2   54.31    5.88
   0 -19   2   55.57    6.15
   0 -19  -2   54.56    5.63
   0 -19  -2   52.69    6.07
   0 -19   2   46.91    4.47
   0 -19  -2   54.19    6.25
   0  19   3  211.00   16.56
   0  19   3  195.36   21.77
   0  19   3  198.94   17.30
   0  19  -3  206.70   16.46
   0 -19   3  212.90   17.82
   0 -19   3  207.91   18.81
   0 -19   3  206.56   17.82
   0 -19   3  213.54   19.01
   0 -19  -3  195.37   22.26
   0 -19  -3  191.97   16.92
   0  19   4    0.29    0.95
   0  19  -4    0.62    0.81
   0  19   4    2.02    1.08
   0  19   4    1.93    1.13
   0 -19   4    0.75    2.03
   0 -19   4    1.95    0.91
   0 -19   4    1.02    1.02
   0 -19   4    1.40    1.24
   0 -19  -4    0.88    1.73
   0 -19  -4    1.00    1.14
   0  19   5   16.24    3.99
   0  19   5   15.29    2.55
   0  19   5   15.85    2.87
   0  19  -5   16.67    1.96
   0 -19   5   16.61    3.05
   0 -19   5   17.05    2.53
   0 -19   5   16.93    3.31
   0 -19  -5   15.96    2.47
   0 -19   5   16.74    2.76
   0 -19  -5   15.60    2.95
   0  19  -6    1.57    1.91
   0  19   6    3.03    1.93
   0  19   6    4.40    2.19
   0  19   6    3.18    2.33
   0 -19   6    4.05    1.45
   0 -19   6    2.85    2.59
   0 -19   6    3.50    1.68
   0 -19  -6    3.13    1.53
   0 -19  -6    2.29    1.03
   0 -19  -6    2.66    1.18
   0 -19   6    2.69    1.76
   0  19   7   32.98    3.31
   0  19  -7   45.18    4.27
   0  19   7   35.27    4.23
   0  19   7   38.88    6.24
   0 -19   7   38.43    7.06
   0 -19   7   41.89    7.04
   0 -19  -7   33.34    3.50
   0 -19   7   37.90    4.71
   0 -19  -7   38.08    3.57
   0 -19  -7   32.24    6.31
   0  19   8    0.77    0.59
   0  19  -8    0.08    0.58
   0  19   8    0.29    0.41
   0  19   8    0.29    0.95
   0 -19   8   -0.95    0.63
   0 -19   8    0.48    1.04
   0 -19   8    0.29    1.01
   0 -19  -8    0.28    0.59
   0 -19  -8   -0.45    0.73
   0 -19  -8   -0.34    0.39
   0  19  -9   21.12    2.84
   0  19   9   17.42    4.32
   0  19   9   19.46    2.81
   0 -19   9   18.29    4.75
   0 -19   9   19.41    4.94
   0 -19   9   21.92    3.28
   0 -19  -9   16.41    2.82
   0 -19  -9   20.28    2.49
   0  19 -10    0.03    1.34
   0  19  10    3.88    1.23
   0  19  10    4.64    1.29
   0 -19  10    4.31    1.38
   0 -19  10    4.07    1.28
   0 -19  10    3.43    1.48
   0 -19 -10    2.99    1.25
   0 -19 -10    4.02    1.78
   0  19  11   15.08    1.94
   0  19  11   16.75    2.15
   0  19 -11   17.93    2.13
   0 -19  11   11.79    1.94
   0 -19  11   12.12    1.86
   0 -19 -11   17.45    2.03
   0 -19 -11   13.68    2.05
   0 -19  11   16.00    3.67
   0  20   0  338.24   34.94
   0 -20   0  324.74   35.65
   0 -20   0  335.96   30.57
   0 -20   0  335.38   31.81
   0  20   1  364.40   33.01
   0  20  -1  392.92   35.03
   0  20   1  379.32   31.27
   0 -20   1  382.07   34.67
   0 -20   1  377.44   42.23
   0 -20   1  366.14   35.06
   0 -20  -1  358.32   39.95
   0 -20  -1  350.51   39.54
   0 -20  -1  380.50   34.93
   0  20   2    4.36    1.60
   0  20   2    4.26    1.57
   0  20  -2    4.18    1.42
   0  20   2    3.69    1.71
   0 -20   2    3.99    1.51
   0 -20   2    1.94    1.02
   0 -20   2    2.59    2.91
   0 -20  -2    3.08    2.80
   0 -20  -2    3.91    1.56
   0 -20   2    3.93    1.73
   0  20   3  420.06   35.58
   0  20   3  373.29   33.99
   0  20  -3  412.16   39.54
   0 -20   3  380.85   36.13
   0 -20   3  397.67   38.23
   0 -20   3  374.82   34.09
   0 -20   3  358.07   35.52
   0 -20  -3  373.55   36.00
   0 -20  -3  365.87   34.17
   0  20   4   34.18    4.44
   0  20   4   39.32    3.77
   0  20   4   37.73    6.63
   0  20  -4   41.63    3.82
   0 -20   4   39.91    4.27
   0 -20   4   38.75    4.81
   0 -20   4   38.58    4.88
   0 -20   4   38.56    4.06
   0 -20  -4   35.69    4.64
   0 -20  -4   35.14    4.04
   0  20   5  200.72   20.40
   0  20   5  216.11   17.30
   0  20   5  197.85   17.41
   0  20  -5  231.63   17.36
   0 -20   5  210.18   19.10
   0 -20   5  198.03   17.70
   0 -20   5  209.14   23.00
   0 -20  -5  192.72   16.75
   0 -20  -5  194.15   17.84
   0 -20   5  220.84   18.12
   0  20   6   -0.24    0.79
   0  20   6    0.30    0.69
   0  20   6    0.12    0.66
   0 -20   6    0.32    0.91
   0 -20   6    0.07    0.83
   0 -20   6    0.07    0.69
   0 -20   6    0.34    0.55
   0 -20  -6    1.31    1.41
   0 -20  -6    0.67    0.65
   0  20   7   41.66    3.86
   0  20  -7   57.21    4.88
   0  20   7   48.72    4.73
   0  20   7   43.66    4.89
   0 -20   7   48.59    5.25
   0 -20   7   49.70    5.33
   0 -20  -7   43.60    4.90
   0 -20   7   50.70    5.63
   0 -20  -7   35.15    3.83
   0 -20  -7   44.81    4.08
   0  20   8   10.87    2.26
   0  20   8   13.28    2.62
   0  20  -8   15.95    2.17
   0  20   8   14.28    2.22
   0 -20   8   13.58    2.49
   0 -20   8   13.93    2.72
   0 -20   8   13.55    2.59
   0 -20  -8   11.16    2.39
   0 -20  -8   12.94    1.92
   0 -20  -8    8.81    1.70
   0  20   9   54.19    4.99
   0  20   9   49.51    4.79
   0  20   9   50.23    4.87
   0  20  -9   62.17    7.47
   0 -20   9   57.01    8.11
   0 -20   9   53.41    5.57
   0 -20  -9   54.34    4.50
   0 -20   9   57.29    5.80
   0 -20  -9   46.34    7.24
   0  20 -10    1.92    0.89
   0  20  10    1.53    0.94
   0  20  10    1.20    0.90
   0 -20  10    1.42    0.95
   0 -20  10    1.57    0.89
   0 -20 -10    1.05    0.91
   0 -20 -10    1.77    0.74
   0 -20  10    1.33    0.83
   0  20  11   57.44    4.41
   0  20  11   55.17    4.26
   0  20 -11   69.89    4.85
   0 -20  11   65.82    7.20
   0 -20  11   46.35    4.16
   0 -20 -11   50.59    4.30
   0 -20 -11   61.08    5.57
   0  21   0    0.35    0.73
   0 -21   0   -0.25    0.82
   0 -21   0    0.80    0.87
   0 -21   0   -0.26    0.78
   0  21  -1    3.31    2.33
   0  21   1    2.57    2.33
   0  21   1    2.47    1.45
   0 -21   1    3.60    1.48
   0 -21   1    2.40    1.55
   0 -21   1    3.56    1.64
   0 -21  -1    2.37    1.50
   0 -21  -1    2.87    1.58
   0 -21  -1    3.04    1.64
   0  21   2  112.22   10.07
   0  21   2  121.27    8.85
   0  21   2  112.30   10.15
   0  21  -2  118.41    9.79
   0 -21   2  115.11   10.26
   0 -21   2  114.93   11.25
   0 -21  -2  109.39   10.70
   0 -21   2  112.82   10.91
   0 -21  -2  110.51   10.14
   0  21   3   44.40    5.01
   0  21   3   43.68    4.94
   0  21  -3   46.30    4.38
   0  21   3   45.53    3.99
   0 -21   3   45.13    5.56
   0 -21   3   36.33    4.09
   0 -21   3   43.67    7.85
   0 -21   3   42.77    6.70
   0 -21  -3   43.80    5.38
   0 -21  -3   43.45    4.88
   0  21   4   63.22    7.07
   0  21   4   59.40    5.80
   0  21  -4   66.81    5.34
   0  21   4   56.88    6.03
   0 -21   4   62.48    6.55
   0 -21   4   58.42    7.64
   0 -21   4   62.34    6.84
   0 -21  -4   55.26    6.22
   0 -21   4   63.38    7.92
   0 -21  -4   54.88    5.52
   0  21  -5   99.06    8.72
   0  21   5   93.33    7.56
   0  21   5   87.27    7.53
   0  21   5   84.48    7.96
   0 -21   5   92.70    8.59
   0 -21   5   87.49    8.40
   0 -21   5   88.66   11.97
   0 -21   5   93.49    9.86
   0 -21  -5   83.71   11.53
   0 -21  -5   86.76    7.68
   0  21   6    2.54    1.09
   0  21   6    2.86    1.11
   0  21   6    1.96    1.28
   0 -21   6    1.54    0.93
   0 -21   6    1.63    1.86
   0 -21   6    3.70    1.33
   0 -21   6    2.17    1.27
   0 -21  -6    1.99    1.30
   0 -21  -6    1.97    1.76
   0  21   7    3.51    1.26
   0  21   7    2.82    1.03
   0  21   7    3.70    1.33
   0 -21   7    2.72    1.22
   0 -21   7    2.09    1.36
   0 -21   7    2.45    1.41
   0 -21  -7    3.25    1.31
   0 -21  -7    3.02    1.00
   0  21   8   30.57    2.77
   0  21   8   29.46    5.43
   0  21   8   32.56    3.45
   0  21  -8   35.53    3.31
   0 -21   8   32.96    3.68
   0 -21   8   29.48    3.73
   0 -21   8   31.33    3.81
   0 -21  -8   28.58    3.65
   0 -21  -8   26.89    2.86
   0 -21  -8   24.63    4.07
   0  21   9    3.77    1.20
   0  21  -9    4.31    1.83
   0  21   9    2.68    0.75
   0  21   9    3.32    1.19
   0 -21   9    3.35    1.25
   0 -21   9    3.66    1.19
   0 -21  -9    4.56    0.94
   0 -21   9    2.84    1.23
   0 -21  -9    1.13    1.17
   0 -21  -9    2.64    1.23
   0  21 -10    1.76    0.83
   0  21  10    1.46    1.42
   0  21  10    1.26    0.87
   0 -21  10    2.04    0.90
   0 -21  10    1.51    0.79
   0 -21  10    1.12    0.80
   0 -21 -10    1.37    0.85
   0 -21 -10    1.12    0.67
   0  22   0    1.40    1.82
   0 -22   0    1.45    1.15
   0 -22   0    0.72    1.23
   0 -22   0    1.49    2.19
   0  22  -1  277.25   23.78
   0  22   1  281.70   24.48
   0 -22   1  272.99   24.44
   0 -22   1  276.11   31.54
   0 -22  -1  283.56   26.66
   0 -22   1  282.36   31.90
   0 -22  -1  259.03   23.69
   0  22   2    3.50    1.58
   0  22   2    0.57    0.58
   0  22   2    0.27    1.53
   0  22  -2    0.02    0.75
   0 -22   2    0.68    0.96
   0 -22   2    0.27    0.91
   0 -22  -2    0.30    0.91
   0 -22   2   -0.24    1.03
   0 -22  -2    0.98    0.99
   0  22   3   34.69    6.59
   0  22   3   38.05    4.35
   0  22  -3   38.33    3.66
   0  22   3   37.36    3.26
   0 -22   3   37.43    4.11
   0 -22   3   34.19    4.66
   0 -22   3   23.98    3.24
   0 -22   3   38.56    4.74
   0 -22  -3   36.86    7.15
   0 -22  -3   37.94    6.43
   0  22   4    0.09    0.80
   0  22   4    0.29    0.59
   0  22  -4    0.61    0.56
   0  22   4    0.88    0.76
   0 -22   4   -0.13    0.56
   0 -22   4    0.43    0.67
   0 -22   4   -0.33    1.42
   0 -22  -4   -0.11    1.18
   0 -22   4    0.29    1.44
   0 -22  -4   -0.23    0.84
   0  22   5  181.22   15.45
   0  22   5  190.67   14.78
   0  22  -5  199.43   14.57
   0  22   5  176.06   14.68
   0 -22   5  177.17   15.28
   0 -22   5  190.62   17.51
   0 -22   5  178.02   16.31
   0 -22  -5  183.46   16.37
   0 -22  -5  172.31   18.18
   0 -22   5  193.36   16.04
   0  22   6    1.72    0.93
   0  22   6    1.15    1.07
   0  22   6    1.44    0.93
   0 -22   6    1.58    1.13
   0 -22   6    1.67    0.99
   0 -22   6    0.58    1.24
   0 -22   6    1.30    1.08
   0 -22  -6    1.64    1.11
   0 -22  -6    0.93    0.91
   0  22   7   66.15    5.37
   0  22   7   63.70    8.28
   0  22   7   63.19    5.04
   0 -22   7   63.47    6.10
   0 -22   7   65.38    6.47
   0 -22   7   66.78    6.42
   0 -22  -7   54.51    4.90
   0 -22  -7   58.23    5.83
   0  22   8   15.65    1.72
   0  22   8   15.65    2.33
   0  22   8   16.77    2.18
   0 -22   8   15.42    2.51
   0 -22   8   15.31    2.38
   0 -22   8   16.04    2.34
   0 -22  -8   10.00    1.71
   0 -22  -8   14.57    2.40
   0  22   9   61.98    5.01
   0  22   9   58.64    4.86
   0  22   9   64.67    5.02
   0  22  -9   73.41    4.84
   0 -22   9   58.62    5.37
   0 -22   9   60.35    5.16
   0 -22  -9   38.43    4.41
   0 -22  -9   58.10    5.27
   0 -22   9   66.03    5.70
   0  22  10    3.76    1.03
   0  22  10    3.02    1.04
   0 -22  10    2.82    0.91
   0 -22  10    3.00    0.98
   0 -22 -10    2.84    1.00
   0  23   0    0.61    0.99
   0 -23   0    2.23    1.11
   0 -23   0    0.17    1.07
   0 -23   0    0.29    1.04
   0  23  -1   81.86   10.01
   0  23   1   82.96    7.93
   0  23   1   80.65   10.64
   0 -23   1   79.02    7.49
   0 -23   1   74.63    7.82
   0 -23   1   79.45    8.48
   0 -23  -1   76.91    7.56
   0 -23  -1   75.31    7.69
   0  23  -2   -0.07    1.19
   0  23   2   -0.08    0.89
   0  23   2    0.49    0.88
   0 -23   2    0.73    0.84
   0 -23   2    0.06    0.95
   0 -23   2    0.33    0.92
   0 -23  -2    0.57    0.93
   0 -23  -2    1.07    0.88
   0  23   3    2.91    1.50
   0  23   3    3.10    1.02
   0  23  -3    5.12    1.20
   0  23   3    3.34    1.51
   0 -23   3    3.85    1.34
   0 -23   3    3.79    1.55
   0 -23  -3    3.59    1.44
   0 -23   3    2.90    1.63
   0 -23  -3    2.02    1.56
   0  23   4   21.18    4.56
   0  23   4   19.30    3.13
   0  23   4   22.02    2.32
   0  23  -4   22.49    3.62
   0 -23   4   19.95    3.17
   0 -23   4   12.84    2.32
   0 -23   4   20.15    3.31
   0 -23  -4   18.96    3.21
   0 -23  -4   20.26    2.85
   0 -23   4   22.00    2.75
   0  23   5    9.61    2.18
   0  23   5   11.52    1.75
   0  23   5   11.35    3.24
   0  23  -5   10.74    1.43
   0 -23   5    9.68    2.18
   0 -23   5    9.73    1.76
   0 -23   5    9.73    2.32
   0 -23   5    5.47    1.66
   0 -23  -5   10.89    1.93
   0 -23  -5   10.82    2.25
   0  23   6    1.08    0.86
   0  23   6    1.97    1.74
   0  23   6    2.04    0.86
   0 -23   6    0.82    0.81
   0 -23   6    1.48    0.72
   0 -23   6    1.08    1.73
   0 -23   6    1.74    1.08
   0 -23  -6    1.08    1.07
   0 -23  -6    1.21    0.89
   0  23   7    9.06    1.51
   0  23   7   10.87    1.68
   0  23   7    9.87    1.87
   0 -23   7    8.36    1.61
   0 -23   7    2.97    3.14
   0 -23   7    6.62    3.06
   0 -23  -7    7.65    1.47
   0 -23  -7    9.10    1.88
   0  23   8   75.73    6.03
   0  23   8   78.97    5.35
   0  23   8   82.72    5.93
   0 -23   8   73.20    6.66
   0 -23   8   83.78    7.10
   0 -23   8   78.09    6.48
   0 -23  -8   54.23    5.18
   0 -23  -8   74.90    6.37
   0  23   9   16.63    1.90
   0  23   9   16.80    2.84
   0 -23   9   13.36    2.01
   0 -23   9   13.03    2.79
   0 -23   9    9.96    1.79
   0 -23  -9   14.89    3.12
   0  24   0   33.71    4.56
   0  24   0   40.78    6.77
   0 -24   0   38.06    7.57
   0 -24   0   44.26    4.69
   0  24  -1  169.65   14.08
   0  24   1  177.10   19.19
   0  24   1  174.05   14.74
   0 -24   1  168.57   15.70
   0 -24   1  164.90   14.44
   0 -24   1  160.15   14.90
   0 -24  -1  165.46   14.38
   0 -24  -1  162.87   15.03
   0  24   2    0.11    1.41
   0  24   2   -0.19    0.92
   0  24  -2   -0.14    0.75
   0 -24   2    0.49    1.33
   0 -24   2    2.01    0.90
   0 -24   2    0.10    0.96
   0 -24  -2    0.59    0.94
   0 -24  -2    0.99    1.37
   0  24   3  358.89   36.92
   0  24  -3  388.09   32.90
   0  24   3  346.76   31.29
   0  24   3  391.16   31.93
   0 -24   3  358.85   32.24
   0 -24   3  356.90   38.34
   0 -24  -3  346.72   33.02
   0 -24  -3  329.64   30.29
   0 -24   3  377.40   35.88
   0  24   4   10.14    1.46
   0  24   4    9.34    1.96
   0  24   4    9.79    3.39
   0  24  -4   10.02    1.54
   0 -24   4    9.47    2.21
   0 -24   4    9.46    2.10
   0 -24   4    8.55    2.79
   0 -24  -4    9.13    2.25
   0 -24  -4    8.14    1.92
   0  24   5   76.97    6.83
   0  24   5   81.71    6.83
   0  24   5   83.93    6.17
   0 -24   5   77.39   10.35
   0 -24   5   78.38    6.73
   0 -24   5   81.31    7.43
   0 -24  -5   77.17    9.21
   0 -24  -5   76.58    9.93
   0  24   6   13.81    2.07
   0  24   6   15.39    1.66
   0  24   6   11.93    1.74
   0 -24   6    6.07    1.58
   0 -24   6    7.91    1.52
   0 -24   6   13.16    2.22
   0 -24   6   11.19    3.48
   0 -24  -6   11.05    1.64
   0 -24  -6   11.59    2.09
   0  24   7   60.97    6.08
   0  24   7   67.63    4.77
   0  24   7   61.72    5.08
   0 -24   7   60.13    7.57
   0 -24   7   67.05    8.15
   0 -24   7   39.20    4.64
   0 -24  -7   49.50    4.36
   0 -24  -7   57.41    5.21
   0  24   8    8.82    1.22
   0  24   8    9.02    1.46
   0  24   8    8.46    1.09
   0 -24   8    7.57    1.38
   0 -24   8    5.42    1.25
   0 -24   8    5.88    1.44
   0 -24  -8    7.06    2.49
   0 -24  -8    4.67    1.05
   0  25   0    1.62    0.92
   0  25   0   -0.03    0.83
   0 -25   0    0.47    0.89
   0 -25   0    0.56    0.89
   0  25  -1   10.59    1.95
   0  25   1    8.88    3.32
   0  25   1    9.07    2.12
   0 -25   1    9.00    3.22
   0 -25   1    8.86    2.30
   0 -25  -1    9.08    3.30
   0 -25  -1    8.51    2.13
   0 -25   1    8.61    2.18
   0  25   2    0.71    0.77
   0  25  -2    0.08    0.68
   0  25   2    0.02    0.78
   0 -25   2   -0.11    0.82
   0 -25   2   -0.23    0.82
   0 -25  -2    1.27    0.73
   0 -25   2    0.45    0.74
   0 -25  -2    0.17    0.80
   0  25  -3   34.09    3.13
   0  25   3   29.84    3.74
   0  25   3   29.48    3.58
   0 -25   3   30.36    3.88
   0 -25   3   32.02    4.18
   0 -25   3   30.72    3.44
   0 -25  -3   29.70    3.56
   0 -25  -3   28.83    3.84
   0  25   4    9.85    2.11
   0  25   4   11.01    3.28
   0  25  -4   11.00    1.47
   0  25   4   11.15    1.42
   0 -25   4    9.34    1.81
   0 -25   4    9.67    2.11
   0 -25   4   12.10    2.25
   0 -25  -4   10.20    1.96
   0 -25  -4    9.80    2.22
   0  25   5    9.11    2.67
   0  25   5    9.80    1.83
   0  25   5    9.52    1.28
   0 -25   5    4.59    2.15
   0 -25   5    6.73    2.96
   0 -25   5    9.18    1.89
   0 -25  -5    8.63    1.91
   0 -25  -5    8.53    1.62
   0  25   6    9.67    1.83
   0  25   6   11.48    1.56
   0  25   6   12.21    1.39
   0 -25   6   10.78    1.79
   0 -25   6   10.85    1.95
   0 -25   6    4.71    1.20
   0 -25   6    4.76    1.86
   0 -25  -6   10.68    1.78
   0 -25  -6   10.48    1.49
   0  25   7    0.01    0.60
   0  25   7    1.44    0.62
   0  25   7    1.84    0.80
   0 -25   7    0.92    0.81
   0 -25   7    0.75    1.26
   0 -25   7    1.26    1.26
   0 -25  -7    1.21    0.59
   0 -25  -7    0.61    1.35
   0  25   8   23.16    2.35
   0  25   8   23.93    1.87
   0 -25   8   18.18    2.34
   0 -25  -8   20.87    2.38
   0  26   0   64.90    5.89
   0  26   0   62.11    5.52
   0 -26   0   65.69    8.49
   0 -26   0   61.07    6.15
   0  26   1   42.07    4.21
   0  26  -1   45.73    4.52
   0  26   1   41.81    6.60
   0  26  -1   43.38    6.08
   0 -26   1   41.62    4.28
   0 -26  -1   38.97    4.11
   0 -26   1   38.85    4.58
   0 -26  -1   38.69    6.77
   0  26  -2    2.91    1.13
   0  26   2    3.72    2.14
   0  26   2    2.62    1.22
   0 -26   2    3.44    1.19
   0 -26   2    2.25    1.35
   0 -26   2    2.83    1.29
   0 -26  -2    3.04    1.31
   0 -26  -2    2.07    1.22
   0  26  -3   53.26    5.63
   0  26   3   49.48    4.66
   0  26   3   52.67    7.24
   0 -26   3   49.08    5.20
   0 -26   3   50.30    4.72
   0 -26  -3   49.27    5.06
   0 -26  -3   46.59    6.66
   0 -26   3   47.55    4.99
   0  26   4  119.80    9.46
   0  26  -4  129.41    8.55
   0  26   4  120.93   12.48
   0 -26   4  127.22   14.17
   0 -26   4  119.47   13.09
   0 -26  -4  116.91    9.50
   0 -26   4  119.00    9.53
   0 -26  -4  125.47   13.82
   0  26   5   42.11    3.87
   0  26   5   38.97    3.49
   0  26   5   44.38    3.01
   0 -26   5   29.80    4.22
   0 -26   5   37.98    3.96
   0 -26   5   42.17    4.32
   0 -26  -5   36.41    5.83
   0 -26  -5   40.87    5.27
   0  26   6   -0.01    0.55
   0  26   6    0.17    0.46
   0  26   6    0.01    0.35
   0 -26   6   -0.07    0.52
   0 -26   6    0.33    0.56
   0 -26  -6    0.65    0.56
   0 -26  -6    0.16    0.43
   0  26   7   45.29    3.63
   0  26   7   43.43    2.95
   0 -26   7   44.18    5.63
   0 -26  -7   41.62    3.69
   0 -26  -7   35.26    3.88
   0  27   0   -0.34    1.04
   0  27   0   -0.00    0.57
   0 -27   0   -0.29    0.59
   0 -27   0   -0.03    0.65
   0  27   1   31.56    3.42
   0  27  -1   33.29    3.54
   0  27   1   33.35    3.57
   0  27  -1   32.44    3.20
   0 -27   1   30.45    3.27
   0 -27  -1   30.20    3.62
   0 -27   1   30.20    3.75
   0 -27  -1   31.72    3.45
   0  27   2    6.88    1.68
   0  27   2    6.03    1.54
   0  27  -2    7.50    1.37
   0  27  -2    6.70    1.64
   0 -27   2    6.66    1.57
   0 -27   2    5.65    1.37
   0 -27  -2    6.14    1.66
   0 -27  -2    6.17    1.53
   0  27   3   19.70    2.55
   0  27   3   19.51    2.50
   0  27  -3   22.14    2.61
   0  27  -3   20.52    3.05
   0 -27   3   17.01    2.55
   0 -27   3   18.49    2.28
   0 -27  -3   20.21    2.51
   0 -27  -3   18.84    2.70
   0  27   4    9.82    1.67
   0  27  -4    9.57    1.08
   0  27   4    8.81    1.57
   0 -27   4    7.42    1.27
   0 -27   4    2.83    2.71
   0 -27  -4    8.74    1.71
   0 -27   4    8.43    1.68
   0 -27  -4    9.51    1.55
   0  27   5    6.74    1.17
   0  27   5    6.19    1.31
   0 -27   5    1.89    1.33
   0 -27   5    5.56    1.26
   0 -27  -5    5.30    1.11
   0 -27  -5    5.26    1.33
   0  27   6    1.46    1.21
   0  27   6    1.49    0.59
   0 -27   6    0.58    0.67
   0 -27  -6    1.22    1.20
   0 -27  -6    0.50    0.96
   0  28   0  204.62   15.35
   0  28   0  211.25   15.98
   0 -28   0  196.19   17.06
   0 -28   0  205.80   16.40
   0  28   1   40.52    5.43
   0  28  -1   42.11    5.73
   0  28  -1   41.93    3.45
   0  28   1   43.04    3.95
   0 -28   1   37.62    5.83
   0 -28  -1   38.36    3.72
   0 -28   1   39.82    5.34
   0 -28  -1   36.96    3.91
   0  28   2    1.71    0.88
   0  28   2    2.06    0.90
   0  28  -2    1.20    0.72
   0  28  -2    1.60    0.87
   0 -28  -2    1.34    0.87
   0 -28   2    1.22    1.26
   0 -28  -2    2.08    0.91
   0 -28   2    0.65    0.88
   0  28  -3    3.17    1.74
   0  28   3    4.01    1.09
   0  28   3    4.12    1.03
   0  28  -3    2.86    1.23
   0 -28   3    2.07    1.47
   0 -28   3    1.27    1.01
   0 -28  -3    2.37    1.03
   0 -28  -3    3.79    1.09
   0  28  -4  154.14   10.22
   0  28   4  129.48   11.34
   0  28   4  134.36    9.30
   0 -28  -4  119.52    9.57
   0 -28  -4  119.74    8.86
   0 -28   4  114.40   11.48
   0  29   0    0.46    0.57
   0  29   0    0.16    0.57
   0 -29   0    0.29    0.55
   0 -29   0    0.32    0.55
   0  29  -1    1.11    0.68
   0  29  -1    1.58    1.29
   0  29   1    1.69    0.78
   0  29   1    1.51    0.79
   0 -29  -1    1.01    0.79
   0 -29   1    0.32    1.27
   0 -29   1    0.74    1.20
   0 -29  -1    1.14    0.74
   0  29   2    9.77    1.53
   0  29  -2    9.91    1.44
   0  29   2    8.37    1.40
   0  29  -2    9.53    1.08
   0 -29   2    5.82    1.45
   0 -29   2    8.93    2.12
   0 -29  -2    9.09    1.45
   0 -29  -2    8.38    2.46
   1   0 -15    0.18    0.71
   1   0 -14   28.19    3.59
  -1   0  14   29.82    3.51
  -1   0  14   34.28    4.12
   1   0 -13    0.12    0.73
   1   0 -13   -0.04    0.49
  -1   0  13    0.40    0.61
  -1   0  13   -0.58    0.50
   1   0 -12   24.05    4.26
   1   0 -12   25.82    2.87
  -1   0  12   28.38    3.04
  -1   0  12   25.88    3.33
   1   0 -11    0.26    0.61
   1   0 -11    0.20    0.86
  -1   0  11    0.74    0.69
  -1   0  11    0.27    0.82
   1   0 -10   27.32    2.80
   1   0 -10   25.35    4.03
  -1   0  10   27.62    2.96
  -1   0  10   25.09    3.11
   1   0  -9    0.05    1.04
   1   0  -9   -0.13    0.93
  -1   0   9    0.42    0.78
  -1   0   9    1.56    0.56
  -1   0   9    0.50    0.75
   1   0  -8  286.76   29.08
   1   0  -8  292.41   20.01
   1   0  -8  295.89   22.71
   1   0  -8  295.03   26.29
   1   0  -8  292.72   22.98
   1   0  -8  314.50   23.34
   1   0  -8  298.62   25.51
  -1   0   8  313.71   22.82
  -1   0   8  284.82   22.22
  -1   0   8  305.09   27.15
  -1   0   8  302.05   20.86
  -1   0   8  303.36   22.52
  -1   0   8  306.79   24.46
   1   0  -7    6.56    1.53
   1   0  -7    0.83    0.42
   1   0  -7    0.13    0.75
   1   0  -7    0.25    0.58
   1   0  -7    2.04    0.67
   1   0  -7    0.22    0.70
  -1   0   7    1.17    0.79
  -1   0   7   -0.12    0.76
  -1   0   7    0.23    0.84
  -1   0   7    0.53    0.74
  -1   0   7    0.79    0.61
   1   0  -6  636.38   56.33
   1   0  -6  625.46   59.93
   1   0  -6  682.55   63.98
   1   0  -6  637.18   54.93
   1   0  -6  659.21   64.28
   1   0  -6  644.37   56.42
  -1   0   6  668.49   64.15
  -1   0   6  642.47   57.34
  -1   0   6  609.78   47.93
  -1   0   6  605.17   53.95
  -1   0   6  613.31   55.33
  -1   0   6  667.83   60.02
  -1   0   6  692.70   59.33
   1   0  -5    0.35    0.58
   1   0  -5    0.14    0.51
   1   0  -5    0.16    0.56
   1   0  -5    0.12    0.41
   1   0  -5   -0.07    0.93
   1   0  -5    0.35    0.35
  -1   0   5    0.35    0.57
  -1   0   5    0.40    0.39
  -1   0   5    0.27    0.68
  -1   0   5    0.23    0.53
  -1   0   5    0.51    0.39
  -1   0   5    0.17    0.67
  -1   0   5    0.43    0.58
   1   0  -4  381.43   28.34
   1   0  -4  385.35   28.05
   1   0  -4  367.32   26.46
   1   0  -4  364.93   25.21
   1   0  -4  383.97   32.10
   1   0  -4  372.52   26.64
  -1   0   4  369.39   26.82
  -1   0   4  353.62   24.67
  -1   0   4  388.95   30.68
  -1   0   4  375.28   28.44
  -1   0   4  317.57   19.04
  -1   0   4  388.92   26.39
  -1   0   4  380.19   27.73
  -1   0   4  387.69   26.25
   1   0  -3   12.45    2.59
   1   0  -3    0.34    1.56
   1   0  -3    1.85    1.13
   1   0  -3    7.37    1.64
   1   0  -3    0.69    1.08
   1   0  -3    0.47    1.50
   1   0  -3    1.96    1.33
  -1   0   3    2.60    1.27
  -1   0   3    7.56    1.41
  -1   0   3    1.57    1.21
  -1   0   3    2.24    0.91
  -1   0   3   13.72    1.85
  -1   0   3    7.76    1.49
   1   0  -2 4562.70  814.66
   1   0  -2 4771.63  842.96
   1   0  -2 4851.52  828.76
   1   0  -2 4438.19  766.14
   1   0  -2 4713.32  830.93
   1   0  -2 4725.14  829.09
  -1   0   2 4893.41  849.03
  -1   0   2 3980.06  696.43
  -1   0   2 5060.84  865.23
  -1   0   2 3215.81  587.06
  -1   0   2 4574.31  803.08
  -1   0   2 4737.22  826.35
  -1   0   2 4836.79  842.55
   1   0  -1    1.74    0.48
   1   0  -1    0.05    0.44
   1   0  -1    2.56    0.32
   1   0  -1    2.40    0.26
   1   0  -1    2.94    0.19
   1   0  -1    3.05    0.67
   1   0  -1    1.66    0.53
  -1   0   1    2.17    0.15
  -1   0   1    3.05    0.55
  -1   0   1    2.81    1.07
  -1   0   1    2.31    0.25
  -1   0   1    0.02    0.92
  -1   0   1    2.47    0.40
  -1   0   1    3.12    0.58
  -1   0   1    3.67    0.68
   1   0   0  133.15    5.94
   1   0   0  146.89    6.72
   1   0   0  122.32    6.61
   1   0   0  137.75    6.66
   1   0   0  134.36    6.10
   1   0   0  147.09    5.27
   1   0   0  132.59    6.95
  -1   0   0  124.03    7.13
  -1   0   0  140.50    7.54
  -1   0   0  141.77    6.54
  -1   0   0  135.78    7.31
  -1   0   0  130.83    4.82
  -1   0   0  151.95    7.03
  -1   0   0  145.42    7.07
  -1   0   0  146.78    6.98
   1   0   1    0.95    0.19
   1   0   1    0.28    0.59
   1   0   1    0.49    0.40
   1   0   1    2.18    0.56
   1   0   1    0.92    0.50
   1   0   1   -0.01    0.22
   1   0   1    0.75    0.49
  -1   0  -1    4.02    1.14
  -1   0  -1    0.62    0.36
  -1   0  -1   -0.01    0.46
  -1   0  -1    0.94    0.85
  -1   0  -1    0.83    0.58
  -1   0  -1    0.73    0.72
  -1   0  -1    0.57    0.29
  -1   0  -1    0.51    0.18
   1   0   2 2287.23  297.85
   1   0   2 2099.43  271.90
   1   0   2 2362.64  307.23
   1   0   2 2153.88  273.14
   1   0   2 2123.01  275.47
   1   0   2 2238.62  293.44
   1   0   2 1715.96  230.35
  -1   0  -2 2229.80  292.37
  -1   0  -2 2243.18  292.72
  -1   0  -2 2171.24  274.81
  -1   0  -2 2288.22  295.16
  -1   0  -2 2145.46  278.52
   1   0   3    0.10    0.59
   1   0   3    0.09    0.53
   1   0   3    0.12    0.42
   1   0   3    0.66    0.56
   1   0   3   -0.02    0.97
   1   0   3    0.46    0.60
   1   0   3    0.17    0.36
  -1   0  -3    0.46    0.45
  -1   0  -3    0.61    0.99
  -1   0  -3    0.16    0.52
  -1   0  -3    0.46    1.01
  -1   0  -3    0.14    1.09
  -1   0  -3    0.31    0.35
   1   0   4   15.54    2.18
   1   0   4   16.42    1.83
   1   0   4   20.04    3.32
   1   0   4   13.93    1.22
   1   0   4   15.62    1.89
   1   0   4   16.12    1.40
  -1   0  -4   14.79    1.83
  -1   0  -4   16.72    2.16
  -1   0  -4   15.59    1.49
  -1   0  -4   14.77    1.95
  -1   0  -4   17.13    1.74
  -1   0  -4   14.53    2.06
  -1   0  -4   13.95    3.74
   1   0   5    0.40    0.50
   1   0   5    0.51    0.59
   1   0   5    1.88    0.48
   1   0   5    2.17    0.90
   1   0   5    0.83    0.77
  -1   0  -5    1.22    0.83
  -1   0  -5    0.38    0.53
  -1   0  -5   -0.42    1.44
  -1   0  -5    0.72    0.88
  -1   0  -5    0.54    0.54
  -1   0  -5    2.76    0.71
  -1   0  -5    0.59    0.80
   1   0   6 1854.81  226.70
   1   0   6 1713.27  206.25
   1   0   6 1776.54  221.58
   1   0   6 1814.85  224.94
   1   0   6 1784.33  220.02
   1   0   6 1617.33  195.03
   1   0   6 1671.25  202.93
  -1   0  -6 1776.37  220.57
  -1   0  -6 1718.17  212.71
  -1   0  -6 1775.58  213.56
  -1   0  -6 1137.97  171.79
  -1   0  -6 1607.06  195.50
  -1   0  -6 1714.73  209.73
   1   0   7    0.52    0.69
   1   0   7   -0.06    0.68
   1   0   7    0.40    0.58
   1   0   7    0.15    0.50
   1   0   7    1.18    0.64
   1   0   7    0.52    0.64
   1   0   7   -0.26    0.38
  -1   0  -7    0.64    0.46
  -1   0  -7   -0.23    0.89
  -1   0  -7    0.26    0.50
  -1   0  -7    0.31    0.38
  -1   0  -7    0.54    0.63
   1   0   8    7.30    1.03
   1   0   8    7.84    1.84
   1   0   8    8.40    1.90
   1   0   8    8.13    0.99
   1   0   8    7.01    1.35
  -1   0  -8    4.22    3.30
  -1   0  -8    7.95    1.19
  -1   0  -8   15.18    1.69
  -1   0  -8    7.70    1.27
  -1   0  -8    7.39    1.69
   1   0   9    0.31    0.74
   1   0   9    0.30    0.38
  -1   0  -9    0.04    0.77
  -1   0  -9   -0.48    1.08
   1   0  10  432.70   38.11
  -1   0 -10  311.02   32.22
  -1   0 -10  445.29   38.50
   1   0  11    0.62    0.93
   1   0  11    0.42    0.75
  -1   0 -11   -0.12    0.84
  -1   0 -11    0.70    0.81
   1   0  12    5.43    2.19
   1   0  12   13.10    1.86
  -1   0 -12    6.39    1.85
   1   0  13    0.53    2.36
   1   0  13    6.66    1.15
  -1   0 -13   -0.32    1.12
   1   0  14  278.57   22.78
   1   0  14  260.65   22.15
  -1   0 -14  310.43   24.53
   1   1 -15   36.78    3.39
  -1   1  15   30.96    2.66
  -1  -1  15   43.03    3.92
  -1   1  14   22.54    2.33
   1   1 -14   18.99    3.10
   1  -1 -14   20.57    4.28
  -1  -1  14   20.89    2.20
  -1  -1  14   19.35    4.36
   1  -1 -14   22.25    2.36
  -1   1  13  156.73   11.65
   1   1 -13  114.23   11.65
  -1   1  13  128.65   11.25
  -1  -1  13  152.75   13.18
   1  -1 -13  149.49   11.39
  -1  -1  13  134.00   11.92
   1  -1 -13  108.73   11.03
   1   1 -12   17.38    3.72
   1   1 -12   19.17    2.26
  -1   1  12   15.70    4.13
  -1   1  12   17.29    2.42
  -1  -1  12   18.15    2.87
   1  -1 -12   17.17    3.49
  -1  -1  12   20.17    2.44
   1  -1 -12   18.78    2.47
  -1   1  11  206.73   20.03
   1   1 -11  168.44   16.40
  -1   1  11  225.92   17.52
   1   1 -11  235.46   20.22
   1  -1 -11  156.03   15.19
  -1  -1  11  217.63   16.62
   1  -1 -11  227.80   20.58
  -1  -1  11  235.11   19.59
   1   1 -10    5.83    2.12
   1   1 -10    5.64    1.21
  -1   1  10    4.58    1.44
  -1   1  10    7.02    2.41
   1  -1 -10    4.91    1.26
   1  -1 -10    6.17    1.92
  -1  -1  10    5.57    1.59
  -1  -1  10    5.35    2.17
   1  -1 -10    5.33    1.29
   1   1  -9  720.69   70.89
   1   1  -9  647.71   61.81
   1   1  -9  605.12   62.72
  -1   1   9  650.17   62.13
  -1   1   9  793.12   77.89
  -1   1   9  706.73   68.00
  -1   1   9  679.14   65.86
   1  -1  -9  672.98   64.66
   1  -1  -9  564.20   63.68
  -1  -1   9  693.74   72.51
   1  -1  -9  678.24   64.32
  -1  -1   9  678.77   64.45
  -1  -1   9  737.42   68.71
  -1  -1   9  735.48   68.65
  -1   1   8   45.32    3.52
   1   1  -8   39.79    4.46
   1   1  -8   39.20    3.33
   1   1  -8   40.47    3.19
   1   1  -8   39.10    2.33
   1   1  -8   41.11    3.20
   1   1  -8   42.87    3.92
  -1   1   8   40.15    2.53
  -1   1   8   42.80    4.07
  -1   1   8   41.30    5.48
  -1   1   8   42.30    3.60
   1  -1  -8   43.09    3.64
   1  -1  -8   42.21    3.53
   1  -1  -8   42.28    3.84
   1  -1  -8   40.87    3.68
  -1  -1   8   42.52    4.17
  -1  -1   8   41.26    2.99
   1  -1  -8   37.29    4.10
  -1  -1   8   42.53    2.57
   1  -1  -8   39.03    2.42
  -1  -1   8   42.32    3.64
   1  -1  -8   41.91    3.34
  -1  -1   8   44.53    3.29
  -1  -1   8   44.86    4.17
   1   1  -7 1020.23  109.17
   1   1  -7 1090.17  112.78
  -1   1   7 1039.64  105.78
   1   1  -7 1048.79  109.43
   1   1  -7 1016.33  111.66
   1   1  -7 1012.26  102.14
  -1   1   7 1034.47  109.27
   1   1  -7 1051.86  109.35
  -1   1   7 1041.03  109.49
  -1   1   7 1146.25  120.08
  -1   1   7 1076.73  111.14
   1  -1  -7 1041.77  105.18
   1  -1  -7 1005.19  106.44
  -1  -1   7 1051.33  108.24
  -1  -1   7 1074.36  120.01
  -1  -1   7 1007.63  110.79
   1  -1  -7 1061.56  111.60
   1  -1  -7 1022.52  108.18
   1  -1  -7 1018.34  105.91
   1  -1  -7 1021.60  107.31
  -1  -1   7 1054.28  112.22
  -1  -1   7 1056.78  106.95
  -1  -1   7 1072.19  114.14
   1  -1  -7  952.79  104.43
   1   1  -6    3.07    0.81
   1   1  -6    2.94    1.00
   1   1  -6    4.84    1.37
   1   1  -6    2.53    1.20
   1   1  -6    3.20    0.84
  -1   1   6    3.78    1.15
  -1   1   6    2.28    0.87
   1   1  -6    2.09    0.61
  -1   1   6    2.74    0.66
  -1   1   6    2.21    1.09
  -1   1   6    2.45    1.01
  -1   1   6    2.91    1.15
   1  -1  -6    5.77    1.44
   1  -1  -6    2.94    1.16
   1  -1  -6    3.17    1.12
  -1  -1   6    2.52    1.33
   1  -1  -6    4.98    1.11
  -1  -1   6    2.64    1.17
  -1  -1   6    2.86    1.01
   1  -1  -6    2.30    1.06
   1  -1  -6    3.05    1.07
   1  -1  -6    2.72    0.83
  -1  -1   6    2.71    1.40
  -1  -1   6    3.14    1.19
  -1  -1   6    2.66    0.66
   1   1  -5 1405.81  168.05
   1   1  -5 1560.99  177.55
   1   1  -5 1478.36  167.59
  -1   1   5 1471.74  161.17
  -1   1   5 1550.70  179.12
   1   1  -5 1593.16  183.00
   1   1  -5 1547.90  181.97
   1   1  -5 1436.25  167.03
  -1   1   5 1497.80  170.52
  -1   1   5 1580.19  184.84
  -1   1   5 1541.49  181.85
  -1   1   5 1678.36  198.40
  -1   1   5 1461.39  170.35
  -1   1   5 1512.29  176.01
   1  -1  -5 1450.26  168.85
  -1  -1   5 1520.11  174.16
   1  -1  -5 1505.93  176.26
  -1  -1   5 1499.39  173.93
  -1  -1   5 1492.54  169.32
  -1  -1   5 1489.95  158.57
  -1  -1   5 1496.99  174.23
   1  -1  -5 1524.42  179.42
   1  -1  -5 1466.30  171.00
  -1  -1   5 1609.49  183.03
   1  -1  -5 1498.35  173.49
   1  -1  -5 1521.27  174.06
  -1  -1   5 1635.69  190.37
  -1   1   4   10.69    0.65
   1   1  -4   12.88    1.91
   1   1  -4   14.48    3.21
  -1   1   4   12.00    1.28
  -1   1   4   13.52    2.30
  -1   1   4   13.40    2.01
   1   1  -4   12.18    1.45
   1   1  -4   11.21    1.15
  -1   1   4   13.43    1.08
   1   1  -4   11.43    2.62
  -1   1   4   13.11    1.58
  -1   1   4   12.35    3.03
   1   1  -4   13.91    1.47
  -1   1   4   13.04    1.71
   1  -1  -4   14.90    2.75
  -1  -1   4   11.98    1.55
  -1  -1   4   16.69    1.62
   1  -1  -4   12.25    1.76
   1  -1  -4   12.60    2.00
  -1  -1   4   12.88    1.28
   1  -1  -4   13.83    2.01
  -1  -1   4   12.13    2.13
  -1  -1   4   16.51    1.18
  -1  -1   4   12.74    2.09
   1  -1  -4   11.12    0.44
   1  -1  -4   12.59    1.63
   1  -1  -4   12.69    1.59
  -1  -1   4   12.06    0.42
  -1  -1   4   12.59    2.62
   1   1  -3 4262.57  715.31
   1   1  -3 4368.77  730.81
  -1   1   3 4009.32  674.42
   1   1  -3 3811.74  641.00
   1   1  -3 4014.07  677.33
  -1   1   3 4196.74  707.23
  -1   1   3 4246.78  718.25
   1   1  -3 3930.86  660.25
   1   1  -3 3926.45  663.34
  -1   1   3 4323.00  721.07
   1   1  -3 4186.50  715.22
  -1   1   3 4642.76  767.10
  -1   1   3 3844.06  655.03
  -1   1   3 2644.17  442.27
  -1   1   3 4227.26  704.60
   1  -1  -3 4100.38  696.63
   1  -1  -3 4086.61  689.12
  -1  -1   3 4361.47  721.90
   1  -1  -3 3422.42  610.07
   1  -1  -3 4140.17  699.97
   1  -1  -3 4308.23  715.78
  -1  -1   3 4030.94  696.10
  -1  -1   3 4232.57  743.35
   1  -1  -3 4054.44  681.82
  -1  -1   3 4055.65  681.28
   1  -1  -3 4362.35  700.88
  -1  -1   3 3898.43  678.25
  -1  -1   3 4075.25  688.71
  -1   1   2 2137.45  272.77
   1   1  -2 2454.08  302.13
   1   1  -2 2177.05  272.82
   1   1  -2 2242.56  292.38
  -1   1   2 2041.27  252.10
  -1   1   2 2252.77  281.74
  -1   1   2 2243.90  282.99
   1   1  -2 2244.65  286.88
   1   1  -2 2150.46  271.17
   1   1  -2 1958.82  247.34
  -1   1   2 2220.87  280.29
  -1   1   2 2353.70  290.42
  -1   1   2 1603.46  213.61
   1  -1  -2 2320.13  282.39
   1  -1  -2 2240.29  287.63
   1  -1  -2 2177.77  274.44
  -1  -1   2 2287.03  289.34
  -1  -1   2 2342.11  293.59
  -1  -1   2 1810.73  233.35
  -1  -1   2 2225.29  280.47
   1  -1  -2 1455.47  202.25
   1  -1  -2 2193.05  280.00
   1  -1  -2 1672.36  204.28
  -1  -1   2 2249.27  273.43
  -1  -1   2 2219.62  282.66
   1  -1  -2 2293.92  281.76
   1  -1  -2 2300.33  289.85
   1   1  -1   97.55    4.35
   1   1  -1   97.41    5.10
  -1   1   1  101.61    5.71
   1   1  -1  100.51    5.28
   1   1  -1   75.47    4.68
   1   1  -1   98.96    5.07
  -1   1   1  106.98    4.53
  -1   1   1  102.76    5.20
   1   1  -1   98.20    5.68
   1   1  -1  109.47    4.34
  -1   1   1   86.42    5.89
  -1   1   1  100.39    4.76
  -1   1   1  104.26    5.34
  -1   1   1  108.24    4.65
   1  -1  -1  100.70    4.31
   1  -1  -1   85.23    5.38
   1  -1  -1   99.40    5.85
   1  -1  -1  100.13    5.17
   1  -1  -1   94.71    3.96
   1  -1  -1  100.82    5.77
  -1  -1   1  104.51    5.47
  -1  -1   1   82.22    4.43
  -1  -1   1  107.73    4.24
  -1  -1   1  103.63    6.85
  -1  -1   1  101.29    4.60
  -1  -1   1   82.08    6.90
  -1  -1   1  102.99    5.35
   1  -1  -1   83.90    3.39
   1   1   0  876.17   80.80
   1   1   0 1034.91   93.83
  -1   1   0 1072.85   95.85
   1   1   0 1058.28   96.00
  -1   1   0 1012.54   86.04
   1   1   0  955.80   88.54
  -1   1   0  970.47   92.26
  -1   1   0 1055.60   96.15
   1   1   0 1124.91   98.50
   1   1   0  917.40   81.13
   1   1   0  942.29   86.78
   1   1   0  980.07   87.80
  -1   1   0 1078.85   96.24
  -1   1   0 1157.85  102.68
  -1   1   0 1053.97  103.31
   1  -1   0 1037.04   97.23
   1  -1   0  914.14   87.72
  -1  -1   0 1011.35   94.92
  -1  -1   0 1078.58   98.99
   1  -1   0 1011.59   91.96
  -1  -1   0 1058.19   97.13
   1  -1   0  995.24   90.60
   1  -1   0 1044.04   91.38
   1  -1   0  995.44   93.82
  -1  -1   0 1071.29   96.79
  -1  -1   0 1110.97  103.64
  -1  -1   0 1113.82   97.41
  -1  -1   0  884.67   82.36
   1   1   1  690.74   57.20
   1   1   1  762.29   62.21
   1   1   1  721.48   61.32
  -1   1  -1  747.72   54.70
  -1   1  -1  703.96   56.93
  -1   1  -1  727.72   55.03
   1   1   1  734.46   60.62
  -1   1  -1  549.86   50.83
  -1   1  -1  701.51   57.19
  -1   1  -1  706.04   59.37
   1   1   1  721.96   54.83
   1   1   1  722.09   55.13
  -1   1  -1  789.74   63.49
  -1   1  -1  611.14   47.31
   1  -1   1  756.00   61.06
  -1  -1  -1  631.82   51.54
   1  -1   1  747.18   56.20
  -1  -1  -1  732.11   59.68
   1  -1   1  669.25   54.09
   1  -1   1  612.08   45.93
  -1  -1  -1  733.79   60.21
  -1  -1  -1  767.77   61.26
  -1  -1  -1  623.87   54.78
  -1  -1  -1  729.47   60.61
  -1  -1  -1  570.94   48.96
   1  -1   1  688.28   57.83
   1  -1   1  709.26   58.10
   1   1   2  156.79    8.47
   1   1   2  157.62   14.52
   1   1   2  162.87   12.10
  -1   1  -2  163.71    9.12
   1   1   2  165.05    9.74
  -1   1  -2  106.16   13.01
   1   1   2  166.18   10.84
   1   1   2  174.06   12.08
   1   1   2  170.35   11.62
  -1   1  -2  161.64   10.68
  -1   1  -2  167.83   11.75
  -1   1  -2  164.61   16.12
  -1   1  -2  161.13   11.04
   1  -1   2  161.08    9.37
   1  -1   2  159.39   15.35
   1  -1   2  182.01    9.58
   1  -1   2  165.34   15.74
  -1  -1  -2  119.90   15.51
  -1  -1  -2  167.34    9.91
   1  -1   2  144.69   13.26
  -1  -1  -2  165.97   11.21
  -1  -1  -2  175.90   12.61
  -1  -1  -2  163.10   10.76
  -1  -1  -2  152.09   10.38
   1  -1   2  156.04   10.19
  -1  -1  -2  164.31   11.49
   1  -1   2  164.36   11.10
   1   1   3  714.25   66.46
   1   1   3  788.13   68.87
  -1   1  -3  743.64   60.59
   1   1   3  790.19   67.63
   1   1   3  686.24   56.92
   1   1   3  709.11   60.06
   1   1   3  717.76   59.79
   1   1   3  648.22   49.18
  -1   1  -3  718.78   64.51
   1   1   3  723.61   65.36
  -1   1  -3  545.28   58.13
  -1   1  -3  692.08   59.94
  -1   1  -3  718.06   67.63
  -1   1  -3  756.27   65.25
   1  -1   3  714.21   60.23
   1  -1   3  680.96   57.10
   1  -1   3  757.32   65.12
   1  -1   3  689.33   57.00
  -1  -1  -3  758.14   71.85
  -1  -1  -3  711.79   62.02
   1  -1   3  727.52   63.13
  -1  -1  -3  698.79   59.41
  -1  -1  -3  733.57   60.70
   1  -1   3  643.23   58.09
   1  -1   3  704.80   60.82
  -1  -1  -3  703.50   60.88
  -1  -1  -3  503.07   53.91
   1   1   4    5.97    1.16
  -1   1  -4    4.95    1.13
   1   1   4    4.42    0.30
  -1   1  -4    5.18    1.20
   1   1   4    4.48    0.81
  -1   1  -4    5.56    1.21
   1   1   4    5.03    1.08
   1   1   4    5.16    0.80
  -1   1  -4    4.16    0.87
   1   1   4    5.21    1.35
  -1   1  -4    4.66    2.35
   1   1   4    5.82    1.32
  -1   1  -4    4.83    0.72
   1  -1   4    7.01    1.18
   1  -1   4    4.96    1.22
   1  -1   4    6.47    1.41
   1  -1   4    5.37    0.62
   1  -1   4    5.94    1.34
   1  -1   4    4.55    0.80
  -1  -1  -4    4.06    2.32
  -1  -1  -4    4.79    0.87
  -1  -1  -4    5.47    1.17
  -1  -1  -4    5.69    1.12
  -1  -1  -4    4.86    1.49
   1  -1   4    4.96    1.86
  -1  -1  -4    5.44    0.80
  -1  -1  -4    7.39    2.26
   1   1   5 1674.89  199.85
  -1   1  -5 1736.56  213.46
   1   1   5 1691.20  201.48
   1   1   5 1844.67  227.90
   1   1   5 1631.98  208.50
   1   1   5 1785.44  217.29
  -1   1  -5 1733.98  212.73
  -1   1  -5 1465.87  201.74
  -1   1  -5 1797.44  226.50
   1   1   5 1589.45  175.73
  -1   1  -5 1769.46  211.14
   1   1   5 1603.48  193.30
  -1   1  -5 1699.30  207.24
   1  -1   5 1761.93  210.07
   1  -1   5 1857.13  226.30
   1  -1   5 1725.55  202.52
  -1  -1  -5 1675.31  201.27
  -1  -1  -5 1740.47  213.13
  -1  -1  -5 1087.40  155.73
   1  -1   5 1780.29  219.57
   1  -1   5 1880.91  229.57
  -1  -1  -5 1696.33  204.63
   1  -1   5 1718.59  217.62
  -1  -1  -5 1865.88  230.03
  -1  -1  -5 1726.94  210.94
  -1  -1  -5 1631.60  196.75
   1  -1   5 1740.34  208.92
   1   1   6  113.99    7.94
  -1   1  -6  111.95    8.31
   1   1   6  112.09    6.78
   1   1   6  110.31    8.25
   1   1   6  104.34    6.79
  -1   1  -6  103.50    6.68
  -1   1  -6  102.45    7.28
   1   1   6  112.50    6.81
  -1   1  -6  112.99    8.08
   1   1   6  111.08   11.91
  -1   1  -6   94.16   14.63
  -1   1  -6  109.25    8.18
   1  -1   6  108.31    7.53
   1  -1   6  115.41    8.68
   1  -1   6  111.71    8.08
  -1  -1  -6  114.37    8.75
   1  -1   6  104.73    7.01
   1  -1   6  112.42    6.56
  -1  -1  -6  103.68    6.46
  -1  -1  -6  116.13    7.28
  -1  -1  -6  108.17    8.07
  -1  -1  -6  110.60    7.01
   1  -1   6  109.32   10.95
  -1  -1  -6  109.95    8.14
  -1  -1  -6   71.83    8.63
   1   1   7   38.59    3.94
  -1   1  -7   47.30    3.50
   1   1   7   41.92    3.93
   1   1   7   42.57    3.15
   1   1   7   42.19    6.31
   1   1   7   43.29    3.55
   1   1   7   43.47    6.16
   1   1   7   44.62    2.77
  -1   1  -7   43.08    2.86
  -1   1  -7   31.51    5.09
  -1   1  -7   43.12    3.92
   1  -1   7   45.48    3.78
   1  -1   7   38.83    3.15
  -1  -1  -7   40.74    3.96
  -1  -1  -7   42.26    3.10
  -1  -1  -7   26.92    4.35
   1  -1   7   40.69    4.18
  -1  -1  -7   41.21    3.89
  -1  -1  -7   40.61    4.11
   1  -1   7   43.75    3.71
   1  -1   7   40.23    3.87
  -1  -1  -7   40.05    2.78
   1  -1   7   40.90    3.93
   1   1   8   21.04    2.16
   1   1   8   22.16    4.75
   1   1   8   21.23    2.50
  -1   1  -8   21.61    2.57
   1   1   8   21.90    1.82
  -1   1  -8   24.37    2.53
   1   1   8   22.08    2.43
   1   1   8   22.38    4.49
  -1   1  -8   15.73    5.32
  -1   1  -8   21.46    3.29
  -1   1  -8   20.95    2.71
  -1  -1  -8   20.01    2.45
   1  -1   8   22.54    1.63
  -1  -1  -8   22.19    2.76
   1  -1   8   20.75    2.83
   1  -1   8   21.91    2.25
  -1  -1  -8   22.95    1.99
  -1  -1  -8   17.31    4.87
   1  -1   8   19.82    1.63
   1  -1   8   22.58    3.03
   1   1   9  262.99   20.66
   1   1   9  263.41   18.62
  -1   1  -9  160.33   16.78
   1   1   9  261.64   19.27
  -1   1  -9  270.52   20.87
  -1  -1  -9  259.41   20.53
  -1  -1  -9  193.89   18.19
   1  -1   9  262.78   25.15
   1   1  10    8.57    1.77
   1   1  10    6.07    2.11
  -1   1 -10    7.82    1.81
   1   1  10    7.36    1.84
  -1   1 -10    5.84    2.12
  -1  -1 -10    7.56    1.97
  -1  -1 -10    4.82    1.91
   1  -1  10    7.25    3.54
   1   1  11    7.79    2.32
   1   1  11   15.90    1.96
  -1   1 -11    8.09    3.14
  -1   1 -11    5.46    2.22
   1  -1  11    9.33    4.03
  -1  -1 -11    8.49    2.12
   1  -1  11    8.96    1.77
   1   1  12   27.73    3.31
   1   1  12   25.91    3.60
  -1   1 -12   21.96    3.52
  -1   1 -12   27.25    4.81
   1  -1  12   27.64    3.86
   1  -1  12   30.96    4.65
  -1  -1 -12   25.92    3.43
   1   1  13   38.60    3.69
   1   1  13   37.57    4.22
  -1   1 -13   42.53    3.98
   1  -1  13   41.24    4.89
   1  -1  13   42.42    3.95
  -1  -1 -13   41.00    4.20
   1   1  14    0.48    0.75
  -1   1 -14    0.52    0.57
  -1  -1 -14    0.47    0.62
   1  -1  14    0.02    0.78
  -1   2  15    0.91    1.67
   1   2 -15    0.53    0.81
  -1   2  15    1.38    0.54
  -1  -2  15    0.44    0.99
   1  -2 -15    0.72    0.86
   1   2 -14   12.90    2.66
  -1   2  14   14.85    1.94
   1  -2 -14   14.82    1.94
  -1  -2  14   11.11    3.55
  -1  -2  14   16.53    2.67
   1   2 -13    0.93    1.08
  -1   2  13    0.88    0.75
   1  -2 -13   -0.17    0.91
   1  -2 -13    1.00    0.75
  -1  -2  13   -0.83    1.03
  -1  -2  13    0.99    0.94
  -1  -2  13    0.86    0.65
  -1   2  12    0.11    0.73
  -1   2  12    0.50    0.69
   1  -2 -12    0.65    0.96
   1  -2 -12    0.57    0.67
  -1  -2  12    0.25    0.91
  -1  -2  12    0.37    0.62
  -1  -2  12    0.30    0.82
   1   2 -11    2.02    1.37
  -1   2  11    1.32    0.99
   1   2 -11    1.56    0.82
  -1   2  11    1.84    1.80
   1  -2 -11    2.19    1.05
   1  -2 -11    0.97    0.98
   1  -2 -11    1.98    1.15
  -1  -2  11    2.39    0.94
  -1  -2  11    3.23    1.29
   1   2 -10   57.60    6.91
  -1   2  10   59.07    5.20
   1   2 -10   56.64    4.30
  -1   2  10   57.46    5.08
   1  -2 -10   57.68    4.91
  -1  -2  10   58.24    5.65
  -1  -2  10   56.51    4.60
  -1  -2  10   62.36    8.66
   1  -2 -10   47.96    5.70
   1  -2 -10   57.24    4.82
   1   2  -9  105.80    9.87
  -1   2   9  107.57    8.34
   1   2  -9  116.39    7.99
  -1   2   9  122.44    7.89
  -1   2   9  111.10    8.26
   1  -2  -9  105.15   10.58
   1  -2  -9   86.26    7.91
  -1  -2   9  113.91    9.15
  -1  -2   9  165.25   12.33
   1  -2  -9  110.31    7.92
  -1  -2   9  110.42   10.26
   1  -2  -9  109.52    7.93
   1   2  -8   27.99    2.54
   1   2  -8   29.22    2.31
  -1   2   8   30.21    4.01
   1   2  -8   30.81    4.85
  -1   2   8   29.57    2.68
   1   2  -8   28.38    3.79
   1   2  -8   27.96    2.35
  -1   2   8   29.04    3.01
  -1   2   8   27.56    1.94
  -1   2   8   28.37    3.05
   1  -2  -8   28.84    3.01
   1  -2  -8   24.05    3.11
   1  -2  -8   36.50    3.46
  -1  -2   8   30.01    3.39
  -1  -2   8   29.48    2.80
  -1  -2   8   29.76    2.49
  -1  -2   8   33.63    3.61
   1  -2  -8   26.42    1.79
   1  -2  -8   28.73    2.54
   1  -2  -8   34.16    2.68
  -1  -2   8   26.86    1.84
  -1  -2   8   37.40    3.96
  -1   2   7  248.55   16.43
  -1   2   7  235.22   15.67
   1   2  -7  254.60   17.56
   1   2  -7  243.96   16.78
   1   2  -7  234.88   19.51
  -1   2   7  260.34   18.32
   1   2  -7  229.13   14.79
   1   2  -7  231.27   16.46
   1   2  -7  243.47   18.94
  -1   2   7  233.64   18.07
  -1   2   7  226.67   17.26
  -1   2   7  244.45   17.39
   1  -2  -7  242.50   18.30
   1  -2  -7  236.97   18.17
   1  -2  -7  238.92   15.76
   1  -2  -7  244.58   18.26
  -1  -2   7  240.11   18.70
  -1  -2   7  247.29   16.30
  -1  -2   7  239.59   17.42
   1  -2  -7  241.88   17.34
  -1  -2   7  387.35   26.16
   1  -2  -7  210.90   16.95
   1  -2  -7  229.74   16.46
  -1  -2   7  256.87   19.78
  -1  -2   7  243.35   17.04
   1   2  -6    6.25    1.14
   1   2  -6    9.05    1.09
   1   2  -6    6.36    0.88
  -1   2   6    8.01    1.32
  -1   2   6    7.41    1.36
  -1   2   6    7.75    0.98
   1   2  -6    6.51    1.97
   1   2  -6    6.07    1.31
   1   2  -6    7.99    1.85
   1   2  -6    6.58    1.51
  -1   2   6    6.67    2.63
  -1   2   6   14.17    1.72
  -1   2   6    5.88    1.00
  -1   2   6    6.62    0.65
  -1   2   6    6.19    1.56
  -1  -2   6    6.62    1.72
  -1  -2   6    8.39    1.90
   1  -2  -6    6.18    1.19
   1  -2  -6    5.91    1.65
  -1  -2   6    6.04    1.42
   1  -2  -6    6.98    1.65
  -1  -2   6    7.20    2.10
  -1  -2   6    6.71    1.77
  -1  -2   6    6.83    0.41
   1  -2  -6    6.86    1.40
   1  -2  -6    6.75    0.99
   1  -2  -6    7.17    1.56
  -1  -2   6    9.38    0.49
  -1  -2   6    5.91    0.92
   1   2  -5  357.01   26.84
   1   2  -5  342.36   23.85
   1   2  -5  387.97   30.87
   1   2  -5  330.88   28.32
   1   2  -5  365.73   28.24
  -1   2   5  373.48   26.45
   1   2  -5  321.41   26.08
  -1   2   5  319.18   22.50
  -1   2   5  323.62   21.24
   1   2  -5  331.32   22.62
  -1   2   5  343.31   22.96
  -1   2   5  329.16   25.25
  -1   2   5  339.86   25.48
  -1   2   5  330.06   24.62
  -1   2   5  379.13   26.62
   1  -2  -5  337.14   26.27
  -1  -2   5  334.37   24.72
   1  -2  -5  341.13   26.82
   1  -2  -5  347.43   25.30
  -1  -2   5  347.91   26.10
   1  -2  -5  343.17   21.73
   1  -2  -5  340.73   23.68
  -1  -2   5  334.81   23.97
  -1  -2   5  350.87   26.22
  -1  -2   5  333.51   20.00
  -1  -2   5  324.81   22.53
   1  -2  -5  335.94   24.97
  -1  -2   5  353.47   20.42
   1  -2  -5  340.86   25.24
  -1  -2   5  355.01   26.84
   1   2  -4   84.41    5.58
  -1   2   4  100.03    5.34
  -1   2   4   84.16    5.53
   1   2  -4   89.99    5.61
   1   2  -4   91.90    6.35
   1   2  -4   99.36    5.27
   1   2  -4   81.39    4.63
  -1   2   4   71.24    3.77
   1   2  -4   99.25    7.16
  -1   2   4  100.13    5.60
  -1   2   4   87.08    6.90
  -1   2   4   82.35    5.74
   1   2  -4   90.00    5.43
  -1   2   4   93.65    4.50
  -1   2   4   92.12    6.13
   1  -2  -4   82.18    3.44
   1  -2  -4   90.18    5.81
   1  -2  -4   88.99    7.56
  -1  -2   4   97.19    7.07
  -1  -2   4  103.92    6.13
   1  -2  -4   91.24    8.34
   1  -2  -4   91.93    5.21
  -1  -2   4   86.88    5.07
   1  -2  -4   82.18    6.31
  -1  -2   4   78.37    3.22
  -1  -2   4   80.31    2.85
  -1  -2   4   91.57    6.26
  -1  -2   4   88.96    5.85
   1  -2  -4   89.78    5.05
  -1  -2   4   90.77    4.69
   1   2  -3   17.05    2.25
  -1   2   3   21.49    3.76
  -1   2   3   17.83    2.42
   1   2  -3   21.31    3.10
   1   2  -3   18.07    1.89
   1   2  -3   20.89    1.75
  -1   2   3   21.09    2.18
  -1   2   3   18.83    2.51
   1   2  -3   17.49    2.24
   1   2  -3   17.68    2.15
  -1   2   3   30.32    2.67
   1   2  -3   19.02    1.51
  -1   2   3   21.31    1.30
  -1   2   3   20.20    1.92
   1  -2  -3   15.56    3.60
   1  -2  -3   16.05    3.02
   1  -2  -3   18.02    2.52
  -1  -2   3   15.42    1.08
   1  -2  -3   18.15    2.26
  -1  -2   3   18.16    0.53
  -1  -2   3   18.35    4.74
  -1  -2   3   18.49    2.05
   1  -2  -3   19.64    1.59
   1  -2  -3   20.03    1.85
  -1  -2   3   21.96    3.02
  -1  -2   3   17.65    2.31
  -1  -2   3   20.46    1.52
   1  -2  -3   18.55    2.32
   1  -2  -3   17.61    2.14
  -1  -2   3   18.63    2.41
   1   2  -2  915.26   85.92
   1   2  -2 1057.51   91.80
   1   2  -2  630.88   53.94
   1   2  -2  912.15   84.07
   1   2  -2  785.48   74.63
   1   2  -2  897.64   81.85
  -1   2   2  959.34   86.08
  -1   2   2  931.42   80.92
  -1   2   2  679.08   70.69
  -1   2   2 1071.28   90.27
  -1   2   2  934.18   85.66
  -1   2   2  891.42   82.95
  -1   2   2  974.33   87.49
   1   2  -2  917.35   83.54
  -1   2   2 1010.61   92.02
   1  -2  -2  965.33   95.04
   1  -2  -2  668.46   61.29
  -1  -2   2 1010.72   85.35
   1  -2  -2  947.65   85.56
   1  -2  -2  937.83   83.19
   1  -2  -2  974.26   88.50
  -1  -2   2  984.16   90.76
  -1  -2   2  953.51   86.99
  -1  -2   2  962.06   82.02
  -1  -2   2  783.81   76.71
  -1  -2   2 1024.76   95.15
   1  -2  -2  944.74   87.66
  -1  -2   2  946.76   92.93
   1  -2  -2  724.27   78.86
   1   2  -1  125.39    8.20
   1   2  -1  121.60    6.43
  -1   2   1  106.23    8.02
   1   2  -1  137.21    6.66
   1   2  -1  124.05    9.10
   1   2  -1  124.03    7.17
   1   2  -1   90.59    6.73
  -1   2   1  139.34    6.71
  -1   2   1  118.48    7.77
  -1   2   1  130.57    6.47
  -1   2   1  130.13    6.25
  -1   2   1  138.25    7.51
  -1   2   1  120.89    7.31
  -1  -2   1  131.65    7.38
  -1  -2   1  126.24    6.70
   1  -2  -1  123.22    7.39
  -1  -2   1  130.79    6.97
   1  -2  -1  127.13    6.26
   1  -2  -1   99.67   10.43
   1  -2  -1  131.39    7.23
  -1  -2   1  127.29    7.42
  -1  -2   1  140.56    7.54
  -1  -2   1   93.69    7.05
   1  -2  -1   99.67    5.48
   1   2   0  108.92    6.71
   1   2   0  138.91    7.22
  -1   2   0  140.37    6.90
   1   2   0  122.83    5.95
   1   2   0  134.37    7.03
   1   2   0   97.84    6.92
   1   2   0  142.24    7.91
  -1   2   0  140.67    7.46
  -1   2   0  144.39    7.34
   1   2   0  133.43    6.27
   1   2   0  127.34    7.60
  -1   2   0  119.48    7.88
  -1   2   0  143.38    5.81
  -1   2   0  137.10    8.34
   1  -2   0  124.49    7.57
   1  -2   0  129.27    7.69
  -1  -2   0  135.70    6.34
  -1  -2   0  131.02    7.56
  -1  -2   0  135.19    7.28
   1  -2   0  153.57    6.47
  -1  -2   0  119.25    7.46
  -1  -2   0  137.69    6.84
   1  -2   0  127.05    6.79
   1  -2   0  119.04    7.76
  -1  -2   0  139.69    6.45
  -1  -2   0  145.35    7.53
   1   2   1  174.97   10.38
   1   2   1  145.39    8.59
  -1   2  -1  180.94   15.00
   1   2   1  190.94   14.50
   1   2   1  192.05   11.93
  -1   2  -1  180.72   11.00
  -1   2  -1  189.60    9.88
   1   2   1  183.37   11.06
  -1   2  -1  172.87    8.66
  -1   2  -1  132.20   11.85
  -1   2  -1  192.84   11.14
   1  -2   1  131.23   17.64
   1  -2   1  173.22   10.43
   1  -2   1  168.98    9.53
   1  -2   1  174.12   11.12
  -1  -2  -1  186.96   10.31
  -1  -2  -1  189.33   11.62
  -1  -2  -1  183.27    9.54
  -1  -2  -1  192.95   11.14
  -1  -2  -1  178.00   10.97
  -1  -2  -1  146.76    9.25
   1  -2   1  173.26   10.70
  -1  -2  -1  128.20   10.31
   1  -2   1  184.51    7.60
  -1  -2  -1  179.69   14.61
   1  -2   1  189.56   11.50
   1  -2   1  202.76    8.19
   1   2   2 1558.89  176.51
   1   2   2 1680.76  201.01
   1   2   2 1530.06  169.71
  -1   2  -2 1537.84  175.78
  -1   2  -2 1070.46  140.16
  -1   2  -2 1528.44  154.50
   1   2   2 1623.19  194.59
  -1   2  -2 1470.50  161.79
   1   2   2 1343.16  153.45
   1   2   2 1691.93  205.52
   1   2   2 1580.14  175.70
  -1   2  -2 1600.86  183.28
  -1   2  -2 1596.51  179.93
  -1   2  -2 1724.30  205.70
   1  -2   2 1712.16  194.10
   1  -2   2 1507.37  170.38
  -1  -2  -2 1654.98  189.48
   1  -2   2 1734.33  197.70
   1  -2   2 1511.10  172.51
  -1  -2  -2 1456.26  168.96
  -1  -2  -2 1646.89  186.20
  -1  -2  -2 1665.28  191.54
  -1  -2  -2 1292.50  149.33
  -1  -2  -2 1613.52  182.19
   1  -2   2 1538.81  185.42
   1  -2   2 1563.47  168.99
   1  -2   2 1207.60  152.44
   1   2   3    1.98    0.71
   1   2   3    2.62    0.43
   1   2   3    1.70    0.81
   1   2   3    2.43    0.78
   1   2   3   -0.11    0.63
   1   2   3    1.96    0.58
   1   2   3    3.12    1.07
   1   2   3    1.50    0.65
  -1   2  -3    1.87    0.85
  -1   2  -3   10.09    1.71
  -1   2  -3    1.75    0.80
  -1   2  -3    1.39    0.49
  -1   2  -3    2.49    0.86
  -1   2  -3    1.56    0.65
   1  -2   3    2.93    0.81
   1  -2   3    1.59    0.62
   1  -2   3    1.34    0.35
   1  -2   3    2.92    0.79
  -1  -2  -3    2.07    0.83
  -1  -2  -3    2.03    1.00
   1  -2   3    1.41    0.55
   1  -2   3    1.01    1.82
  -1  -2  -3    1.87    0.71
  -1  -2  -3    1.46    1.13
   1  -2   3    1.59    0.83
  -1  -2  -3    1.90    0.57
  -1  -2  -3    1.90    0.79
   1   2   4   42.66    3.81
   1   2   4   43.21    2.78
   1   2   4   40.39    2.58
  -1   2  -4   42.56    5.75
   1   2   4   39.72    3.15
  -1   2  -4   39.48    3.19
   1   2   4   32.78    1.25
   1   2   4   37.12    3.65
   1   2   4   42.73    3.05
  -1   2  -4   38.72    3.80
  -1   2  -4   37.05    3.20
  -1   2  -4   39.15    4.90
   1  -2   4   40.47    3.12
   1  -2   4   39.48    3.40
   1  -2   4   40.02    6.14
   1  -2   4   39.78    3.23
  -1  -2  -4   39.53    3.21
  -1  -2  -4   41.85    3.42
  -1  -2  -4   39.05    5.04
   1  -2   4   38.33    2.50
   1  -2   4   37.57    1.84
  -1  -2  -4   39.36    3.63
   1  -2   4   39.38    2.41
   1  -2   4   39.10    3.02
  -1  -2  -4   37.61    4.78
  -1  -2  -4   40.07    2.59
  -1  -2  -4   37.43    2.59
   1   2   5  210.55   14.08
   1   2   5  232.00   16.65
   1   2   5  180.28    9.39
   1   2   5  232.45   15.93
   1   2   5  237.74   17.35
  -1   2  -5  207.70   15.52
  -1   2  -5  220.20   15.76
  -1   2  -5  268.85   22.31
   1   2   5  233.21   17.57
   1   2   5  206.19   13.81
  -1   2  -5  215.40   14.04
  -1   2  -5  203.75   13.35
  -1   2  -5  218.76   27.82
   1  -2   5  233.85   17.05
   1  -2   5  211.08   12.55
   1  -2   5  226.12   16.08
   1  -2   5  231.77   16.52
  -1  -2  -5  212.49   15.36
  -1  -2  -5  220.76   16.60
  -1  -2  -5  190.36   18.02
  -1  -2  -5  230.54   14.57
   1  -2   5  218.07   14.49
   1  -2   5  212.72   13.64
  -1  -2  -5  207.29   13.75
  -1  -2  -5  219.02   15.56
  -1  -2  -5  228.24   15.10
   1   2   6  884.21   87.09
  -1   2  -6  798.01   79.07
   1   2   6  897.66   90.44
   1   2   6  941.35   87.90
   1   2   6  767.67   74.16
   1   2   6  896.48   86.76
   1   2   6  823.74   78.56
  -1   2  -6  882.10   85.95
  -1   2  -6  775.62   87.26
  -1   2  -6  858.60   84.57
  -1   2  -6  805.64   76.73
  -1   2  -6  868.12   85.38
   1  -2   6  958.56   99.77
   1  -2   6  901.83   84.60
  -1  -2  -6  669.66   81.28
  -1  -2  -6  834.69   82.28
   1  -2   6  880.47   93.52
  -1  -2  -6  892.55   84.21
   1  -2   6  898.52   88.35
   1  -2   6  822.77   76.78
   1  -2   6  836.69   83.22
   1  -2   6  867.02   82.93
  -1  -2  -6  871.72   87.68
  -1  -2  -6  829.39   82.33
  -1  -2  -6  811.20   77.60
   1   2   7    3.85    0.91
   1   2   7    4.27    1.13
   1   2   7    4.85    0.80
  -1   2  -7    3.22    1.98
   1   2   7    6.51    1.50
   1   2   7    4.19    1.37
   1   2   7    3.84    1.02
  -1   2  -7    4.53    2.02
  -1   2  -7    5.48    1.19
   1   2   7    4.31    1.59
   1  -2   7    4.38    1.51
   1  -2   7    4.46    0.67
  -1  -2  -7    3.30    1.53
  -1  -2  -7    4.37    0.79
  -1  -2  -7    4.68    1.38
  -1  -2  -7    5.64    1.48
  -1  -2  -7    4.65    0.85
   1  -2   7    3.72    1.24
   1  -2   7    4.61    1.08
   1  -2   7    4.86    1.26
   1   2   8    0.51    0.55
   1   2   8   -0.29    0.76
   1   2   8    0.45    0.43
   1   2   8    0.46    0.49
  -1   2  -8    0.29    0.67
  -1   2  -8    0.57    1.58
  -1   2  -8    0.10    0.68
  -1   2  -8    2.54    0.62
   1  -2   8    0.66    0.37
   1  -2   8    0.11    0.74
   1  -2   8    0.59    0.83
  -1  -2  -8    1.47    1.24
  -1  -2  -8    0.18    0.40
  -1  -2  -8    0.87    0.78
  -1  -2  -8   -0.16    0.73
  -1  -2  -8    0.27    0.71
   1  -2   8    0.33    0.37
   1   2   9   61.10    5.61
   1   2   9   59.00    4.75
   1   2   9   57.17    4.10
  -1   2  -9   49.79    6.05
  -1   2  -9   62.01    7.23
  -1  -2  -9   63.10    8.23
  -1  -2  -9   64.06    5.63
  -1  -2  -9   48.53    4.91
   1  -2   9   63.66    5.96
   1   2  10  706.38   68.39
   1   2  10  720.85   77.14
   1   2  10  734.74   75.02
  -1   2 -10  740.20   74.38
  -1   2 -10  528.92   62.48
   1  -2  10  773.66   76.77
  -1  -2 -10  692.03   71.23
  -1  -2 -10  749.20   76.20
   1  -2  10  746.67   76.62
   1   2  11   58.09    8.50
  -1   2 -11   64.12    5.41
   1   2  11   59.23    7.41
  -1   2 -11   43.48    5.96
  -1  -2 -11   61.40    6.10
   1  -2  11   61.09    5.22
   1  -2  11   63.18    6.75
   1   2  12   19.94    3.11
   1   2  12   24.09    2.96
  -1   2 -12   21.60    2.82
  -1   2 -12   16.08    3.17
   1  -2  12   22.46    3.46
   1  -2  12   20.58    2.62
  -1  -2 -12   22.30    2.98
   1   2  13   15.64    2.67
   1   2  13   18.35    2.29
  -1   2 -13   13.96    2.41
  -1   2 -13   18.32    2.32
   1  -2  13   18.90    3.20
   1  -2  13   24.90    2.52
  -1  -2 -13   17.40    4.10
   1   2  14   69.08    6.11
   1   2  14   74.40    5.65
  -1   2 -14   82.63    5.99
   1  -2  14   78.54    7.01
  -1  -2 -14   80.94    6.28
   1  -2  14   71.15    5.56
   1   3 -15    0.69    1.01
  -1   3  15    6.40    1.12
  -1   3  15    0.86    0.72
   1  -3 -15    0.55    0.75
  -1  -3  15    7.10    1.14
  -1  -3  15    0.16    1.43
  -1   3  14    9.26    3.82
   1   3 -14    9.84    2.54
  -1   3  14   11.65    1.79
  -1  -3  14   15.11    2.37
  -1  -3  14    9.21    2.11
   1  -3 -14   10.30    1.79
   1   3 -13    6.42    2.42
  -1   3  13    9.14    2.13
  -1   3  13    9.68    2.74
  -1  -3  13    9.19    3.70
  -1  -3  13    9.05    2.15
  -1  -3  13    8.53    1.47
   1  -3 -13    8.65    1.68
   1   3 -12    1.89    1.96
  -1   3  12    2.51    1.26
   1  -3 -12    2.71    1.54
   1  -3 -12    3.99    1.20
  -1  -3  12    2.92    1.51
  -1  -3  12    2.65    0.98
  -1  -3  12    4.02    2.48
  -1   3  11   92.14    8.28
   1   3 -11   96.09   15.25
  -1   3  11   81.53    6.99
  -1   3  11   91.32    7.61
   1  -3 -11   90.22    7.69
  -1  -3  11   98.67    8.80
  -1  -3  11   94.93    8.60
   1  -3 -11   90.22    7.16
   1  -3 -11   63.49    6.79
  -1  -3  11   88.12    6.86
  -1   3  10   31.13    4.03
   1   3 -10   30.19    2.66
   1   3 -10   28.58    6.70
  -1   3  10   28.41    3.03
  -1   3  10   29.91    3.43
   1  -3 -10   24.83    5.71
  -1  -3  10   32.13    3.03
  -1  -3  10   33.52    4.16
  -1  -3  10   33.74    4.27
   1  -3 -10   29.58    3.13
   1  -3 -10   29.79    5.04
   1   3  -9  111.29   14.54
   1   3  -9   96.65    6.51
  -1   3   9   95.07    7.05
  -1   3   9   95.25    7.87
  -1   3   9   97.81    7.68
  -1   3   9  107.25    6.70
   1  -3  -9   97.44    9.17
  -1  -3   9  104.14    8.39
   1  -3  -9   70.59    6.63
   1  -3  -9   99.65    6.93
  -1  -3   9   98.83    6.93
  -1  -3   9  100.32    8.28
   1  -3  -9   92.61    7.50
   1   3  -8   45.13    4.39
   1   3  -8   46.04    3.97
  -1   3   8   49.67    5.34
   1   3  -8   43.90    3.20
   1   3  -8   42.67    3.33
   1   3  -8   47.35    3.21
   1   3  -8   47.49    5.13
  -1   3   8   45.85    3.62
  -1   3   8   43.13    2.74
  -1   3   8   44.95    4.03
  -1   3   8   47.29    3.97
  -1   3   8   44.81    4.33
   1  -3  -8   37.67    3.81
  -1  -3   8   60.89    7.12
  -1  -3   8   47.21    3.68
   1  -3  -8   44.48    2.74
  -1  -3   8   45.78    2.74
   1  -3  -8   44.64    4.61
   1  -3  -8   44.80    4.17
   1  -3  -8   45.67    3.59
  -1  -3   8   48.12    4.98
  -1  -3   8   48.16    4.67
  -1  -3   8   48.75    3.49
   1   3  -7 1056.76  120.94
  -1   3   7  997.10  101.83
   1   3  -7 1043.19  107.14
   1   3  -7 1024.67  105.68
   1   3  -7  969.56  102.58
   1   3  -7 1086.82  119.16
  -1   3   7 1112.94  114.97
   1   3  -7  967.33   97.37
  -1   3   7 1005.38  112.10
  -1   3   7 1008.39  106.94
  -1   3   7 1057.83  109.67
  -1   3   7 1097.53  110.99
   1  -3  -7 1019.98  106.06
   1  -3  -7  838.39   97.22
  -1  -3   7 1058.81  108.94
  -1  -3   7 1055.77  109.45
   1  -3  -7 1055.26  111.87
  -1  -3   7 1041.83  108.60
  -1  -3   7 1111.00  117.89
  -1  -3   7 1154.50  123.05
   1  -3  -7 1041.53  108.27
   1  -3  -7 1053.52  112.85
   1  -3  -7  969.42   98.60
  -1  -3   7 1045.66  108.67
   1   3  -6 1297.36  145.96
   1   3  -6 1177.50  129.34
   1   3  -6 1123.01  119.08
   1   3  -6 1165.27  125.76
   1   3  -6 1256.24  143.01
  -1   3   6 1156.57  122.87
   1   3  -6 1228.17  130.64
  -1   3   6 1233.18  135.92
  -1   3   6 1140.11  126.86
  -1   3   6 1200.86  132.25
  -1   3   6 1193.69  127.53
  -1   3   6 1262.54  133.26
  -1   3   6 1305.37  141.49
  -1   3   6 1318.14  146.31
   1  -3  -6 1278.01  140.46
   1  -3  -6 1255.11  138.34
   1  -3  -6 1233.98  131.60
   1  -3  -6 1205.51  122.33
  -1  -3   6 1195.83  126.58
   1  -3  -6 1192.29  130.54
  -1  -3   6 1180.79  129.29
   1  -3  -6 1186.04  129.06
  -1  -3   6 1268.46  140.80
  -1  -3   6 1230.12  145.49
  -1  -3   6 1274.39  127.36
  -1  -3   6 1227.92  136.17
  -1  -3   6 1222.73  124.38
  -1  -3   6 1181.26  128.94
   1  -3  -6 1166.90  131.97
  -1   3   5  897.92   83.42
   1   3  -5  821.33   75.96
   1   3  -5  781.19   79.39
   1   3  -5  849.94   89.95
   1   3  -5  884.27   79.33
   1   3  -5  816.24   73.91
   1   3  -5  860.75   84.53
  -1   3   5  946.88   85.86
  -1   3   5  735.38   67.66
  -1   3   5  835.84   79.71
  -1   3   5  790.17   75.32
  -1   3   5  907.73   80.60
  -1   3   5  818.05   75.25
  -1   3   5  827.06   78.31
   1  -3  -5  861.47   81.39
  -1  -3   5  865.30   83.39
   1  -3  -5  841.81   77.18
  -1  -3   5  849.94   79.65
  -1  -3   5  802.01   75.48
   1  -3  -5  842.88   78.75
   1  -3  -5  803.47   74.96
  -1  -3   5  846.82   77.08
   1  -3  -5  769.32   76.24
   1  -3  -5  843.23   85.72
  -1  -3   5  848.05   77.57
  -1  -3   5  871.64   72.74
  -1  -3   5  760.44   65.90
  -1  -3   5  863.71   82.53
   1  -3  -5  837.71   72.55
   1   3  -4  248.68   17.07
   1   3  -4  326.09   23.48
  -1   3   4  271.45   18.81
   1   3  -4  275.75   16.43
   1   3  -4  245.65   16.31
  -1   3   4  310.49   18.75
   1   3  -4  268.20   18.16
  -1   3   4  245.67   16.98
   1   3  -4  283.70   20.75
  -1   3   4  260.14   17.18
  -1   3   4  299.15   19.34
  -1   3   4  285.99   17.82
   1   3  -4  259.97   16.43
  -1   3   4  207.80   15.51
  -1   3   4  263.86   20.85
   1  -3  -4  272.46   18.07
   1  -3  -4  226.40   17.71
   1  -3  -4  275.37   22.51
  -1  -3   4  254.48   13.48
  -1  -3   4  281.52   18.05
  -1  -3   4  278.34   19.11
   1  -3  -4  280.26   18.95
   1  -3  -4  270.64   18.56
   1  -3  -4  240.87   13.85
   1  -3  -4  269.72   19.72
  -1  -3   4  272.89   16.85
  -1  -3   4  273.39   19.32
  -1  -3   4  263.71   17.74
   1  -3  -4  281.76   20.75
  -1  -3   4  218.64   14.35
   1   3  -3  643.78   55.40
   1   3  -3  807.56   62.84
  -1   3   3  697.95   58.81
   1   3  -3  656.75   54.98
   1   3  -3  671.15   57.03
  -1   3   3  752.17   58.82
   1   3  -3  714.01   63.83
   1   3  -3  605.47   53.37
  -1   3   3  639.10   54.65
  -1   3   3  588.99   56.20
  -1   3   3  763.93   58.84
  -1   3   3  727.56   62.43
  -1   3   3  662.82   56.44
   1  -3  -3  664.71   52.90
   1  -3  -3  540.84   54.69
   1  -3  -3  700.41   59.56
  -1  -3   3  690.62   58.28
   1  -3  -3  487.34   48.20
  -1  -3   3  709.63   54.47
   1  -3  -3  692.00   59.36
  -1  -3   3  658.81   56.70
  -1  -3   3  742.89   65.50
   1  -3  -3  684.01   58.73
   1  -3  -3  650.60   54.63
  -1  -3   3  646.44   56.29
  -1  -3   3  718.68   60.73
   1  -3  -3  697.83   59.42
  -1  -3   3  625.97   64.22
   1   3  -2 1247.02  161.24
   1   3  -2 1649.49  188.88
   1   3  -2 1661.13  189.14
   1   3  -2 1647.78  198.09
   1   3  -2 1080.38  127.56
  -1   3   2 1852.05  210.15
   1   3  -2 1910.80  206.51
  -1   3   2 1749.02  197.98
  -1   3   2 1808.57  193.39
  -1   3   2 1815.18  192.66
  -1   3   2 1226.86  154.26
  -1   3   2 1701.87  194.87
  -1   3   2 1495.55  172.48
  -1   3   2 1559.29  178.89
  -1   3   2 1854.45  211.18
   1  -3  -2 1737.22  208.24
  -1  -3   2 1537.39  169.37
  -1  -3   2 1729.13  198.12
  -1  -3   2 1850.81  223.50
   1  -3  -2 1423.58  182.22
   1  -3  -2 1608.45  183.13
   1  -3  -2 1663.73  199.10
  -1  -3   2 1741.40  199.49
  -1  -3   2 1714.94  195.80
   1  -3  -2 1167.70  137.68
  -1  -3   2 1730.78  189.74
   1  -3  -2 1753.18  198.95
  -1  -3   2 1501.77  182.32
  -1   3   1 2217.87  341.93
   1   3  -1 3642.94  528.12
   1   3  -1 3031.97  437.24
   1   3  -1 3297.80  481.57
   1   3  -1 3457.10  479.09
  -1   3   1 4009.42  571.58
   1   3  -1 3379.60  490.01
  -1   3   1 3384.45  487.63
  -1   3   1 3163.06  464.13
  -1   3   1 3830.75  553.97
   1   3  -1 2442.06  370.21
  -1   3   1 3279.85  497.19
   1  -3  -1 2262.89  335.86
   1  -3  -1 3375.33  494.37
   1  -3  -1 3198.04  465.62
   1  -3  -1 3565.89  516.10
  -1  -3   1 3473.17  505.88
  -1  -3   1 3730.07  541.61
  -1  -3   1 2257.54  338.37
  -1  -3   1 3967.76  568.43
  -1  -3   1 2110.54  298.09
   1  -3  -1 3793.27  547.88
  -1  -3   1 3739.94  535.60
  -1  -3   1 2324.28  354.67
  -1  -3   1 3331.85  487.16
   1  -3  -1 2450.15  382.16
   1   3   0 1958.95  232.65
   1   3   0 1651.52  184.43
  -1   3   0 1799.64  212.25
   1   3   0 1844.97  214.36
   1   3   0 2046.35  229.06
   1   3   0 1534.86  184.10
   1   3   0 1731.72  198.78
   1   3   0 1800.71  214.19
   1   3   0 1306.57  156.04
  -1   3   0 2123.68  242.70
  -1   3   0 1936.96  214.84
  -1   3   0 1913.10  221.83
  -1   3   0 1486.75  188.71
  -1   3   0 2008.92  219.88
  -1   3   0 1264.81  147.89
   1  -3   0 2111.24  235.28
  -1  -3   0 1907.01  217.66
   1  -3   0 1847.61  216.93
   1  -3   0 1877.62  217.49
  -1  -3   0 1849.96  223.15
  -1  -3   0 2064.00  237.58
   1  -3   0 1844.32  221.10
   1  -3   0 1703.79  200.35
   1  -3   0 1692.09  200.97
  -1  -3   0 1841.04  207.83
  -1  -3   0 1985.77  224.03
  -1  -3   0 1249.42  151.29
  -1  -3   0 1697.09  204.19
  -1  -3   0 1689.62  200.13
  -1   3  -1  857.73   97.02
   1   3   1 1238.03  129.01
   1   3   1  859.36   94.71
   1   3   1 1287.11  128.49
  -1   3  -1 1206.36  121.22
   1   3   1 1200.26  114.29
   1   3   1 1341.57  131.50
  -1   3  -1 1296.24  122.45
  -1   3  -1  987.31   96.83
  -1   3  -1 1093.81  104.85
   1   3   1 1180.76  119.55
  -1   3  -1 1214.61  128.10
   1  -3   1 1314.67  127.23
  -1  -3  -1  959.28  100.80
   1  -3   1 1179.28  117.24
  -1  -3  -1 1179.32  107.71
  -1  -3  -1  830.72   92.00
  -1  -3  -1 1274.39  124.79
   1  -3   1 1089.80  110.07
   1  -3   1 1159.18  112.80
  -1  -3  -1 1268.85  125.17
   1  -3   1  916.98  103.24
  -1  -3  -1 1191.34  120.16
  -1  -3  -1 1245.71  123.78
  -1  -3  -1 1090.94  108.54
   1   3   2 1682.66  188.83
  -1   3  -2 1264.68  131.46
   1   3   2 1636.46  190.88
   1   3   2 1528.03  170.62
  -1   3  -2 1498.09  166.76
   1   3   2 1621.17  180.02
   1   3   2 1141.91  127.23
   1   3   2 1796.75  189.26
   1   3   2 1527.05  172.57
  -1   3  -2 1410.74  153.74
  -1   3  -2 1600.34  166.00
  -1   3  -2 1540.93  179.21
  -1   3  -2 1219.30  152.20
   1  -3   2 1138.49  141.07
   1  -3   2 1478.35  163.90
  -1  -3  -2 1669.06  188.09
  -1  -3  -2 1348.56  145.76
  -1  -3  -2 1530.13  177.73
   1  -3   2 1464.70  170.87
  -1  -3  -2 1289.71  149.08
   1  -3   2 1532.59  156.72
   1  -3   2 1391.76  163.82
   1  -3   2 1649.26  190.45
  -1  -3  -2 1633.27  181.42
  -1  -3  -2 1550.63  173.46
   1  -3   2 1533.56  166.70
   1   3   3  587.75   49.51
   1   3   3  700.46   59.68
   1   3   3  664.06   54.99
   1   3   3  651.21   52.25
   1   3   3  570.48   45.29
   1   3   3  615.22   51.92
   1   3   3  667.79   54.81
  -1   3  -3  678.88   48.07
  -1   3  -3  610.50   50.43
  -1   3  -3  568.15   65.94
  -1   3  -3  645.23   50.80
  -1   3  -3  654.65   54.57
  -1   3  -3  574.65   40.01
   1  -3   3  601.85   49.34
   1  -3   3  615.62   55.89
   1  -3   3  641.69   48.60
   1  -3   3  499.45   46.85
  -1  -3  -3  578.18   48.29
  -1  -3  -3  693.85   59.82
  -1  -3  -3  666.61   53.62
  -1  -3  -3  598.40   50.45
   1  -3   3  644.10   54.15
   1  -3   3  604.68   48.75
   1  -3   3  633.93   52.59
   1  -3   3  651.70   54.61
  -1  -3  -3  611.28   52.31
  -1  -3  -3  613.08   51.56
   1   3   4   46.08    3.02
  -1   3  -4   50.40    6.54
   1   3   4   53.33    3.59
   1   3   4   43.77    1.87
  -1   3  -4   44.82    2.63
   1   3   4   46.83    3.39
   1   3   4   48.29    3.86
   1   3   4   49.94    4.37
   1   3   4   47.98    3.13
  -1   3  -4   47.07    3.13
  -1   3  -4   50.39    3.64
   1  -3   4   43.68    2.69
   1  -3   4   46.92    4.84
   1  -3   4   46.44    2.83
   1  -3   4   42.33    4.21
   1  -3   4   50.62    4.45
  -1  -3  -4   52.59    2.60
  -1  -3  -4   54.80    4.81
   1  -3   4   46.87    3.63
  -1  -3  -4   51.74    3.77
  -1  -3  -4   44.87    3.19
  -1  -3  -4   51.41    4.50
   1  -3   4   49.69    3.99
  -1  -3  -4   45.44    3.64
   1  -3   4   57.48    3.99
  -1   3  -5  155.70    9.72
   1   3   5  142.55    7.77
   1   3   5  153.81   11.20
   1   3   5  144.10    9.65
   1   3   5  144.29    9.39
   1   3   5  160.47   10.76
   1   3   5  168.02   12.85
   1   3   5  158.11    9.88
  -1   3  -5  139.94   10.71
  -1   3  -5  163.41   15.85
  -1   3  -5  158.09   10.73
  -1   3  -5  138.10   10.98
   1  -3   5  157.83   14.37
   1  -3   5  153.16   11.56
   1  -3   5  152.59   10.70
  -1  -3  -5  155.77   12.46
  -1  -3  -5  158.80    9.10
  -1  -3  -5  155.75   10.84
  -1  -3  -5  152.80   14.38
   1  -3   5  147.35    8.14
   1  -3   5  145.51   13.60
   1  -3   5  146.93   10.58
  -1  -3  -5  148.95   11.51
   1  -3   5  155.09   10.01
  -1  -3  -5  135.88    8.84
   1   3   6  567.84   57.51
  -1   3  -6  573.88   49.40
   1   3   6  539.61   44.38
   1   3   6  525.42   47.50
   1   3   6  589.46   50.96
   1   3   6  584.93   49.44
   1   3   6  499.75   42.45
  -1   3  -6  555.90   45.67
  -1   3  -6  523.13   53.25
  -1   3  -6  560.41   45.84
  -1   3  -6  524.64   46.71
   1  -3   6  595.95   53.79
   1  -3   6  520.39   41.34
   1  -3   6  541.64   47.18
   1  -3   6  552.01   48.11
  -1  -3  -6  491.33   50.55
  -1  -3  -6  541.66   45.00
  -1  -3  -6  555.06   44.71
   1  -3   6  563.30   49.86
  -1  -3  -6  527.63   47.86
   1  -3   6  555.62   48.35
  -1  -3  -6  589.42   56.11
   1  -3   6  534.10   43.85
  -1  -3  -6  553.52   48.14
   1   3   7  120.85    7.46
   1   3   7  107.70    9.68
   1   3   7  118.35    7.84
   1   3   7  122.54    8.38
  -1   3  -7  125.73    8.85
   1   3   7  128.55   13.28
   1   3   7  121.46   10.15
  -1   3  -7  108.51   11.04
  -1   3  -7  132.37    9.48
  -1   3  -7  116.89    7.68
  -1   3  -7  110.25   11.52
   1  -3   7  117.66    8.03
   1  -3   7  109.23    6.67
  -1  -3  -7  106.39    8.87
  -1  -3  -7  115.46    8.73
  -1  -3  -7  116.79    8.70
   1  -3   7  106.31    8.09
  -1  -3  -7  114.88    6.93
   1  -3   7  114.72    6.71
   1  -3   7  126.24    9.31
   1  -3   7  122.26    8.91
  -1  -3  -7  118.15    9.48
   1  -3   7  121.72    9.72
  -1  -3  -7  120.09   12.02
  -1   3  -8    1.83    0.92
   1   3   8    1.83    0.57
   1   3   8    1.83    1.01
   1   3   8    1.90    1.26
  -1   3  -8    2.54    1.40
   1   3   8    2.25    0.70
  -1   3  -8    1.99    0.68
  -1   3  -8    2.08    0.92
  -1   3  -8    1.51    1.43
  -1  -3  -8    2.32    1.72
   1  -3   8    2.03    1.29
  -1  -3  -8    1.43    0.57
  -1  -3  -8    1.93    0.92
  -1  -3  -8    3.15    1.91
   1  -3   8    1.78    1.49
  -1  -3  -8    1.28    0.85
   1  -3   8    1.31    0.49
   1  -3   8    2.19    1.17
   1   3   9    6.51    1.25
   1   3   9    6.94    1.52
   1   3   9    6.92    1.81
  -1   3  -9    5.14    2.24
  -1   3  -9    6.06    1.51
   1  -3   9    6.78    1.45
  -1  -3  -9   17.89    3.30
  -1  -3  -9    8.65    1.91
   1  -3   9    6.96    3.40
   1   3  10   45.84    5.24
   1   3  10   63.44    5.32
   1   3  10   45.61    3.88
  -1   3 -10   39.03    5.90
  -1   3 -10   51.06    4.59
   1  -3  10   44.79    4.48
  -1  -3 -10   46.01    5.40
   1  -3  10   47.50    6.05
   1   3  11   65.52    6.27
   1   3  11   67.88    5.88
   1   3  11   70.82    6.98
  -1   3 -11   73.43    6.10
  -1   3 -11   51.85    6.61
   1  -3  11   71.60    7.54
   1  -3  11   73.03    6.20
  -1  -3 -11   65.76    6.76
   1   3  12    4.68    2.86
   1   3  12    6.84    1.45
  -1   3 -12    5.30    1.92
  -1   3 -12    5.51    1.45
   1  -3  12    5.47    2.03
   1  -3  12    6.34    1.48
  -1  -3 -12    6.51    1.76
   1   3  13    0.06    0.62
   1   3  13   -1.19    0.52
  -1   3 -13    0.84    0.47
  -1   3 -13   -0.03    0.57
   1  -3  13    0.91    1.20
  -1  -3 -13    0.53    0.59
   1   3  14    0.44    0.73
  -1   3 -14    0.30    0.67
   1  -3  14    0.82    1.09
  -1  -3 -14    1.40    0.81
   1  -3  14    1.92    0.98
   1   4 -15   31.30    3.46
  -1   4  15   29.29    3.19
  -1   4  15   31.95    2.67
   1  -4 -15   30.94    4.02
  -1  -4  15   29.27    3.29
  -1  -4  15   32.48    3.28
   1   4 -14   33.26    6.88
  -1   4  14   42.36    4.59
  -1   4  14   35.89    4.93
   1  -4 -14   34.59    5.04
  -1  -4  14   29.84    4.09
  -1  -4  14   46.93    4.81
   1   4 -13    0.48    1.44
  -1   4  13    1.18    1.03
  -1   4  13   -0.37    1.30
   1  -4 -13    0.97    1.03
  -1  -4  13    7.59    1.37
  -1  -4  13    1.88    1.35
   1   4 -12  117.84   13.08
  -1   4  12  120.10   10.01
  -1   4  12  125.40   11.21
  -1  -4  12  124.12   11.38
  -1  -4  12  130.25   11.59
  -1  -4  12  127.77   11.74
   1  -4 -12  109.96   12.66
  -1   4  11   -0.96    2.34
   1   4 -11    3.42    1.90
  -1   4  11    2.55    1.18
   1  -4 -11    2.15    1.01
   1  -4 -11    1.33    1.06
  -1  -4  11    2.08    1.36
  -1  -4  11    2.26    1.37
  -1  -4  11    1.54    1.40
   1  -4 -11    2.03    1.10
  -1   4  10   32.56    5.56
   1   4 -10   21.38    3.77
  -1   4  10   19.04    2.34
  -1   4  10   19.80    2.93
   1  -4 -10   20.26    2.63
  -1  -4  10   25.28    3.55
  -1  -4  10   22.59    3.53
   1  -4 -10   17.34    4.56
   1  -4 -10   19.33    2.93
  -1  -4  10   21.22    2.41
   1   4  -9    1.26    1.43
  -1   4   9    3.25    0.71
  -1   4   9    0.96    0.93
   1   4  -9    0.48    0.52
   1  -4  -9    1.55    0.64
   1  -4  -9   -0.08    0.81
   1  -4  -9    0.68    0.73
  -1  -4   9    1.12    1.03
  -1  -4   9    1.09    0.69
   1  -4  -9    0.61    0.51
  -1  -4   9    0.70    1.10
   1  -4  -9    1.49    0.91
   1   4  -8  111.57    6.29
   1   4  -8  113.18    8.28
  -1   4   8  106.70    6.64
   1   4  -8  112.08    7.46
   1   4  -8  119.08   10.27
   1   4  -8  116.36    7.20
  -1   4   8  122.47    7.33
   1   4  -8  116.32    9.44
  -1   4   8  123.79    9.64
  -1   4   8  112.33    8.61
  -1   4   8  117.04    8.74
  -1   4   8  116.76    7.88
  -1   4   8  130.75    8.94
   1  -4  -8  107.64    8.59
  -1  -4   8  115.38    7.93
  -1  -4   8  124.84   13.02
  -1  -4   8  126.56    8.47
  -1  -4   8  123.64    8.37
   1  -4  -8  116.12    8.09
   1  -4  -8   87.21    7.23
   1  -4  -8  124.46    8.91
  -1  -4   8  122.65    7.90
  -1  -4   8  112.23    9.15
   1  -4  -8  117.56    7.75
  -1   4   7    1.84    0.60
   1   4  -7    0.44    0.79
   1   4  -7    1.48    0.48
   1   4  -7    0.40    1.03
   1   4  -7    0.80    1.13
   1   4  -7    0.58    0.39
  -1   4   7    0.81    0.84
  -1   4   7    0.68    0.50
   1   4  -7    0.46    0.58
  -1   4   7    1.03    0.85
  -1   4   7    1.34    0.91
  -1   4   7    0.80    0.94
  -1   4   7    1.05    0.43
  -1   4   7    1.65    0.74
  -1   4   7    1.42    0.43
   1  -4  -7    0.01    0.77
  -1  -4   7    0.65    0.66
   1  -4  -7    0.66    0.68
  -1  -4   7    0.73    0.48
   1  -4  -7    1.52    0.59
  -1  -4   7    1.02    0.60
   1  -4  -7    0.96    0.91
  -1  -4   7    0.70    0.95
  -1  -4   7    1.09    0.69
  -1  -4   7    1.45    0.93
  -1   4   6  219.13   16.45
   1   4  -6  262.08   21.18
   1   4  -6  249.43   15.84
   1   4  -6  238.91   15.35
   1   4  -6  259.12   26.21
   1   4  -6  242.51   17.86
   1   4  -6  228.28   15.80
  -1   4   6  229.99   15.68
  -1   4   6  275.45   19.23
  -1   4   6  255.01   19.42
  -1   4   6  264.30   16.54
  -1   4   6  246.09   18.63
  -1   4   6  261.85   17.41
  -1   4   6  263.25   19.80
  -1   4   6  237.71   17.89
  -1   4   6  218.42   16.44
   1  -4  -6  239.03   16.94
   1  -4  -6  234.85   14.12
  -1  -4   6  247.60   17.61
  -1  -4   6  248.45   17.31
   1  -4  -6  239.38   16.04
  -1  -4   6  255.97   19.30
  -1  -4   6  239.46   14.54
  -1  -4   6  234.41   13.20
  -1  -4   6  251.01   19.56
  -1  -4   6  255.29   19.50
   1  -4  -6  232.09   18.79
  -1  -4   6  237.95   15.73
   1  -4  -6  266.21   18.08
   1   4  -5  246.72   16.40
   1   4  -5  238.47   15.18
   1   4  -5  236.51   20.39
  -1   4   5  233.54   15.92
   1   4  -5  262.67   20.56
   1   4  -5  248.40   16.36
  -1   4   5  270.34   17.08
   1   4  -5  274.88   25.66
  -1   4   5  229.60   16.23
  -1   4   5  279.22   18.95
  -1   4   5  256.65   18.64
  -1   4   5  269.74   16.15
  -1   4   5  270.55   19.10
  -1   4   5  242.86   17.41
  -1   4   5  226.59   17.07
   1  -4  -5  258.23   17.19
   1  -4  -5  277.26   23.78
   1  -4  -5  248.81   17.02
   1  -4  -5  260.78   17.24
  -1  -4   5  245.46   13.86
   1  -4  -5  256.02   15.16
   1  -4  -5  216.52   21.82
   1  -4  -5  260.11   18.90
  -1  -4   5  217.75   13.49
  -1  -4   5  257.70   16.53
  -1  -4   5  254.04   18.40
  -1  -4   5  248.82   18.80
  -1  -4   5  244.07   19.59
  -1  -4   5  247.79   16.23
   1   4  -4  133.22    8.07
   1   4  -4  139.74    9.05
   1   4  -4  139.26    8.11
   1   4  -4  158.63   11.46
  -1   4   4  147.62   11.79
   1   4  -4  160.02   11.05
   1   4  -4  132.23    8.97
  -1   4   4  133.69   10.61
   1   4  -4  152.61    7.59
  -1   4   4  154.31    9.39
  -1   4   4  165.93    8.64
  -1   4   4  138.91    8.66
  -1   4   4  154.09    9.72
  -1   4   4  130.90    8.12
  -1   4   4  158.18    7.85
  -1   4   4  154.88   13.06
   1  -4  -4  153.53    9.04
  -1  -4   4  149.71    8.25
   1  -4  -4  146.24    8.99
   1  -4  -4  151.51    9.08
  -1  -4   4  155.44   10.99
   1  -4  -4  153.55   10.00
   1  -4  -4  117.02    9.56
  -1  -4   4  145.35    9.11
  -1  -4   4  145.20    8.65
   1  -4  -4  137.44   11.90
  -1  -4   4  126.60    7.20
  -1  -4   4  148.73   12.30
   1  -4  -4  134.34    7.07
  -1  -4   4  140.38    6.50
   1   4  -3  309.44   17.69
  -1   4   3  225.49   19.10
   1   4  -3  268.71   17.84
   1   4  -3  274.33   18.84
   1   4  -3  350.73   24.69
  -1   4   3  309.00   21.08
  -1   4   3  281.62   22.61
  -1   4   3  257.18   17.31
   1   4  -3  246.05   17.92
  -1   4   3  327.41   18.22
   1   4  -3  282.94   18.48
  -1   4   3  276.53   18.77
  -1   4   3  294.24   22.87
  -1   4   3  327.80   22.06
   1  -4  -3  231.92   14.82
   1  -4  -3  294.92   19.28
   1  -4  -3  259.13   22.36
  -1  -4   3  278.39   18.63
  -1  -4   3  273.30   15.67
   1  -4  -3  305.73   20.77
  -1  -4   3  276.35   20.61
   1  -4  -3  204.71   18.01
   1  -4  -3  303.60   20.25
  -1  -4   3  289.32   17.79
  -1  -4   3  284.03   19.24
  -1  -4   3  292.89   24.10
   1  -4  -3  288.83   19.11
   1   4  -2  707.34   68.18
   1   4  -2  971.99   79.29
   1   4  -2  995.70  102.85
   1   4  -2 1005.27   82.35
   1   4  -2  997.39   96.66
   1   4  -2  947.76   90.91
   1   4  -2  707.04   74.75
  -1   4   2 1014.15   96.89
  -1   4   2  915.03   90.15
  -1   4   2  991.47   84.29
  -1   4   2 1135.17  116.92
  -1   4   2 1119.07  106.15
  -1   4   2  855.68   91.39
  -1   4   2 1044.27  100.51
   1  -4  -2  938.51   91.25
   1  -4  -2 1112.63  105.24
   1  -4  -2  924.33  118.34
  -1  -4   2 1001.43   97.98
  -1  -4   2 1026.63   99.39
   1  -4  -2  993.32   94.72
  -1  -4   2 1147.40  110.49
  -1  -4   2  789.10   75.27
   1  -4  -2  714.58   81.61
  -1  -4   2 1011.04   97.51
  -1  -4   2  858.19   91.65
   1  -4  -2 1083.32  104.32
   1   4  -1  141.62    5.27
  -1   4   1  137.39    9.15
   1   4  -1  123.60    9.17
   1   4  -1  115.45    8.43
   1   4  -1  119.02   12.45
   1   4  -1  107.45   10.62
   1   4  -1  124.07   12.70
  -1   4   1  145.41    6.28
  -1   4   1  135.34    7.83
  -1   4   1   91.44    7.95
  -1   4   1  138.02    9.58
  -1   4   1  145.21    8.58
  -1   4   1  135.52   20.30
  -1   4   1  111.78   11.68
   1  -4  -1   90.38   12.15
   1  -4  -1  127.26    9.00
  -1  -4   1  124.18    9.56
   1  -4  -1  119.77    5.41
  -1  -4   1  109.27    4.20
  -1  -4   1  127.54   11.43
  -1  -4   1  101.75    7.76
   1  -4  -1  133.60    8.92
  -1  -4   1  128.12   14.26
  -1  -4   1  159.49   12.37
  -1  -4   1  129.37    9.68
   1  -4  -1  123.13   14.20
   1  -4  -1   93.77   13.02
  -1  -4   1  107.78   16.25
   1   4   0   95.83    7.09
   1   4   0   70.34    6.46
   1   4   0   95.56    7.44
   1   4   0   74.98    7.23
   1   4   0   86.83    7.55
   1   4   0  118.00    7.07
  -1   4   0  115.22    5.00
  -1   4   0   74.42    6.89
  -1   4   0  102.52    4.82
   1   4   0   78.74    3.58
  -1   4   0  105.07    6.86
  -1   4   0   94.48    7.20
   1   4   0   91.93    6.75
  -1   4   0   97.94   11.47
  -1   4   0   74.05    8.23
   1  -4   0   83.41    7.25
   1  -4   0   95.53    9.75
   1  -4   0   99.16   10.31
  -1  -4   0   93.12    7.79
  -1  -4   0   87.31    7.59
  -1  -4   0   94.43    9.25
  -1  -4   0  109.94    4.76
  -1  -4   0  104.95    5.16
   1  -4   0  103.99    7.23
  -1  -4   0  105.51    7.01
  -1  -4   0   85.69    8.42
  -1  -4   0   72.49    6.98
   1  -4   0   92.58    7.58
   1  -4   0   86.17    9.57
   1   4   1 2274.65  297.62
   1   4   1 2486.74  326.73
   1   4   1 2187.10  297.33
  -1   4  -1 1837.02  242.77
   1   4   1 1824.21  270.30
   1   4   1 2686.55  343.58
  -1   4  -1 2052.56  270.16
  -1   4  -1 2340.18  305.62
  -1   4  -1 2350.15  306.34
  -1   4  -1 1815.03  253.18
  -1   4  -1 2504.30  318.83
   1  -4   1 2097.79  274.62
   1  -4   1 1980.34  275.16
  -1  -4  -1 1724.51  239.55
   1  -4   1 2449.52  312.90
  -1  -4  -1 2176.07  285.71
  -1  -4  -1 2311.57  311.18
  -1  -4  -1 2375.54  316.59
  -1  -4  -1 1823.64  250.69
  -1  -4  -1 2035.62  268.22
  -1  -4  -1 2597.48  333.68
   1  -4   1 2271.39  295.86
   1   4   2 3397.31  526.65
   1   4   2 3455.68  526.78
   1   4   2 3801.76  579.08
   1   4   2 2934.40  465.17
   1   4   2 3521.29  536.14
   1   4   2 2228.84  345.13
  -1   4  -2 3438.64  516.76
   1   4   2 3164.78  480.67
  -1   4  -2 3419.76  521.16
  -1   4  -2 2824.95  456.02
  -1   4  -2 3149.45  469.01
  -1   4  -2 3473.08  527.38
  -1   4  -2 3846.48  555.05
  -1   4  -2 2604.43  388.14
   1  -4   2 3278.69  498.85
   1  -4   2 3039.91  464.52
   1  -4   2 3125.11  448.93
   1  -4   2 2685.96  431.54
  -1  -4  -2 3363.97  513.84
  -1  -4  -2 3432.50  522.88
  -1  -4  -2 3494.14  507.93
   1  -4   2 3348.03  511.54
   1  -4   2 3431.90  520.95
   1  -4   2 3399.69  513.03
  -1  -4  -2 2647.03  414.74
  -1  -4  -2 3807.93  583.87
  -1  -4  -2 3480.91  530.18
  -1  -4  -2 2906.86  424.50
   1   4   3  118.97    7.17
   1   4   3  117.82    7.17
   1   4   3  110.11    6.48
   1   4   3   94.92    6.23
   1   4   3  125.13    7.97
   1   4   3  116.58    7.97
  -1   4  -3  108.61    5.81
  -1   4  -3  111.03    6.88
  -1   4  -3  104.71    4.23
  -1   4  -3  119.29    5.22
  -1   4  -3  115.67    8.92
  -1   4  -3  102.49   10.04
  -1   4  -3  123.45    6.51
   1  -4   3  115.85    7.40
   1  -4   3  109.06    6.26
   1  -4   3   84.02    7.99
  -1  -4  -3  107.02    5.82
  -1  -4  -3  103.28    6.69
  -1  -4  -3  112.87    7.21
   1  -4   3  105.07    9.15
   1  -4   3   98.97    4.79
   1  -4   3  108.66    6.39
   1  -4   3  108.27    6.50
  -1  -4  -3  111.87    7.20
  -1  -4  -3  120.59    8.56
  -1  -4  -3  109.85    4.92
   1   4   4    1.17    1.16
   1   4   4    1.13    0.29
   1   4   4    0.62    0.82
   1   4   4    3.92    1.00
   1   4   4    0.79    0.92
   1   4   4    0.94    0.63
   1   4   4    0.95    0.54
  -1   4  -4    0.68    0.23
  -1   4  -4    0.31    0.62
  -1   4  -4    0.51    0.30
  -1   4  -4    1.22    1.38
  -1   4  -4    0.53    0.56
  -1   4  -4    0.76    0.09
  -1   4  -4    0.27    0.44
   1  -4   4    3.24    0.49
   1  -4   4    0.43    0.56
   1  -4   4    1.41    0.75
  -1  -4  -4    0.40    0.28
  -1  -4  -4    2.33    0.70
   1  -4   4    1.85    0.78
   1  -4   4    3.62    0.58
   1  -4   4    0.71    0.95
  -1  -4  -4    0.84    0.66
   1  -4   4    0.85    0.69
  -1  -4  -4   -0.01    0.66
  -1  -4  -4    1.11    0.89
  -1  -4  -4    0.56    0.57
   1   4   5  912.05   91.30
   1   4   5  830.82   75.41
   1   4   5  901.54   85.20
   1   4   5  921.66   88.04
   1   4   5  906.40   89.28
   1   4   5  765.50   73.66
  -1   4  -5  892.63   85.57
   1   4   5  782.34   76.03
  -1   4  -5  907.56   88.49
  -1   4  -5  838.17   81.96
  -1   4  -5  894.69   98.63
   1  -4   5  869.69   82.87
   1  -4   5  864.42   85.40
   1  -4   5  873.11   85.27
  -1  -4  -5  812.11   76.34
   1  -4   5  819.40   80.13
  -1  -4  -5  782.95   75.29
  -1  -4  -5  838.36   81.79
  -1  -4  -5  911.87   94.52
   1  -4   5  845.32   82.41
  -1  -4  -5  864.97   87.31
   1  -4   5  880.70   78.86
  -1  -4  -5  827.69   81.57
   1  -4   5  837.25   81.55
  -1   4  -6 1623.38  213.04
   1   4   6 1874.61  233.22
   1   4   6 1988.85  254.43
   1   4   6 2020.03  262.50
   1   4   6 1885.36  235.53
   1   4   6 1713.17  216.92
  -1   4  -6 1796.15  224.72
  -1   4  -6 1857.93  236.10
  -1   4  -6 1690.10  235.27
   1   4   6 1945.00  245.40
  -1   4  -6 1717.58  214.76
   1  -4   6 1722.17  220.82
   1  -4   6 1618.08  214.69
   1  -4   6 1819.36  232.86
   1  -4   6 1762.12  220.08
  -1  -4  -6 1741.02  230.41
  -1  -4  -6 1657.01  209.99
  -1  -4  -6 1669.04  219.48
   1  -4   6 1891.02  239.40
  -1  -4  -6 1686.00  218.26
  -1  -4  -6 1693.15  222.10
   1  -4   6 1870.52  240.96
   1  -4   6 1864.66  227.01
  -1  -4  -6 1835.23  228.32
   1   4   7  126.15    7.95
   1   4   7  123.65    8.46
   1   4   7  132.37   11.29
   1   4   7  137.77   10.64
   1   4   7  117.51   10.38
   1   4   7  136.66    9.19
  -1   4  -7  117.81   16.54
  -1   4  -7  120.55    7.80
  -1   4  -7  134.51    9.26
  -1   4  -7  127.40    9.61
  -1   4  -7  114.46    9.01
   1  -4   7  129.75    9.36
   1  -4   7  130.09    8.18
   1  -4   7  136.72    9.17
   1  -4   7  129.22   10.21
  -1  -4  -7  127.88    9.34
  -1  -4  -7  124.94    9.54
  -1  -4  -7  121.46   13.11
   1  -4   7  138.50   13.13
  -1  -4  -7  126.62    9.36
  -1  -4  -7  117.26    9.20
   1  -4   7  111.16    8.41
   1  -4   7  127.16    7.72
  -1  -4  -7  118.10    8.00
   1   4   8    3.82    0.97
   1   4   8    7.17    1.31
   1   4   8    3.42    1.02
   1   4   8    4.94    0.83
  -1   4  -8    3.86    0.89
  -1   4  -8    2.85    1.84
  -1   4  -8    3.53    1.04
  -1   4  -8    2.75    1.23
   1  -4   8    2.48    1.48
  -1  -4  -8    4.39    1.54
   1  -4   8    3.12    1.12
   1  -4   8    3.32    1.05
  -1  -4  -8    3.69    0.77
  -1  -4  -8    3.49    1.29
   1   4   9  402.24   39.13
   1   4   9  367.96   30.80
   1   4   9  410.26   33.81
  -1   4  -9  429.28   36.09
  -1   4  -9  341.65   41.34
   1  -4   9  420.61   37.30
  -1  -4  -9  374.48   34.21
  -1  -4  -9  399.96   34.97
   1  -4   9  407.02   34.27
  -1  -4  -9  378.20   30.18
   1   4  10   14.12    2.44
   1   4  10   11.34    2.17
   1   4  10   12.45    2.84
  -1   4 -10   11.54    3.19
  -1   4 -10   13.53    3.20
  -1  -4 -10   12.27    2.86
   1  -4  10   14.62    3.45
  -1  -4 -10   12.29    2.69
   1  -4  10   14.14    3.12
   1   4  11   49.36    5.18
   1   4  11   52.35    4.27
   1   4  11   55.41    6.92
  -1   4 -11   56.83    4.81
  -1   4 -11   44.49    6.06
   1  -4  11   56.49    5.07
  -1  -4 -11   52.00    5.70
  -1  -4 -11   50.80    5.81
   1  -4  11   57.24    6.38
   1   4  12   16.00    2.20
   1   4  12   16.42    2.87
   1   4  12   12.50    2.36
  -1   4 -12   13.01    2.92
  -1   4 -12   15.89    2.15
   1  -4  12   14.76    2.19
   1  -4  12   17.21    3.30
  -1  -4 -12   13.66    2.66
   1   4  13   97.01    8.21
   1   4  13  115.44    8.51
  -1   4 -13   86.59    8.11
   1  -4  13  111.33   10.66
  -1  -4 -13  101.47    8.72
   1  -4  13  110.32    9.78
  -1   4 -14   12.11    1.80
   1   4  14   13.56    1.58
   1   4  14   11.78    1.82
   1  -4  14    9.93    1.63
  -1  -4 -14   13.83    1.95
   1  -4  14   14.86    2.41
   1   5 -15    0.12    0.50
  -1   5  15    0.01    0.77
  -1   5  15    0.06    0.34
   1  -5 -15    0.01    0.36
  -1  -5  15   -0.32    0.50
  -1  -5  15    0.16    0.47
   1   5 -14  141.15   12.91
  -1   5  14  154.55   12.77
  -1   5  14  150.55   11.46
   1  -5 -14  143.89   11.52
  -1  -5  14  145.37   12.73
  -1  -5  14  160.60   13.24
   1   5 -13   94.68   10.27
  -1   5  13  100.78   12.33
  -1   5  13  100.71    8.36
   1  -5 -13   95.85    8.35
  -1  -5  13  109.87    9.46
  -1  -5  13  108.76   10.50
   1   5 -12   38.41    6.01
  -1   5  12   38.58    4.60
  -1   5  12   38.45    6.13
   1  -5 -12   35.80    4.13
  -1  -5  12   41.22    5.06
  -1  -5  12   37.65    4.98
   1  -5 -12   36.57    3.78
  -1   5  11   19.82    2.90
   1   5 -11   20.88    4.66
  -1   5  11   19.83    3.40
  -1  -5  11   19.63    2.23
   1  -5 -11   18.55    2.85
  -1  -5  11   19.91    3.46
  -1  -5  11   20.46    5.40
   1  -5 -11   19.65    2.63
  -1   5  10  803.95   83.88
   1   5 -10  727.29   82.13
  -1   5  10  797.04   83.17
   1  -5 -10  743.67   79.63
  -1  -5  10  832.77   87.44
  -1  -5  10  843.58   90.72
  -1  -5  10  860.59   89.81
   1  -5 -10  823.38   89.26
   1  -5 -10  733.99   80.99
  -1   5   9    2.45    1.07
   1   5  -9    3.90    1.89
  -1   5   9    3.31    1.25
  -1   5   9    3.66    1.29
  -1   5   9    2.86    1.36
  -1   5   9    3.82    0.69
   1  -5  -9   -0.17    1.02
   1  -5  -9    3.36    1.31
  -1  -5   9    4.17    1.57
  -1  -5   9    4.32    2.31
   1  -5  -9    3.12    0.84
  -1  -5   9    3.59    0.94
   1  -5  -9    2.93    1.18
   1  -5  -9    3.10    1.05
  -1   5   8   12.85    1.11
  -1   5   8   10.32    2.04
   1   5  -8   11.43    0.91
   1   5  -8   10.06    1.88
   1   5  -8   11.41    3.69
   1   5  -8   15.66    1.44
   1   5  -8   11.42    1.08
   1   5  -8   18.30    4.29
  -1   5   8   11.44    2.19
  -1   5   8   11.38    2.30
  -1   5   8   11.18    1.19
  -1   5   8   11.75    2.29
  -1   5   8    9.62    2.00
  -1   5   8   11.98    1.77
   1  -5  -8   14.22    1.35
  -1  -5   8   12.79    1.46
  -1  -5   8   12.09    2.70
  -1  -5   8   10.69    2.42
  -1  -5   8   12.34    2.50
   1  -5  -8   11.52    1.67
   1  -5  -8   10.70    3.40
   1  -5  -8    7.76    1.58
   1  -5  -8   11.23    1.39
  -1  -5   8   11.38    1.11
  -1  -5   8   12.82    2.25
   1   5  -7   52.25    6.40
   1   5  -7   58.88    5.93
   1   5  -7   51.84    2.88
   1   5  -7   50.45    3.49
   1   5  -7   57.14    3.19
   1   5  -7   54.55    5.65
  -1   5   7   52.59    7.08
  -1   5   7   60.33    5.45
  -1   5   7   54.73    4.76
  -1   5   7   61.31    4.12
  -1   5   7   54.75    3.61
  -1   5   7   61.34    5.31
  -1   5   7   50.81    3.41
  -1   5   7   58.70    4.42
  -1   5   7   60.16    3.54
   1  -5  -7   45.62    4.05
   1  -5  -7   55.67    4.22
  -1  -5   7   53.69    4.17
   1  -5  -7   51.29    5.00
   1  -5  -7   55.90    3.75
   1  -5  -7   60.28    5.23
  -1  -5   7   59.39    5.30
  -1  -5   7   54.21    3.96
  -1  -5   7   57.67    3.77
  -1  -5   7   58.63    5.71
  -1  -5   7   53.59    3.40
   1   5  -6 2384.06  339.29
   1   5  -6 2614.33  367.60
   1   5  -6 2275.66  326.64
   1   5  -6 2798.95  414.29
   1   5  -6 2430.43  363.02
   1   5  -6 2401.53  349.08
  -1   5   6 2510.30  359.89
  -1   5   6 2693.38  380.06
  -1   5   6 2224.39  331.89
  -1   5   6 2641.71  381.88
  -1   5   6 2576.36  382.05
  -1   5   6 2614.32  390.09
  -1   5   6 2762.48  413.38
  -1   5   6 2358.29  342.33
  -1   5   6 2888.83  420.01
  -1   5   6 2617.59  371.77
   1  -5  -6 2135.62  321.83
  -1  -5   6 2424.31  353.07
   1  -5  -6 2468.92  357.53
  -1  -5   6 2643.47  376.35
  -1  -5   6 2760.69  402.67
   1  -5  -6 2670.76  423.43
  -1  -5   6 2497.07  358.38
  -1  -5   6 2740.66  404.61
  -1  -5   6 2636.51  378.54
  -1  -5   6 2513.36  353.10
  -1  -5   6 2376.66  337.97
   1  -5  -6 2732.06  393.23
   1  -5  -6 2450.16  342.08
   1  -5  -6 2405.57  344.74
   1   5  -5  365.92   26.30
   1   5  -5  362.38   28.91
   1   5  -5  347.89   25.98
   1   5  -5  375.74   29.14
   1   5  -5  434.16   30.37
  -1   5   5  424.36   30.22
   1   5  -5  414.11   34.03
   1   5  -5  401.87   33.82
  -1   5   5  404.42   30.64
  -1   5   5  374.50   30.91
  -1   5   5  374.89   29.30
  -1   5   5  402.35   31.78
  -1   5   5  405.08   31.91
  -1   5   5  383.23   28.75
  -1   5   5  323.70   28.25
  -1   5   5  440.33   34.35
  -1   5   5  425.48   29.73
   1  -5  -5  402.88   30.49
   1  -5  -5  394.58   31.44
   1  -5  -5  392.99   29.07
   1  -5  -5  358.91   24.85
   1  -5  -5  388.02   35.37
  -1  -5   5  367.53   26.40
  -1  -5   5  410.17   32.36
  -1  -5   5  380.01   28.77
  -1  -5   5  411.33   30.08
  -1  -5   5  399.17   28.80
  -1  -5   5  413.96   33.96
  -1  -5   5  353.64   23.12
   1  -5  -5  307.56   27.40
  -1   5   4  542.64   45.96
   1   5  -4  597.08   50.43
   1   5  -4  600.65   48.67
   1   5  -4  656.34   50.14
   1   5  -4  564.17   46.40
   1   5  -4  695.52   60.04
   1   5  -4  555.64   48.21
  -1   5   4  624.44   56.58
  -1   5   4  557.29   46.12
  -1   5   4  660.45   54.96
  -1   5   4  647.87   55.00
  -1   5   4  704.55   58.93
  -1   5   4  626.23   52.33
  -1   5   4  698.82   54.33
  -1   5   4  662.46   55.59
   1  -5  -4  622.18   52.08
   1  -5  -4  634.93   54.46
   1  -5  -4  601.46   49.67
   1  -5  -4  583.28   55.16
   1  -5  -4  616.41   50.92
   1  -5  -4  455.95   43.45
  -1  -5   4  622.10   54.86
  -1  -5   4  645.83   57.13
  -1  -5   4  612.47   52.64
  -1  -5   4  645.65   53.10
  -1  -5   4  586.09   44.51
  -1  -5   4  580.13   47.60
  -1  -5   4  610.84   49.32
   1   5  -3 1121.54  106.31
   1   5  -3 1019.43   86.37
   1   5  -3  921.86   86.16
   1   5  -3  918.32   89.78
   1   5  -3  962.39   91.38
  -1   5   3 1032.56   96.93
   1   5  -3  794.47   77.97
  -1   5   3 1046.20   90.52
  -1   5   3  785.57   76.62
  -1   5   3  954.60   90.74
  -1   5   3 1076.67  101.40
  -1   5   3  859.41   80.55
  -1   5   3  997.66   93.98
  -1   5   3 1072.84  100.55
  -1   5   3  970.57   96.89
   1  -5  -3  990.56   92.93
   1  -5  -3  766.29   72.54
   1  -5  -3  843.76   88.20
   1  -5  -3  637.07   76.12
  -1  -5   3 1017.97   95.37
  -1  -5   3  924.61   82.96
  -1  -5   3  983.50   94.00
   1  -5  -3  982.60   91.35
  -1  -5   3  995.99   90.77
  -1  -5   3  764.07   73.44
  -1  -5   3  975.77   91.42
   1  -5  -3  894.74   85.32
  -1  -5   3  869.77   87.48
   1   5  -2 2814.35  355.96
   1   5  -2 1672.86  222.53
  -1   5   2 2349.49  299.30
   1   5  -2 2171.08  285.43
   1   5  -2 1655.54  220.42
   1   5  -2 2229.81  292.14
   1   5  -2 2201.97  282.57
  -1   5   2 2033.99  260.25
  -1   5   2 2182.07  285.61
  -1   5   2 2781.95  350.91
  -1   5   2 2488.74  318.50
  -1   5   2 1458.26  195.63
  -1   5   2 1991.92  266.86
  -1   5   2 2579.13  326.53
  -1   5   2 2394.31  305.40
  -1   5   2 2068.56  253.36
  -1  -5   2 2157.45  276.29
   1  -5  -2 2368.61  303.22
   1  -5  -2 1973.70  265.64
   1  -5  -2 2043.84  273.40
  -1  -5   2 2430.11  313.11
  -1  -5   2 1623.42  212.43
  -1  -5   2 2343.58  309.32
   1  -5  -2 1749.11  230.12
  -1  -5   2 1960.30  261.93
   1  -5  -2 2408.22  306.01
  -1  -5   2 2342.21  299.09
   1   5  -1 1292.77  144.58
   1   5  -1 1509.68  167.35
   1   5  -1 1246.28  144.46
  -1   5   1 1236.13  137.70
   1   5  -1 1862.61  195.71
   1   5  -1 1289.25  144.71
  -1   5   1 1384.24  153.75
  -1   5   1 1183.74  136.05
   1   5  -1 1371.20  153.33
  -1   5   1 1659.11  182.69
  -1   5   1 1402.03  163.89
  -1   5   1 1823.12  192.82
  -1   5   1 1685.03  184.89
  -1   5   1 1394.51  144.78
   1  -5  -1 1652.02  182.11
   1  -5  -1 1575.43  172.55
  -1  -5   1 1348.85  148.88
  -1  -5   1 1498.27  179.19
  -1  -5   1 1636.12  182.96
   1  -5  -1 1251.68  143.31
   1  -5  -1 1040.40  132.59
   1  -5  -1 1220.21  141.05
  -1  -5   1 1127.96  132.66
  -1  -5   1 1239.69  149.75
   1  -5  -1 1375.13  140.51
  -1  -5   1 1369.50  156.77
   1   5   0  613.01   54.29
   1   5   0  568.98   49.51
   1   5   0  806.22   58.32
   1   5   0  639.25   55.05
   1   5   0  760.11   57.48
  -1   5   0  801.26   62.95
   1   5   0  484.71   45.31
   1   5   0  657.36   59.23
   1   5   0  482.33   45.12
  -1   5   0  731.49   61.24
  -1   5   0  483.25   42.69
  -1   5   0  824.70   62.39
  -1   5   0  694.94   68.14
  -1   5   0  474.30   44.11
  -1   5   0  667.32   51.75
   1  -5   0  628.17   54.18
   1  -5   0  636.37   54.04
   1  -5   0  556.49   52.17
  -1  -5   0  612.21   55.86
   1  -5   0  667.30   58.64
   1  -5   0  535.27   47.02
  -1  -5   0  541.53   50.36
  -1  -5   0  479.30   53.77
  -1  -5   0  715.93   56.57
   1  -5   0  652.67   57.84
  -1  -5   0  661.96   55.98
  -1  -5   0  528.26   46.04
  -1  -5   0  526.43   50.66
   1  -5   0  685.09   53.10
  -1   5  -1  983.02   89.98
  -1   5  -1  876.29   72.16
   1   5   1  949.62   89.88
   1   5   1 1063.19   95.74
   1   5   1  949.53   89.08
   1   5   1  786.16   79.93
   1   5   1  856.06   80.16
  -1   5  -1  966.35   90.43
  -1   5  -1  824.24   83.76
  -1   5  -1  786.58   76.11
  -1   5  -1  953.59   88.77
  -1   5  -1  803.67   77.87
  -1  -5  -1  727.25   75.12
  -1  -5  -1  801.56   76.47
   1  -5   1  926.82   86.29
  -1  -5  -1  715.05   74.25
  -1  -5  -1  974.55   90.50
  -1  -5  -1 1089.95   99.00
   1  -5   1  900.33   91.25
  -1  -5  -1  770.73   74.35
  -1  -5  -1  969.81   96.97
   1  -5   1  984.83   88.50
   1  -5   1  855.64   80.04
  -1   5  -2 2460.81  361.23
  -1   5  -2 2898.52  404.80
   1   5   2 2655.71  408.76
  -1   5  -2 2882.25  424.99
   1   5   2 3648.04  538.85
   1   5   2 3223.39  477.52
   1   5   2 2213.11  334.38
   1   5   2 3299.12  489.60
   1   5   2 3363.44  498.20
  -1   5  -2 3123.75  463.14
  -1   5  -2 3230.07  484.69
  -1   5  -2 3041.20  471.25
  -1   5  -2 2957.72  433.48
   1  -5   2 2836.45  421.79
  -1  -5  -2 2404.09  368.09
  -1  -5  -2 2862.64  426.84
  -1  -5  -2 3402.75  503.36
  -1  -5  -2 3146.84  467.36
  -1  -5  -2 3577.10  534.53
   1  -5   2 3032.63  455.08
   1  -5   2 3201.19  471.88
   1  -5   2 2882.28  444.72
   1  -5   2 2997.64  444.22
  -1  -5  -2 3045.09  453.82
   1  -5   2 2883.05  430.65
   1   5   3  137.80    8.38
   1   5   3  149.23    9.90
   1   5   3  151.94    9.74
   1   5   3  126.54    7.81
   1   5   3  142.01    8.64
  -1   5  -3  142.97    8.75
   1   5   3  109.31    6.36
  -1   5  -3  122.07    5.67
  -1   5  -3  131.54   11.79
  -1   5  -3  144.96   10.75
  -1   5  -3  146.71    6.43
  -1   5  -3  131.58    8.71
  -1   5  -3  126.73    7.23
   1  -5   3  132.92    7.85
   1  -5   3  142.09   10.21
   1  -5   3  104.70    9.37
   1  -5   3  131.73    6.26
  -1  -5  -3  113.91    8.42
   1  -5   3  127.56    7.60
   1  -5   3  145.73    9.15
  -1  -5  -3  147.93   10.35
  -1  -5  -3  132.57   10.94
   1  -5   3  136.92   11.20
  -1  -5  -3  140.01    9.09
  -1  -5  -3  144.01    6.53
  -1  -5  -3  138.02    8.71
  -1  -5  -3  144.19    6.77
  -1   5  -4  302.47   18.87
  -1   5  -4  307.75   20.94
   1   5   4  318.05   28.15
   1   5   4  267.61   17.01
   1   5   4  328.77   23.55
   1   5   4  312.63   21.43
   1   5   4  275.63   20.19
   1   5   4  286.04   19.75
   1   5   4  290.68   20.18
  -1   5  -4  302.66   23.42
  -1   5  -4  272.69   18.16
  -1   5  -4  305.28   26.95
  -1   5  -4  233.43   14.53
  -1   5  -4  265.05   14.80
   1  -5   4  233.88   20.19
   1  -5   4  289.61   20.79
   1  -5   4  277.63   21.40
  -1  -5  -4  332.97   23.22
  -1  -5  -4  292.58   17.12
   1  -5   4  307.37   22.27
  -1  -5  -4  304.53   23.37
   1  -5   4  297.46   22.81
   1  -5   4  292.59   19.56
   1  -5   4  321.05   18.74
  -1  -5  -4  307.94   23.98
  -1  -5  -4  281.18   23.90
  -1  -5  -4  289.93   20.60
  -1   5  -5  301.36   16.44
   1   5   5  290.88   22.25
   1   5   5  311.67   22.45
   1   5   5  308.07   22.28
   1   5   5  352.25   26.60
   1   5   5  362.09   28.72
  -1   5  -5  316.33   22.86
   1   5   5  292.27   18.98
  -1   5  -5  346.66   39.63
   1   5   5  336.99   24.27
  -1   5  -5  327.68   24.73
  -1   5  -5  263.43   14.88
  -1   5  -5  307.35   22.02
   1  -5   5  312.14   22.61
   1  -5   5  308.74   21.50
   1  -5   5  316.42   23.84
   1  -5   5  331.83   20.91
  -1  -5  -5  295.58   19.92
  -1  -5  -5  304.11   26.63
  -1  -5  -5  318.05   24.21
  -1  -5  -5  315.40   25.66
   1  -5   5  341.17   25.66
   1  -5   5  303.83   25.04
   1  -5   5  314.74   29.17
   1  -5   5  276.16   24.86
  -1  -5  -5  350.33   24.77
  -1  -5  -5  309.85   22.35
  -1   5  -6 1567.27  179.41
  -1   5  -6 1551.89  180.73
   1   5   6 1415.89  169.90
   1   5   6 1364.88  166.21
   1   5   6 1614.58  194.94
   1   5   6 1466.17  174.51
   1   5   6 1487.33  172.82
   1   5   6 1439.32  158.44
   1   5   6 1405.24  161.93
  -1   5  -6 1398.27  192.06
  -1   5  -6 1332.94  154.09
  -1   5  -6 1248.77  153.38
   1  -5   6 1287.41  154.11
   1  -5   6 1432.28  170.77
   1  -5   6 1428.08  167.54
  -1  -5  -6 1368.84  159.92
  -1  -5  -6 1358.43  173.74
  -1  -5  -6 1505.95  170.07
  -1  -5  -6 1442.32  171.55
   1  -5   6 1461.21  173.08
  -1  -5  -6 1458.06  172.25
   1  -5   6 1413.76  167.11
   1  -5   6 1381.03  159.45
   1  -5   6 1467.16  163.34
  -1  -5  -6 1384.57  163.86
  -1   5  -7    0.76    0.87
   1   5   7    1.24    0.90
   1   5   7    1.09    1.13
   1   5   7    0.68    0.57
   1   5   7    0.91    0.71
   1   5   7    0.77    0.66
   1   5   7    1.23    0.67
  -1   5  -7    1.66    0.66
  -1   5  -7    0.29    1.30
  -1   5  -7    0.86    0.89
  -1   5  -7    1.16    0.86
   1  -5   7    0.45    0.84
   1  -5   7    0.55    0.66
  -1  -5  -7    0.93    0.87
  -1  -5  -7    1.07    0.98
  -1  -5  -7    1.62    0.52
  -1  -5  -7    0.38    1.29
   1  -5   7    1.25    0.68
   1  -5   7   -0.00    0.97
   1  -5   7    0.66    0.44
   1  -5   7    1.09    0.81
   1   5   8    2.87    0.94
   1   5   8    1.41    0.80
   1   5   8    1.67    0.79
   1   5   8    2.59    0.67
  -1   5  -8    1.11    0.58
  -1   5  -8    1.82    0.67
  -1   5  -8    1.19    1.50
  -1   5  -8    1.53    0.78
   1  -5   8    1.16    0.49
   1  -5   8    1.31    0.82
  -1  -5  -8    1.32    1.18
   1  -5   8    1.79    1.19
   1  -5   8    1.24    0.79
  -1  -5  -8    4.45    1.04
  -1  -5  -8    1.07    0.59
   1   5   9   25.13    4.55
   1   5   9   28.30    3.38
   1   5   9   27.53    2.83
  -1   5  -9   32.46    2.99
  -1   5  -9   29.11    4.86
   1  -5   9   27.44    3.08
  -1  -5  -9   27.53    2.30
  -1  -5  -9   26.77    3.82
  -1  -5  -9   26.61    5.85
   1  -5   9   30.61    4.29
   1   5  10  227.02   18.08
   1   5  10  231.83   23.50
   1   5  10  239.55   19.19
  -1   5 -10  226.17   22.70
  -1   5 -10  255.37   20.03
   1  -5  10  241.38   19.74
  -1  -5 -10  237.63   25.72
  -1  -5 -10  223.87   25.17
   1  -5  10  245.81   27.22
   1   5  11    7.67    2.13
   1   5  11    6.76    1.60
   1   5  11    6.91    1.76
  -1   5 -11    6.70    2.37
  -1   5 -11    7.56    1.47
   1  -5  11    7.41    1.57
   1  -5  11    6.89    2.33
  -1  -5 -11    6.79    3.30
  -1  -5 -11    6.04    2.04
   1   5  12   63.52    5.09
   1   5  12   68.44    7.83
   1   5  12   56.28    5.45
  -1   5 -12   59.61    7.06
   1  -5  12   65.41    5.80
  -1  -5 -12   57.53    8.99
   1  -5  12   70.66    7.33
   1   5  13    3.13    1.31
  -1   5 -13    4.48    1.51
   1   5  13    5.14    1.32
   1  -5  13    3.78    1.22
  -1  -5 -13    4.84    1.54
   1  -5  13    5.84    1.80
   1   5  14    0.34    0.53
   1   5  14    0.23    0.49
  -1   5 -14    0.44    0.57
   1  -5  14    0.12    0.45
   1  -5  14    0.73    0.85
  -1  -5 -14    0.25    0.65
  -1   6  15   27.74    2.47
   1   6 -15   32.10    5.26
  -1   6  15   28.37    2.89
  -1  -6  15   30.43    3.19
  -1  -6  15   29.93    3.11
   1  -6 -15   27.85    2.62
   1   6 -14    0.79    1.22
  -1   6  14    1.03    1.10
  -1   6  14    1.10    0.88
   1  -6 -14    1.46    0.91
  -1  -6  14    1.27    1.14
  -1  -6  14    1.44    0.82
  -1  -6  14    2.16    1.09
   1   6 -13   23.80    6.47
  -1   6  13   21.57    2.90
  -1   6  13   23.20    3.38
   1  -6 -13   19.98    4.44
  -1  -6  13   24.47    3.59
  -1  -6  13   25.70    6.16
   1   6 -12    6.01    4.53
  -1   6  12    7.60    2.08
  -1   6  12    6.63    1.86
   1  -6 -12    6.93    1.55
  -1  -6  12    8.69    2.12
  -1  -6  12    8.08    4.00
   1  -6 -12    6.68    1.84
  -1   6  11  113.59   10.22
   1   6 -11  127.80   19.32
  -1   6  11  104.41    9.29
   1  -6 -11  108.13    8.84
  -1  -6  11  114.18    8.65
  -1  -6  11  115.82   10.36
  -1  -6  11  122.98   11.50
   1  -6 -11   96.82    9.05
   1   6 -10    0.01    1.82
  -1   6  10   -0.00    0.71
  -1   6  10   -0.31    1.28
   1  -6 -10   -0.27    0.57
  -1  -6  10   -0.36    0.80
  -1  -6  10   -0.11    0.82
  -1  -6  10    0.12    0.72
   1  -6 -10    0.28    0.68
  -1   6   9    5.51    1.58
   1   6  -9    6.31    2.03
  -1   6   9    5.29    0.82
  -1   6   9    6.67    2.59
   1  -6  -9    3.97    0.95
   1  -6  -9    6.11    1.26
   1  -6  -9    4.40    1.11
   1  -6  -9    3.40    1.46
  -1  -6   9    6.25    1.70
  -1  -6   9    5.38    1.07
   1  -6  -9    5.35    2.62
  -1  -6   9    6.90    1.91
   1   6  -8  206.43   14.61
   1   6  -8  221.99   14.29
   1   6  -8  266.07   22.87
   1   6  -8  222.79   16.72
  -1   6   8  257.17   18.88
  -1   6   8  224.71   15.88
  -1   6   8  230.41   17.72
  -1   6   8  221.59   15.33
  -1   6   8  225.86   17.77
  -1   6   8  251.93   16.22
   1  -6  -8  237.56   16.68
   1  -6  -8  170.17   13.75
  -1  -6   8  227.82   17.02
  -1  -6   8  248.28   19.25
  -1  -6   8  239.34   19.25
  -1  -6   8  242.69   17.08
   1  -6  -8  239.17   16.62
  -1  -6   8  255.06   25.08
   1  -6  -8  196.39   16.82
   1  -6  -8  230.67   17.11
   1   6  -7   29.45    1.82
   1   6  -7   29.79    4.02
   1   6  -7   35.27    4.22
   1   6  -7   30.53    2.99
   1   6  -7   28.69    2.27
  -1   6   7   31.42    2.17
  -1   6   7   32.26    3.45
  -1   6   7   33.46    1.89
  -1   6   7   34.47    3.16
  -1   6   7   31.76    3.25
  -1   6   7   32.66    3.46
  -1   6   7   29.41    2.27
  -1   6   7   33.91    3.81
  -1   6   7   31.15    2.25
   1  -6  -7   27.35    3.57
   1  -6  -7   33.17    2.61
   1  -6  -7   23.38    2.58
   1  -6  -7   31.36    2.28
   1  -6  -7   29.80    2.85
  -1  -6   7   31.19    2.24
   1  -6  -7   31.39    4.94
  -1  -6   7   31.84    2.91
  -1  -6   7   34.71    4.13
  -1  -6   7   33.54    3.61
  -1  -6   7   30.50    2.32
  -1  -6   7   33.63    3.81
   1   6  -6  134.80    8.03
   1   6  -6  134.59   15.21
   1   6  -6  109.08    7.09
   1   6  -6  117.25    6.99
   1   6  -6  123.44    9.11
  -1   6   6  132.38    9.96
   1   6  -6  119.80   10.69
  -1   6   6  138.06    9.59
  -1   6   6  136.94    7.36
  -1   6   6  138.35   10.55
  -1   6   6  107.19    7.55
  -1   6   6  128.51    9.55
  -1   6   6  128.50    9.91
  -1   6   6  119.67    7.96
  -1   6   6  114.60    9.05
  -1   6   6  124.08    7.32
   1  -6  -6  120.87    7.81
   1  -6  -6  140.41    8.45
  -1  -6   6  128.22    9.96
  -1  -6   6  136.57   15.08
   1  -6  -6  130.75    8.61
   1  -6  -6  134.49   12.87
  -1  -6   6  132.77   10.85
  -1  -6   6  124.49    7.76
  -1  -6   6  116.34    8.70
  -1  -6   6  120.25    6.03
  -1  -6   6  128.05    8.43
  -1  -6   6  128.17    9.86
   1  -6  -6  125.61    8.85
   1  -6  -6  107.06    9.75
   1   6  -5  384.67   24.23
   1   6  -5  329.01   25.20
   1   6  -5  310.92   22.40
   1   6  -5  311.32   24.80
   1   6  -5  382.36   30.77
   1   6  -5  319.10   22.57
  -1   6   5  330.99   25.52
  -1   6   5  341.26   24.97
  -1   6   5  379.44   29.19
  -1   6   5  366.07   27.92
  -1   6   5  376.66   28.11
  -1   6   5  327.34   24.18
  -1   6   5  290.93   21.48
  -1   6   5  348.97   27.32
  -1   6   5  368.55   24.93
   1  -6  -5  355.70   26.61
   1  -6  -5  340.02   25.10
   1  -6  -5  263.09   23.65
  -1  -6   5  363.11   28.15
  -1  -6   5  337.74   24.37
   1  -6  -5  303.40   20.84
   1  -6  -5  335.17   30.56
  -1  -6   5  351.99   29.02
  -1  -6   5  343.00   26.15
  -1  -6   5  321.27   21.34
  -1  -6   5  343.32   24.99
  -1  -6   5  348.09   24.58
   1  -6  -5  358.42   25.21
  -1   6   4    9.39    1.55
   1   6  -4    7.58    1.03
   1   6  -4    7.32    0.37
   1   6  -4    8.10    1.43
   1   6  -4   11.91    2.99
   1   6  -4    7.89    1.10
   1   6  -4    7.22    1.60
  -1   6   4   14.41    1.66
  -1   6   4    9.16    1.45
  -1   6   4    8.84    1.37
  -1   6   4    8.39    0.59
  -1   6   4    8.20    1.23
  -1   6   4    7.29    1.00
  -1   6   4    7.40    1.34
  -1   6   4    8.76    2.60
   1  -6  -4   11.59    2.29
   1  -6  -4   10.49    1.37
   1  -6  -4    6.66    3.22
   1  -6  -4    7.54    0.91
  -1  -6   4    8.15    1.25
  -1  -6   4    8.36    1.12
   1  -6  -4    9.14    2.37
   1  -6  -4    9.08    0.96
  -1  -6   4    8.17    3.15
  -1  -6   4   10.14    1.64
  -1  -6   4    8.07    2.11
  -1  -6   4    9.62    0.93
  -1  -6   4    7.55    0.94
  -1   6   3  166.94   10.93
  -1   6   3  169.78   10.74
  -1   6   3  174.73   11.29
   1   6  -3  164.82    9.99
   1   6  -3  157.28   10.41
   1   6  -3  190.66   12.33
   1   6  -3  124.90   12.72
   1   6  -3  155.59    9.52
  -1   6   3  170.72   11.07
  -1   6   3  194.90   11.91
  -1   6   3  167.63    8.10
  -1   6   3  169.06   10.66
  -1   6   3  153.83   10.37
   1  -6  -3  130.38   11.15
   1  -6  -3  131.50    8.57
   1  -6  -3  185.22   14.82
  -1  -6   3  158.40    9.11
  -1  -6   3  151.35    9.83
  -1  -6   3  162.82   10.52
   1  -6  -3  169.35   11.07
   1  -6  -3  168.56   13.33
  -1  -6   3  171.96   11.44
  -1  -6   3  141.66    9.06
   1  -6  -3  175.37   10.05
  -1  -6   3  171.61   10.69
  -1  -6   3  171.05   13.08
  -1   6   2  151.06   11.80
   1   6  -2  123.76    7.56
   1   6  -2  107.21    6.76
   1   6  -2  118.60    7.88
   1   6  -2  102.62    7.83
   1   6  -2  135.58    8.25
  -1   6   2   89.16    6.99
   1   6  -2  156.04    8.91
  -1   6   2  139.51    9.06
  -1   6   2  115.16    6.92
  -1   6   2  123.71    6.32
  -1   6   2  148.30    8.42
  -1   6   2  120.49    8.52
  -1   6   2  126.52    9.78
  -1   6   2  147.22    8.67
   1  -6  -2  113.24    7.84
  -1  -6   2  131.23    8.83
   1  -6  -2  149.72    9.57
   1  -6  -2  129.66    9.77
  -1  -6   2  142.63    9.22
   1  -6  -2  108.65    7.88
   1  -6  -2  141.22    9.66
  -1  -6   2  118.94   13.17
  -1  -6   2  120.58    7.63
  -1  -6   2  137.03    8.54
  -1  -6   2   89.63    6.79
  -1   6   1   76.93    4.23
   1   6  -1   64.37    5.44
   1   6  -1   62.00    4.62
   1   6  -1   63.88    7.93
   1   6  -1   90.28    4.46
   1   6  -1   68.78    5.21
  -1   6   1   61.76    5.17
  -1   6   1   74.30    5.54
   1   6  -1   59.37    4.92
  -1   6   1   61.82    4.39
  -1   6   1   61.77    3.65
  -1   6   1   86.58    4.86
  -1   6   1   67.85    5.08
  -1   6   1   66.25    5.93
   1  -6  -1   74.24    6.48
   1  -6  -1   75.52    5.65
   1  -6  -1   51.86    4.98
  -1  -6   1   56.20    4.38
   1  -6  -1   68.42    5.99
  -1  -6   1   65.87    5.89
   1  -6  -1   66.97    5.23
   1  -6  -1   64.00    7.05
   1  -6  -1   65.86    3.02
  -1  -6   1   57.45    7.09
  -1  -6   1   73.60    8.85
  -1  -6   1   57.17    5.36
  -1  -6   1   71.15    5.83
   1   6   0 1013.29  109.67
   1   6   0 1324.38  139.60
   1   6   0 1171.98  126.19
   1   6   0 1060.95  122.70
   1   6   0 1133.03  122.20
  -1   6   0 1104.41  116.24
  -1   6   0 1018.34  110.42
   1   6   0 1153.85  122.42
   1   6   0 1275.56  122.17
  -1   6   0 1296.92  145.58
  -1   6   0 1247.56  132.42
  -1   6   0 1381.77  144.38
  -1   6   0 1430.79  144.60
  -1   6   0 1394.35  138.30
  -1   6   0 1202.67  123.59
   1  -6   0 1099.87  121.09
   1  -6   0 1043.98  111.41
   1  -6   0 1273.88  133.75
   1  -6   0 1300.65  146.70
  -1  -6   0 1014.31  111.07
   1  -6   0 1409.68  149.66
  -1  -6   0 1275.52  139.45
  -1  -6   0 1070.68  119.77
  -1  -6   0 1297.96  136.07
   1  -6   0 1500.11  149.29
  -1  -6   0 1027.84  112.93
  -1  -6   0 1494.58  146.24
   1  -6   0 1095.71  117.53
  -1  -6   0 1107.08  121.79
  -1  -6   0 1438.94  143.64
  -1   6  -1  923.90   78.07
  -1   6  -1  671.41   59.11
   1   6   1  862.43   82.51
   1   6   1  833.97   78.50
   1   6   1  990.44   87.31
   1   6   1  768.91   72.11
   1   6   1  884.25   78.60
  -1   6  -1  840.57   77.91
  -1   6  -1  719.53   56.86
  -1   6  -1  684.14   66.51
  -1   6  -1  754.90   72.40
  -1   6  -1  763.39   79.28
  -1   6  -1  796.63   71.42
   1  -6   1  900.17   84.19
  -1  -6  -1  776.77   70.09
   1  -6   1  676.59   62.22
  -1  -6  -1  691.85   66.88
  -1  -6  -1  967.16   83.76
  -1  -6  -1  699.18   67.07
   1  -6   1  792.35   70.13
   1  -6   1  665.68   62.88
   1  -6   1  715.06   63.66
   1  -6   1  820.06   70.23
  -1  -6  -1  784.56   74.87
  -1  -6  -1  661.36   60.57
  -1  -6  -1  592.99   55.46
   1   6   2 1311.17  128.88
   1   6   2  873.87   89.27
   1   6   2 1127.35  112.52
   1   6   2  969.32  102.65
   1   6   2 1174.40  121.44
  -1   6  -2 1120.95  110.43
   1   6   2 1376.67  134.51
  -1   6  -2 1149.66  113.73
  -1   6  -2 1065.26   93.81
  -1   6  -2 1031.55  100.41
  -1   6  -2 1095.78  116.00
  -1   6  -2  959.11  102.28
  -1   6  -2  801.20   78.70
   1  -6   2 1131.54  118.04
   1  -6   2  968.24  102.66
  -1  -6  -2 1102.93  114.85
  -1  -6  -2 1084.20  107.89
   1  -6   2 1126.00  114.47
  -1  -6  -2  780.97   83.77
   1  -6   2 1111.87  110.22
   1  -6   2 1073.04  106.39
   1  -6   2 1008.57   99.29
  -1  -6  -2 1203.87  121.37
  -1  -6  -2 1126.44  112.23
  -1  -6  -2  984.92  104.18
  -1   6  -3   55.39    3.16
   1   6   3   60.00    5.87
   1   6   3   65.62    4.37
   1   6   3   56.75    3.78
   1   6   3   63.86    5.58
   1   6   3   46.24    3.02
   1   6   3   71.51    5.03
   1   6   3   66.69    4.63
  -1   6  -3   50.08    3.51
  -1   6  -3   60.69    4.07
  -1   6  -3   61.45    6.55
  -1   6  -3   49.84    2.78
  -1   6  -3   62.74    3.74
  -1   6  -3   56.79    2.39
   1  -6   3   54.03    5.05
   1  -6   3   53.28    2.01
  -1  -6  -3   60.51    4.28
  -1  -6  -3   50.54    4.41
  -1  -6  -3   60.31    4.11
   1  -6   3   52.23    3.19
   1  -6   3   54.01    4.05
   1  -6   3   64.31    4.27
   1  -6   3   62.19    3.91
   1  -6   3   56.96    3.49
  -1  -6  -3   60.15    7.24
  -1  -6  -3   58.22    3.97
   1   6   4   48.12    4.35
  -1   6  -4   50.85    3.22
   1   6   4   61.70    5.67
   1   6   4   64.72    5.43
   1   6   4   60.17    4.38
   1   6   4   62.40    5.10
   1   6   4   47.51    3.83
  -1   6  -4   57.63    6.75
   1   6   4   56.24    5.74
  -1   6  -4   55.24    3.92
  -1   6  -4   49.52    2.14
  -1   6  -4   49.12    2.29
  -1   6  -4   59.56    3.77
   1  -6   4   56.49    4.44
   1  -6   4   54.48    4.23
   1  -6   4   44.49    5.24
  -1  -6  -4   53.62    3.92
  -1  -6  -4   57.04    3.08
  -1  -6  -4   51.44    2.28
   1  -6   4   57.97    2.43
  -1  -6  -4   54.45    3.98
   1  -6   4   56.63    3.92
   1  -6   4   53.95    3.45
   1  -6   4   51.55    3.34
  -1  -6  -4   53.97    4.99
  -1  -6  -4   57.40    4.45
  -1   6  -5  965.45   95.52
   1   6   5  927.22   89.63
   1   6   5  922.17   92.96
   1   6   5 1171.58  121.56
   1   6   5 1067.47  106.30
   1   6   5 1065.33  106.28
   1   6   5 1095.16  112.56
   1   6   5  903.58   99.10
  -1   6  -5 1009.61   95.61
  -1   6  -5 1099.80  109.53
  -1   6  -5 1030.55  102.23
  -1   6  -5  941.50   84.79
  -1   6  -5  743.29   70.21
  -1   6  -5 1025.02  115.01
   1  -6   5  857.50   95.52
   1  -6   5 1033.13  112.47
   1  -6   5  911.31   92.72
  -1  -6  -5  972.62   97.65
  -1  -6  -5  964.33   98.33
   1  -6   5  982.20   93.30
  -1  -6  -5  895.78  102.95
   1  -6   5  927.64   92.09
   1  -6   5 1017.90  103.44
   1  -6   5 1020.04  102.99
  -1  -6  -5  965.95   99.61
  -1  -6  -5 1030.30   99.65
  -1  -6  -5 1156.44  107.72
   1   6   6   42.25    3.83
   1   6   6   47.73    5.23
   1   6   6   42.80    2.21
   1   6   6   48.00    3.51
   1   6   6   49.36    4.78
   1   6   6   47.15    3.45
   1   6   6   42.81    3.52
  -1   6  -6   47.33    6.27
  -1   6  -6   44.52    3.07
  -1   6  -6   50.24    3.53
  -1   6  -6   37.69    4.58
  -1   6  -6   45.09    3.24
   1  -6   6   47.41    4.56
  -1  -6  -6   46.31    6.43
   1  -6   6   44.51    3.84
  -1  -6  -6   41.23    4.61
  -1  -6  -6   43.76    3.26
   1  -6   6   49.87    4.31
  -1  -6  -6   46.02    5.53
   1  -6   6   44.46    3.97
   1  -6   6   41.37    3.34
   1  -6   6   47.50    3.63
  -1   6  -7  463.74   36.79
   1   6   7  469.40   39.19
   1   6   7  469.76   41.32
   1   6   7  442.31   34.76
   1   6   7  392.04   35.95
   1   6   7  423.94   33.67
  -1   6  -7  397.88   31.10
   1   6   7  437.24   34.11
  -1   6  -7  336.30   30.45
  -1   6  -7  413.11   34.59
  -1   6  -7  410.61   39.74
   1  -6   7  330.11   27.99
   1  -6   7  439.91   35.46
   1  -6   7  415.78   34.76
  -1  -6  -7  361.75   32.50
  -1  -6  -7  409.46   33.80
  -1  -6  -7  389.23   31.13
  -1  -6  -7  408.65   34.43
   1  -6   7  438.40   37.08
   1  -6   7  405.33   33.32
   1  -6   7  387.06   30.04
   1   6   8    1.04    1.38
   1   6   8    6.04    1.29
   1   6   8    6.28    1.33
   1   6   8    6.94    1.72
  -1   6  -8    7.53    1.24
  -1   6  -8    6.64    3.89
  -1   6  -8    6.49    1.00
   1  -6   8    6.06    1.26
   1  -6   8    7.12    0.85
  -1  -6  -8    6.64    1.60
  -1  -6  -8    6.23    1.00
   1  -6   8    6.48    1.32
   1  -6   8    6.10    1.92
  -1  -6  -8    6.55    1.90
   1   6   9  400.21   35.57
   1   6   9  412.87   35.12
  -1   6  -9  440.19   40.56
   1   6   9  393.74   33.70
  -1   6  -9  397.52   40.64
  -1  -6  -9  408.88   36.75
   1  -6   9  406.86   39.29
  -1  -6  -9  407.14   33.45
  -1  -6  -9  366.45   40.83
   1  -6   9  441.91   40.39
   1   6  10  652.98   66.58
   1   6  10  664.76   65.82
  -1   6 -10  676.83   83.43
   1   6  10  671.27   66.64
  -1   6 -10  797.25   77.95
   1  -6  10  733.01   73.76
   1  -6  10  743.64   77.07
  -1  -6 -10  707.74   72.51
  -1  -6 -10  606.43   65.04
   1   6  11  220.51   22.41
   1   6  11  254.30   20.40
   1   6  11  252.68   20.34
  -1   6 -11  239.90   23.18
   1  -6  11  279.53   22.98
   1  -6  11  275.10   24.67
  -1  -6 -11  251.93   21.79
  -1  -6 -11  221.36   20.67
   1   6  12   13.63    2.17
  -1   6 -12   15.25    3.03
   1   6  12   13.67    1.85
   1   6  12   13.04    2.19
   1  -6  12   13.51    2.09
  -1  -6 -12   12.67    2.62
   1  -6  12   16.17    3.04
  -1   6 -13  140.66   15.68
   1   6  13  163.42   11.98
   1   6  13  152.80   12.41
   1   6  13  125.14   10.32
   1  -6  13  147.08   12.09
   1  -6  13  167.25   14.42
  -1  -6 -13  131.78   14.82
   1   6  14   15.08    1.75
   1   6  14   15.36    1.71
  -1   6 -14   14.26    2.03
   1  -6  14   17.36    2.90
  -1  -6 -14   16.42    2.25
   1  -6  14   12.29    2.44
   1   7 -15    4.82    1.39
  -1   7  15    4.98    1.27
  -1   7  15    5.21    1.70
   1  -7 -15    5.43    1.14
  -1  -7  15    6.42    1.43
  -1  -7  15    2.26    1.87
  -1   7  14   41.89    5.46
   1   7 -14   47.35    5.05
  -1   7  14   40.19    4.16
  -1  -7  14   47.49    5.00
   1  -7 -14   39.86    3.87
  -1  -7  14   51.39    7.13
  -1  -7  14   35.41    3.73
  -1   7  13    3.09    1.47
   1   7 -13    2.97    1.84
  -1   7  13    2.74    1.27
   1  -7 -13    3.07    1.27
  -1  -7  13    5.05    2.53
  -1  -7  13    2.45    1.61
  -1   7  12   14.04    2.65
  -1   7  12   13.56    2.45
   1   7 -12   13.96    3.53
  -1  -7  12   13.79    3.36
  -1  -7  12   16.34    2.90
   1  -7 -12   12.90    2.12
   1  -7 -12   12.90    2.50
   1   7 -11   77.35    9.81
  -1   7  11   71.63    6.75
  -1   7  11   68.34    6.51
   1  -7 -11   71.39    6.18
  -1  -7  11   81.30    8.54
  -1  -7  11   80.23    7.57
   1  -7 -11   56.61    6.30
  -1   7  10  729.44   75.35
   1   7 -10  825.21   92.59
  -1   7  10  707.34   73.69
  -1  -7  10  775.86   87.55
   1  -7 -10  697.26   71.80
  -1  -7  10  747.16   74.14
  -1  -7  10  789.63   84.71
   1  -7 -10  628.04   74.30
  -1   7   9   39.70    4.36
   1   7  -9   42.43    5.28
  -1   7   9   41.81    4.35
  -1   7   9   40.84    2.95
   1  -7  -9   36.37    4.33
  -1  -7   9   45.14    5.21
   1  -7  -9   42.02    3.84
  -1  -7   9   43.65    4.69
  -1  -7   9   42.69    3.42
  -1   7   8   83.94    6.23
   1   7  -8   93.97    9.06
   1   7  -8   74.34    4.97
   1   7  -8   71.30    4.08
  -1   7   8   75.55    4.96
  -1   7   8   77.37    6.44
  -1   7   8   80.58    6.81
   1  -7  -8   82.42    5.52
   1  -7  -8   66.61    6.55
   1  -7  -8   71.58    5.16
  -1  -7   8   83.07    7.31
  -1  -7   8   83.72    5.50
  -1  -7   8   90.28    8.01
  -1  -7   8   86.52    7.20
   1  -7  -8   78.27    5.95
   1  -7  -8   81.84    5.14
   1   7  -7   49.69    8.49
   1   7  -7   70.84    6.97
  -1   7   7   55.61    3.78
   1   7  -7   54.14    6.47
   1   7  -7   51.50    3.03
  -1   7   7   58.69    3.62
  -1   7   7   61.09    3.22
   1   7  -7   52.64    3.52
  -1   7   7   64.99    5.59
  -1   7   7   61.45    4.72
  -1   7   7   61.42    3.87
  -1   7   7   58.03    5.16
  -1   7   7   59.00    7.24
  -1   7   7   62.22    8.16
   1  -7  -7   59.82    3.63
   1  -7  -7   61.05    4.31
   1  -7  -7   58.22    4.47
  -1  -7   7   61.71    5.95
  -1  -7   7   63.78    5.60
   1  -7  -7   53.21    3.05
   1  -7  -7   47.74    5.33
   1  -7  -7   58.80    7.11
  -1  -7   7   63.35    5.41
   1  -7  -7   46.23    3.80
  -1  -7   7   53.89    6.46
  -1  -7   7   59.17    3.90
  -1  -7   7   64.25    4.05
  -1   7   6 2924.05  445.78
  -1   7   6 2921.08  435.04
  -1   7   6 2902.78  443.22
  -1   7   6 2907.79  443.56
   1   7  -6 3061.61  475.88
   1   7  -6 2672.30  409.28
   1   7  -6 2631.88  397.51
   1   7  -6 2685.70  403.49
  -1   7   6 2921.09  449.01
  -1   7   6 3079.41  459.72
  -1   7   6 3335.09  508.71
  -1   7   6 3140.66  481.29
  -1   7   6 2345.43  360.74
  -1   7   6 2718.27  419.95
   1  -7  -6 2064.86  344.57
   1  -7  -6 2779.19  414.80
  -1  -7   6 2932.38  444.73
  -1  -7   6 3082.42  463.01
  -1  -7   6 2720.60  402.67
  -1  -7   6 3000.05  454.51
  -1  -7   6 2565.23  397.10
   1  -7  -6 2982.88  452.45
   1  -7  -6 2791.15  446.97
   1  -7  -6 2886.32  438.36
   1  -7  -6 2864.72  439.21
  -1  -7   6 3140.04  481.39
  -1  -7   6 2906.03  453.57
  -1  -7   6 3175.58  477.98
  -1   7   5    7.82    1.11
  -1   7   5   11.04    1.66
   1   7  -5    8.83    1.16
   1   7  -5    9.60    0.52
   1   7  -5   10.56    2.19
   1   7  -5    8.99    1.85
   1   7  -5    9.28    1.06
   1   7  -5    9.27    2.86
  -1   7   5   11.26    1.99
  -1   7   5    9.40    1.98
  -1   7   5    9.04    1.92
  -1   7   5   10.48    1.11
  -1   7   5   15.12    1.47
  -1   7   5    9.33    1.53
  -1   7   5   10.70    1.77
   1  -7  -5   10.66    1.60
   1  -7  -5    8.39    0.96
   1  -7  -5    9.83    2.88
   1  -7  -5   10.42    1.05
  -1  -7   5    9.84    1.15
  -1  -7   5    9.35    2.02
   1  -7  -5    9.99    1.68
   1  -7  -5    7.22    2.14
  -1  -7   5   10.41    3.81
  -1  -7   5    7.68    0.60
  -1  -7   5    9.56    1.34
  -1  -7   5   11.19    2.50
  -1  -7   5    9.35    1.11
   1   7  -4   97.97   11.06
   1   7  -4  108.71    7.69
   1   7  -4  108.92    4.31
   1   7  -4  104.30    6.49
   1   7  -4  132.28    9.55
  -1   7   4  131.52    8.79
   1   7  -4  108.95    6.64
  -1   7   4  112.34    7.84
  -1   7   4  109.17    7.58
  -1   7   4  159.66   11.27
  -1   7   4  115.44    8.01
  -1   7   4  115.61    8.35
  -1   7   4   88.53    7.14
  -1   7   4  118.86    8.19
  -1   7   4  130.14    6.21
   1  -7  -4   92.90    7.62
   1  -7  -4  128.74    8.61
   1  -7  -4   83.11   11.93
   1  -7  -4  118.15    7.94
   1  -7  -4  111.86    7.77
   1  -7  -4  115.22   10.25
  -1  -7   4  106.34    5.55
  -1  -7   4  115.08    9.53
  -1  -7   4  119.45    7.61
  -1  -7   4  112.59    6.54
  -1  -7   4  113.65    7.12
  -1  -7   4  124.20    8.13
  -1  -7   4  118.08    8.70
   1   7  -3   30.32    4.41
   1   7  -3   31.16    2.31
   1   7  -3   37.14    3.07
   1   7  -3   29.28    2.93
   1   7  -3   32.03    2.20
  -1   7   3   31.58    2.97
  -1   7   3   33.05    2.74
  -1   7   3   30.72    4.40
  -1   7   3   29.92    1.71
  -1   7   3   36.20    4.30
  -1   7   3   33.35    2.88
  -1   7   3   33.62    3.16
  -1   7   3   33.40    2.78
   1  -7  -3   35.13    4.73
   1  -7  -3   31.23    2.85
   1  -7  -3   34.25    2.94
   1  -7  -3   22.54    2.28
   1  -7  -3   28.00    3.58
   1  -7  -3   37.84    4.36
  -1  -7   3   27.67    3.64
  -1  -7   3   31.62    2.95
  -1  -7   3   33.97    3.21
  -1  -7   3   32.81    3.88
  -1  -7   3   31.66    3.79
  -1  -7   3   34.33    2.95
  -1  -7   3   26.08    1.70
  -1  -7   3   30.96    2.59
   1   7  -2 4287.61  805.86
   1   7  -2 4816.27  907.70
  -1   7   2 6508.46 1207.87
  -1   7   2 5817.63 1090.68
  -1   7   2 4341.63  819.12
   1   7  -2 4043.37  768.73
  -1   7   2 5321.57  998.67
   1   7  -2 5009.60  938.40
   1   7  -2 6584.62 1228.97
   1   7  -2 4548.69  863.06
  -1   7   2 5205.60  985.01
  -1   7   2 4830.40  881.38
  -1   7   2 4587.05  887.18
  -1   7   2 5949.93 1102.76
   1  -7  -2 5079.53  969.78
   1  -7  -2 5742.30 1076.20
   1  -7  -2 4322.11  822.24
   1  -7  -2 4524.59  859.50
  -1  -7   2 4666.47  885.04
  -1  -7   2 5521.50 1042.51
  -1  -7   2 5023.03  958.58
  -1  -7   2 4311.57  820.95
  -1  -7   2 5537.77 1038.98
  -1  -7   2 5398.32 1009.88
   1  -7  -2 5637.68 1049.41
   1  -7  -2 5205.73  978.32
   1   7  -1   62.09    6.30
   1   7  -1   40.87    4.89
   1   7  -1   63.16    3.14
  -1   7   1   54.09    4.69
  -1   7   1   54.38    3.09
   1   7  -1   40.25    5.61
  -1   7   1   38.22    2.97
  -1   7   1   44.37    3.75
   1   7  -1   49.15    4.06
   1   7  -1   47.20    3.85
  -1   7   1   54.05    4.35
  -1   7   1   46.42    3.64
  -1   7   1   38.34    2.61
  -1   7   1   49.34    3.99
   1  -7  -1   52.87    3.36
   1  -7  -1   40.34    1.97
   1  -7  -1   47.71    4.00
   1  -7  -1   47.04    3.60
  -1  -7   1   44.61    4.26
  -1  -7   1   41.41    3.26
  -1  -7   1   42.22    3.94
   1  -7  -1   43.36    3.49
  -1  -7   1   36.53    3.49
  -1  -7   1   51.14    6.54
   1  -7  -1   41.06    3.82
   1  -7  -1   45.18    4.37
  -1  -7   1   50.30    4.37
   1   7   0   83.07    5.65
   1   7   0   75.19    3.11
   1   7   0   66.41    5.19
   1   7   0   77.43    5.72
   1   7   0   67.40    5.01
  -1   7   0   95.32   10.07
  -1   7   0   82.28    4.28
  -1   7   0   77.94    5.07
   1   7   0   65.76    5.73
   1   7   0   79.25    6.10
  -1   7   0   82.63    4.02
  -1   7   0   69.99    5.38
  -1   7   0   73.39    4.81
  -1   7   0   73.21    5.28
  -1   7   0   82.11    6.22
   1  -7   0   73.91    6.12
   1  -7   0   90.48    5.93
   1  -7   0   75.67    5.39
   1  -7   0   78.08    5.58
  -1  -7   0   80.80    7.30
  -1  -7   0   68.05    5.50
   1  -7   0   78.60    6.18
   1  -7   0   68.11    4.53
   1  -7   0   73.35    4.06
  -1  -7   0   71.55    5.62
  -1  -7   0   83.59    4.88
  -1  -7   0   65.33    4.79
  -1  -7   0   81.10    6.58
  -1  -7   0   70.40    5.35
   1   7   1  151.08    8.21
  -1   7  -1  139.43    8.37
  -1   7  -1  128.88    8.16
   1   7   1  153.24   12.80
   1   7   1  133.30    8.45
  -1   7  -1  127.65    9.00
   1   7   1  122.52   11.60
   1   7   1  139.05    9.50
  -1   7  -1  142.52    9.32
  -1   7  -1  111.28    5.53
  -1   7  -1  109.07    6.76
  -1   7  -1  107.51    7.97
   1  -7   1  133.85   12.55
   1  -7   1  120.60    7.77
   1  -7   1  136.34    9.37
   1  -7   1  125.36    8.66
  -1  -7  -1  117.53    9.08
  -1  -7  -1  130.89   13.58
  -1  -7  -1  111.98    7.57
   1  -7   1  118.56    7.15
  -1  -7  -1  147.54    8.99
  -1  -7  -1  124.39    8.46
   1  -7   1  124.68    8.45
   1  -7   1  143.36    7.93
  -1  -7  -1  123.99    8.06
  -1  -7  -1  101.28    7.58
  -1   7  -2 2058.01  289.88
  -1   7  -2 2785.20  404.84
  -1   7  -2 2649.77  374.92
   1   7   2 2687.96  388.86
   1   7   2 2711.87  381.87
   1   7   2 3054.82  428.02
   1   7   2 2711.24  383.28
   1   7   2 2327.50  332.76
   1   7   2 2579.43  374.39
  -1   7  -2 2393.46  335.80
  -1   7  -2 2304.53  340.29
  -1   7  -2 2589.70  343.72
  -1   7  -2 2960.27  413.54
  -1  -7  -2 2485.81  356.00
  -1  -7  -2 2716.59  385.49
  -1  -7  -2 2690.72  387.98
  -1  -7  -2 2577.58  371.25
  -1  -7  -2 2458.82  349.42
  -1  -7  -2 2152.63  314.36
   1  -7   2 2619.81  372.46
   1  -7   2 2474.05  357.11
   1  -7   2 2666.96  375.43
   1  -7   2 2281.74  322.67
   1  -7   2 2741.97  384.24
  -1   7  -3    1.51    0.53
  -1   7  -3    0.63    0.56
  -1   7  -3    1.15    0.15
   1   7   3    2.40    1.15
   1   7   3    1.02    0.70
   1   7   3    1.08    0.98
   1   7   3    1.08    0.89
   1   7   3    0.91    0.82
   1   7   3    0.92    0.89
   1   7   3    1.36    0.73
  -1   7  -3    1.88    0.63
  -1   7  -3    3.10    0.76
  -1   7  -3    0.95    0.31
  -1   7  -3    0.61    1.25
   1  -7   3    1.12    0.68
   1  -7   3    0.55    0.77
  -1  -7  -3    0.91    1.34
  -1  -7  -3    0.97    0.70
  -1  -7  -3    2.24    0.93
  -1  -7  -3    0.80    0.90
   1  -7   3    2.61    1.00
   1  -7   3    1.01    0.50
   1  -7   3    2.22    0.97
   1  -7   3    0.84    0.77
  -1  -7  -3    1.02    1.26
   1   7   4   46.85    3.70
   1   7   4   32.85    5.79
   1   7   4   43.03    5.25
   1   7   4   45.15    4.10
   1   7   4   45.92    3.30
  -1   7  -4   43.79    8.55
  -1   7  -4   32.48    2.18
   1   7   4   49.90    4.49
   1   7   4   33.01    2.34
   1   7   4   37.43    3.20
  -1   7  -4   39.74    3.31
  -1   7  -4   40.34    2.75
  -1   7  -4   36.49    1.59
  -1   7  -4   38.22    1.54
  -1   7  -4   39.41    2.66
   1  -7   4   36.13    2.55
   1  -7   4   36.95    1.96
   1  -7   4   43.41    2.81
   1  -7   4   33.90    4.36
  -1  -7  -4   36.45    1.04
   1  -7   4   40.85    3.25
   1  -7   4   41.16    5.72
   1  -7   4   38.76    3.43
  -1  -7  -4   42.74    1.26
  -1  -7  -4   42.04    3.77
  -1  -7  -4   36.87    4.58
  -1  -7  -4   42.08    3.34
  -1  -7  -4   36.63    4.00
  -1   7  -5   31.10    1.49
  -1   7  -5   28.51    1.11
   1   7   5   31.47    2.71
   1   7   5   30.13    3.21
   1   7   5   34.80    2.95
   1   7   5   35.35    2.73
   1   7   5   35.94    3.64
   1   7   5   31.19    2.70
   1   7   5   38.65    6.56
  -1   7  -5   29.97    2.20
  -1   7  -5   33.88    5.08
  -1   7  -5   38.15    2.52
  -1   7  -5   37.71    2.87
   1  -7   5   33.56    2.82
   1  -7   5   34.47    3.10
  -1  -7  -5   32.86    3.19
  -1  -7  -5   30.71    3.93
  -1  -7  -5   32.86    4.22
  -1  -7  -5   30.80    3.58
   1  -7   5   28.89    4.34
   1  -7   5   30.43    1.39
   1  -7   5   30.82    2.12
   1  -7   5   34.11    3.41
   1  -7   5   29.72    2.31
  -1   7  -6 1071.01  112.64
   1   7   6 1119.30  117.98
   1   7   6 1249.27  137.40
   1   7   6 1182.29  127.42
   1   7   6 1043.45  110.85
   1   7   6  999.21  102.06
   1   7   6  940.50  102.33
   1   7   6 1200.18  125.46
  -1   7  -6  836.33   96.60
  -1   7  -6 1050.64  109.74
  -1   7  -6 1230.61  129.17
  -1   7  -6 1138.95  132.60
   1  -7   6  952.89  103.07
   1  -7   6 1225.34  138.73
  -1  -7  -6 1076.37  115.14
  -1  -7  -6 1071.69  113.87
  -1  -7  -6  909.88  103.89
  -1  -7  -6 1137.91  122.58
   1  -7   6 1129.43  120.30
   1  -7   6 1077.12  112.76
   1  -7   6 1096.54  117.47
  -1   7  -7   24.35    4.06
   1   7   7   22.86    3.12
  -1   7  -7   16.99    2.97
  -1   7  -7   24.06    2.08
   1   7   7   22.57    2.26
   1   7   7   21.81    2.47
   1   7   7   21.65    3.57
   1   7   7   24.68    2.22
  -1   7  -7   23.83    2.94
   1   7   7   23.21    3.07
  -1   7  -7   21.14    1.88
   1  -7   7   21.62    1.65
   1  -7   7   23.05    2.78
   1  -7   7   23.32    3.18
   1  -7   7   18.88    2.99
  -1  -7  -7   21.08    2.76
  -1  -7  -7   17.36    2.97
  -1  -7  -7   22.22    2.37
   1  -7   7   22.66    2.39
  -1  -7  -7   20.82    2.89
   1  -7   7   24.98    2.50
  -1   7  -8   53.12    6.77
  -1   7  -8   48.58    3.39
  -1   7  -8   53.71    3.87
   1   7   8   46.94    3.99
   1   7   8   46.33    6.10
   1  -7   8   55.97    5.46
  -1  -7  -8   45.32    3.38
  -1  -7  -8   40.51    7.65
  -1  -7  -8   48.40    6.99
  -1  -7  -8   44.32    3.99
   1  -7   8   40.89    3.53
   1  -7   8   50.84    4.18
   1  -7   8   50.01    4.11
   1   7   9   27.24    3.37
   1   7   9   28.97    3.27
  -1   7  -9   33.23    2.87
   1   7   9   29.12    3.22
  -1   7  -9   30.61    5.20
  -1  -7  -9   26.78    4.13
   1  -7   9   30.07    4.42
  -1  -7  -9   29.37    3.93
  -1  -7  -9   29.01    2.56
   1  -7   9   30.10    3.29
  -1   7 -10  102.78   11.13
   1   7  10   97.69    7.97
   1   7  10   95.46    8.00
   1   7  10   95.07    7.72
   1  -7  10  107.22   14.17
   1  -7  10  106.06    8.70
  -1  -7 -10   83.74    8.69
  -1  -7 -10   99.03    9.05
  -1   7 -11   19.55    5.87
   1   7  11   15.85    2.18
   1   7  11   16.03    2.28
   1   7  11   14.61    3.65
   1  -7  11   16.23    3.72
   1  -7  11   19.21    3.49
  -1  -7 -11   14.34    2.92
  -1  -7 -11   15.84    2.88
   1   7  12    1.81    1.00
   1   7  12    2.61    0.87
   1   7  12    2.89    0.99
  -1   7 -12    3.12    2.50
   1  -7  12    0.97    0.99
   1  -7  12    1.17    1.47
  -1  -7 -12    1.82    1.33
  -1  -7 -12    2.11    1.22
   1   7  13    5.77    1.12
   1   7  13    5.30    1.27
   1   7  13    5.29    2.09
  -1   7 -13    6.18    2.79
   1  -7  13    4.34    2.24
  -1  -7 -13    4.30    2.65
   1  -7  13    7.25    2.08
  -1   7 -14    9.96    1.69
   1   7  14    7.92    2.03
   1  -7  14   10.55    1.96
  -1  -7 -14    9.15    1.75
   1  -7  14    9.97    3.77
   1   8 -15    2.70    0.91
  -1   8  15    1.43    0.83
  -1   8  15    1.08    0.70
   1  -8 -15    1.48    0.75
  -1  -8  15    2.03    1.58
  -1  -8  15    1.52    0.76
  -1   8  14    5.58    1.28
   1   8 -14    7.67    1.84
  -1   8  14    4.39    1.46
   1  -8 -14    4.00    1.34
  -1  -8  14    6.83    1.68
  -1  -8  14    4.21    1.63
  -1  -8  14    3.64    1.93
  -1   8  13   66.96    6.50
   1   8 -13   72.23    8.00
  -1   8  13   65.06    5.93
   1  -8 -13   54.51    5.73
  -1  -8  13   69.25    7.30
  -1  -8  13   72.33    6.80
  -1  -8  13   68.25    6.08
   1  -8 -13   63.50    7.32
  -1   8  12   21.81    3.36
   1   8 -12   22.09    4.35
  -1   8  12   20.93    3.13
   1  -8 -12   20.97    2.73
   1  -8 -12   18.20    3.17
  -1  -8  12   24.27    6.39
  -1  -8  12   24.93    3.57
  -1   8  11   17.82    3.06
   1   8 -11   19.89    4.32
  -1   8  11   19.17    4.74
   1  -8 -11   14.71    2.84
   1  -8 -11   17.66    3.95
  -1  -8  11   20.54    3.41
  -1  -8  11   19.76    4.05
   1   8 -10   29.80    5.61
  -1   8  10   23.96    3.55
  -1   8  10   25.59    3.80
   1  -8 -10   24.21    3.17
  -1  -8  10   28.74    4.63
  -1  -8  10   28.39    4.18
   1  -8 -10   21.11    5.72
  -1   8   9   11.20    2.16
   1   8  -9   16.67    5.57
  -1   8   9    8.82    1.30
  -1   8   9   10.68    2.23
   1  -8  -9   11.13    1.84
  -1  -8   9   10.17    1.45
   1  -8  -9   10.21    2.26
  -1  -8   9   11.86    2.39
  -1  -8   9   11.15    2.84
  -1   8   8   17.20    2.54
   1   8  -8   14.54    2.33
   1   8  -8   21.70    3.25
  -1   8   8   19.89    1.70
  -1   8   8   15.62    2.62
   1  -8  -8   13.13    2.75
  -1  -8   8   16.86    1.78
  -1  -8   8   20.48    3.44
  -1  -8   8   21.25    2.92
  -1  -8   8   17.03    1.83
   1  -8  -8   16.14    3.39
  -1   8   7    4.92    1.24
  -1   8   7    5.62    1.44
   1   8  -7    4.42    0.82
   1   8  -7    8.07    2.09
   1   8  -7    4.88    1.32
   1   8  -7    4.80    1.06
  -1   8   7    5.76    0.92
  -1   8   7    6.73    1.59
  -1   8   7    5.84    0.64
  -1   8   7    4.86    1.31
  -1   8   7    6.14    1.70
  -1   8   7    5.89    1.64
  -1   8   7    9.94    2.74
   1  -8  -7    5.38    1.13
   1  -8  -7    5.20    1.00
   1  -8  -7    6.06    2.37
  -1  -8   7    5.85    1.33
  -1  -8   7    5.65    1.64
  -1  -8   7    5.60    3.22
   1  -8  -7    3.88    1.66
   1  -8  -7    4.72    1.26
   1  -8  -7    4.51    1.02
   1  -8  -7    5.08    0.75
  -1  -8   7    6.53    1.66
  -1  -8   7    4.57    0.91
  -1  -8   7    5.53    0.94
  -1   8   6   86.26    5.75
  -1   8   6  115.77    8.93
  -1   8   6  121.27    9.33
   1   8  -6   94.03    9.95
   1   8  -6  121.71   10.35
   1   8  -6   93.08    6.86
   1   8  -6   95.21    5.95
  -1   8   6  122.04    6.25
  -1   8   6   99.60   11.30
  -1   8   6   98.08    7.79
  -1   8   6  103.98    8.17
  -1   8   6   95.34    6.71
  -1   8   6  104.78    7.84
  -1   8   6   96.96    5.61
   1  -8  -6  103.63    6.16
   1  -8  -6   76.42   11.59
  -1  -8   6   89.04    7.29
   1  -8  -6  104.56    7.67
  -1  -8   6  107.93    9.61
   1  -8  -6   98.92    5.99
  -1  -8   6  107.33    7.01
  -1  -8   6   91.07    4.88
   1  -8  -6  106.42   10.74
   1  -8  -6  101.11    9.60
  -1  -8   6  109.27    8.78
  -1  -8   6  110.62    6.59
  -1  -8   6  102.53    8.19
  -1  -8   6  109.99    7.19
  -1   8   5  153.04   10.95
  -1   8   5  154.79   11.07
  -1   8   5  169.14   11.21
  -1   8   5  150.02   14.59
  -1   8   5  122.72    7.90
   1   8  -5  166.98   16.07
   1   8  -5  148.26   10.55
   1   8  -5  140.29   10.20
   1   8  -5  131.37    8.40
   1   8  -5  129.27   10.34
  -1   8   5  181.04    9.46
  -1   8   5  149.87   12.92
  -1   8   5  159.47   11.49
  -1   8   5  173.20   12.35
   1  -8  -5  157.49   14.02
  -1  -8   5  150.99    9.35
  -1  -8   5  139.87    8.40
  -1  -8   5  159.94   10.37
  -1  -8   5  158.45   13.02
  -1  -8   5  165.27   12.20
  -1  -8   5  159.92    9.99
   1  -8  -5  118.95   10.89
   1  -8  -5  158.69   11.06
   1  -8  -5  137.65    8.74
   1  -8  -5  161.62    9.45
   1  -8  -5  150.16   13.25
  -1  -8   5  155.69   12.93
   1   8  -4  179.19   11.57
  -1   8   4  206.16   14.92
  -1   8   4  185.02   13.50
  -1   8   4  209.78   15.06
   1   8  -4  193.84   14.09
  -1   8   4  220.94   15.12
   1   8  -4  220.89   15.95
   1   8  -4  153.88   12.90
   1   8  -4  195.31   14.90
  -1   8   4  236.26   16.37
  -1   8   4  198.05   18.29
  -1   8   4  195.93   17.64
  -1   8   4  209.51   11.57
   1  -8  -4  181.84   16.89
   1  -8  -4  167.23   14.43
   1  -8  -4  156.07   10.98
  -1  -8   4  207.18   14.03
  -1  -8   4  198.96   13.25
  -1  -8   4  214.81   16.06
  -1  -8   4  221.34   18.11
   1  -8  -4  231.71   19.92
  -1  -8   4  200.99   14.07
  -1  -8   4  194.36   14.31
   1  -8  -4  215.59   15.49
   1  -8  -4  222.90   13.38
  -1  -8   4  177.98   10.72
   1   8  -3  399.65   28.52
  -1   8   3  333.64   24.69
  -1   8   3  345.94   26.09
   1   8  -3  306.09   21.79
   1   8  -3  317.95   22.87
  -1   8   3  340.86   21.39
   1   8  -3  335.15   25.28
   1   8  -3  263.39   21.33
  -1   8   3  389.97   28.56
  -1   8   3  373.40   26.41
  -1   8   3  342.49   25.51
  -1   8   3  356.12   30.15
  -1   8   3  367.53   32.53
   1  -8  -3  363.43   28.81
   1  -8  -3  331.91   26.99
   1  -8  -3  389.04   25.94
  -1  -8   3  359.08   26.73
  -1  -8   3  339.58   27.80
  -1  -8   3  363.38   27.70
   1  -8  -3  311.05   23.98
  -1  -8   3  327.57   24.16
  -1  -8   3  253.37   18.22
   1  -8  -3  253.71   19.97
   1  -8  -3  378.55   32.54
  -1  -8   3  350.45   25.12
  -1  -8   3  331.80   24.91
   1   8  -2   57.95    3.93
  -1   8   2   65.60    7.84
   1   8  -2   88.25    5.07
   1   8  -2   62.22    4.49
   1   8  -2   58.36    4.85
  -1   8   2   65.60    5.29
   1   8  -2   57.81    4.20
   1   8  -2   58.32    4.64
  -1   8   2   66.62    2.90
  -1   8   2   70.79    5.04
  -1   8   2   69.82    4.77
  -1   8   2   79.09    4.82
  -1   8   2   74.51    5.64
  -1   8   2   53.81    4.72
   1  -8  -2   58.24    6.83
   1  -8  -2   55.35    4.81
  -1  -8   2   62.56    4.86
  -1  -8   2   67.85    5.00
   1  -8  -2   64.12    6.84
   1  -8  -2   69.02    5.41
   1  -8  -2   68.58    5.26
  -1  -8   2   72.38    6.20
   1  -8  -2   70.74    3.92
  -1  -8   2   69.66    4.92
  -1  -8   2   71.50    5.57
  -1  -8   2   69.00    5.71
   1   8  -1   25.90    2.61
  -1   8   1   30.33    2.99
  -1   8   1   26.10    2.80
   1   8  -1   35.74    2.94
   1   8  -1   21.88    2.62
  -1   8   1   25.04    2.55
   1   8  -1   21.30    3.33
   1   8  -1   21.14    4.03
   1   8  -1   24.74    2.48
  -1   8   1   19.25    1.66
  -1   8   1   21.53    1.95
  -1   8   1   23.83    2.84
  -1   8   1   27.08    1.99
  -1   8   1   23.96    2.41
  -1   8   1   24.40    2.01
   1  -8  -1   27.52    1.39
   1  -8  -1   29.17    2.20
  -1  -8   1   26.70    3.37
  -1  -8   1   24.46    2.87
   1  -8  -1   25.30    5.10
   1  -8  -1   22.61    2.71
  -1  -8   1   18.80    2.51
   1  -8  -1   23.12    2.48
   1  -8  -1   23.53    3.40
  -1  -8   1   30.28    3.85
  -1  -8   1   25.82    3.04
  -1  -8   1   24.56    2.86
   1   8   0   67.91    5.14
   1   8   0   72.53    5.09
   1   8   0   56.78    5.32
   1   8   0   74.78    2.97
   1   8   0   75.60    5.91
  -1   8   0   72.35    4.92
  -1   8   0   68.04    3.89
   1   8   0   77.13    7.70
   1   8   0   69.98    4.86
  -1   8   0   95.26    9.36
  -1   8   0   76.59    6.04
  -1   8   0   62.62    5.18
  -1   8   0   67.25    3.56
  -1   8   0   73.10    4.37
  -1   8   0   69.22    4.47
   1  -8   0   64.19    5.12
   1  -8   0   80.59    6.41
   1  -8   0   82.70    6.61
   1  -8   0   87.79    5.76
   1  -8   0   69.40    6.99
   1  -8   0   73.99    3.99
  -1  -8   0   60.10    5.06
  -1  -8   0   75.48    7.00
  -1  -8   0   62.16    4.72
   1  -8   0   69.16    4.30
  -1  -8   0   75.18    8.41
  -1  -8   0   72.93    3.48
  -1  -8   0   73.89    3.70
  -1  -8   0   73.40    5.52
  -1  -8   0   79.15    8.88
   1   8   1  589.90   49.22
  -1   8  -1  468.14   38.52
  -1   8  -1  581.06   48.82
  -1   8  -1  562.67   45.61
  -1   8  -1  486.78   42.80
  -1   8  -1  624.94   50.45
   1   8   1  660.59   53.91
   1   8   1  606.16   55.50
   1   8   1  645.19   59.64
  -1   8  -1  503.02   36.60
  -1   8  -1  579.35   45.24
   1  -8   1  637.96   53.98
   1  -8   1  508.28   41.13
   1  -8   1  552.84   46.71
   1  -8   1  518.02   43.10
   1  -8   1  559.65   48.24
  -1  -8  -1  459.07   40.20
  -1  -8  -1  567.78   49.16
  -1  -8  -1  529.22   45.54
  -1  -8  -1  526.64   44.82
  -1  -8  -1  584.59   48.22
  -1  -8  -1  660.15   50.86
  -1  -8  -1  517.45   43.42
  -1  -8  -1  474.97   40.30
   1  -8   1  585.33   48.48
   1  -8   1  610.50   48.36
   1   8   2  103.66    6.61
  -1   8  -2  111.97   11.86
  -1   8  -2   83.59    8.25
  -1   8  -2   81.68    3.29
   1   8   2  107.36    7.60
   1   8   2   89.29    6.45
   1   8   2  100.62    8.03
  -1   8  -2   83.28    5.17
   1   8   2  101.73    9.66
  -1   8  -2  103.14    7.75
  -1   8  -2   81.50    4.92
   1  -8   2  103.69    7.28
   1  -8   2  100.90    7.28
   1  -8   2   96.05    6.72
   1  -8   2  102.77    6.41
  -1  -8  -2   86.29    7.17
  -1  -8  -2  113.30    6.52
  -1  -8  -2   87.81    8.06
  -1  -8  -2   96.33    9.32
  -1  -8  -2   92.36    6.79
  -1  -8  -2   82.61    6.37
  -1  -8  -2   92.21    6.39
   1  -8   2   84.95    4.97
   1  -8   2   91.05    5.93
   1  -8   2   72.83    6.73
  -1   8  -3  298.37   22.34
  -1   8  -3  330.02   20.53
   1   8   3  357.77   27.04
   1   8   3  403.07   29.24
   1   8   3  275.75   24.63
   1   8   3  441.31   33.08
   1   8   3  387.31   29.52
   1   8   3  368.45   31.17
   1   8   3  397.55   30.16
  -1   8  -3  423.57   29.57
  -1   8  -3  408.45   39.69
  -1   8  -3  377.28   27.95
  -1   8  -3  361.48   25.85
   1  -8   3  365.50   27.92
   1  -8   3  400.74   30.08
  -1  -8  -3  358.32   26.79
  -1  -8  -3  356.23   26.96
  -1  -8  -3  367.62   28.22
  -1  -8  -3  299.60   25.38
   1  -8   3  415.05   30.53
   1  -8   3  335.63   24.18
   1  -8   3  366.28   29.49
   1  -8   3  353.71   25.90
  -1  -8  -3  291.22   24.91
  -1   8  -4    2.10    0.96
  -1   8  -4    2.28    0.58
  -1   8  -4    2.20    0.67
  -1   8  -4    2.12    0.32
   1   8   4    2.61    1.28
   1   8   4    2.47    1.23
   1   8   4    3.34    2.01
   1   8   4    3.42    1.04
   1   8   4    2.36    0.93
   1   8   4    1.62    0.67
   1   8   4    3.19    2.73
   1   8   4    2.82    0.89
  -1   8  -4    3.15    1.67
  -1   8  -4    2.27    0.24
  -1   8  -4    1.84    1.17
   1  -8   4    2.66    1.82
   1  -8   4    6.52    0.93
  -1  -8  -4    2.15    1.58
  -1  -8  -4    1.68    0.87
  -1  -8  -4    1.64    1.17
  -1  -8  -4    4.45    1.09
   1  -8   4    2.33    0.62
   1  -8   4    2.94    1.67
   1  -8   4    2.77    0.69
   1  -8   4    2.83    1.27
   1   8   5  462.07   41.43
   1   8   5  591.29   48.63
   1   8   5  511.92   43.56
  -1   8  -5  560.52   46.87
   1   8   5  613.21   53.02
   1   8   5  555.46   46.75
   1   8   5  485.65   39.98
  -1   8  -5  595.03   50.80
   1   8   5  615.24   54.47
  -1   8  -5  488.95   42.77
  -1   8  -5  624.18   59.00
   1  -8   5  575.66   49.77
   1  -8   5  461.11   39.01
   1  -8   5  515.04   44.45
   1  -8   5  586.20   49.68
  -1  -8  -5  515.77   43.78
  -1  -8  -5  554.27   46.77
  -1  -8  -5  407.44   39.12
   1  -8   5  507.87   48.01
  -1  -8  -5  551.01   48.04
   1  -8   5  527.25   45.23
  -1   8  -6  207.71   14.11
   1   8   6  217.22   15.40
   1   8   6  202.92   12.99
   1   8   6  195.41   18.47
   1   8   6  246.67   16.68
   1   8   6  245.77   18.85
   1   8   6  212.40   15.31
  -1   8  -6  218.29   15.22
  -1   8  -6  250.02   28.10
  -1   8  -6  235.53   15.82
  -1   8  -6  176.23   15.73
   1  -8   6  241.53   17.28
  -1  -8  -6  167.02   14.95
  -1  -8  -6  238.85   18.61
  -1  -8  -6  209.52   15.28
  -1  -8  -6  214.39   20.08
  -1  -8  -6  216.42   17.68
   1  -8   6  179.97   13.07
   1  -8   6  219.24   16.07
   1  -8   6  215.60   14.36
   1  -8   6  235.08   17.93
   1   8   7   58.70    4.26
   1   8   7   69.86    6.11
   1   8   7   58.22    4.39
   1   8   7   53.53    4.65
  -1   8  -7   63.94    4.17
  -1   8  -7   66.05    7.40
  -1   8  -7   57.07    3.87
   1  -8   7   61.22    4.74
   1  -8   7   56.80    3.70
   1  -8   7   50.14    4.92
   1  -8   7   66.58    8.45
  -1  -8  -7   59.38    5.16
  -1  -8  -7   54.30    5.93
  -1  -8  -7   42.34    5.03
  -1  -8  -7   56.51    4.06
  -1   8  -8   37.27    2.81
   1   8   8   31.04    3.35
   1   8   8   31.41    3.10
  -1   8  -8   38.60    5.45
   1  -8   8   36.87    4.31
  -1  -8  -8   32.61    3.10
  -1  -8  -8   24.05    5.89
  -1  -8  -8   33.29    3.76
  -1  -8  -8   31.68    2.67
   1  -8   8   31.96    2.79
   1  -8   8   35.75    3.42
  -1   8  -9  355.88   41.01
   1   8   9  294.24   24.72
   1   8   9  302.67   29.24
   1   8   9  323.61   26.20
   1  -8   9  336.06   35.65
   1  -8   9  359.02   29.61
  -1  -8  -9  306.49   24.38
  -1  -8  -9  251.50   24.71
  -1  -8  -9  308.89   26.95
   1   8  10   25.21    4.41
   1   8  10   24.85    2.99
   1   8  10   23.67    2.99
  -1   8 -10   28.22    4.80
   1  -8  10   26.37    4.63
   1  -8  10   27.77    4.40
  -1  -8 -10   19.81    3.55
  -1  -8 -10   25.19    5.48
   1   8  11   17.61    2.48
   1   8  11   20.51    2.58
   1   8  11   20.50    3.86
  -1   8 -11   24.68    4.17
   1  -8  11   19.80    2.66
   1  -8  11   23.64    3.78
  -1  -8 -11   17.17    3.21
  -1  -8 -11   21.66    3.22
  -1   8 -12   21.98    3.55
   1   8  12   18.80    2.38
   1   8  12   21.56    2.38
   1   8  12   21.93    3.81
   1  -8  12   21.12    2.81
   1  -8  12   26.14    3.82
  -1  -8 -12   20.57    2.95
  -1  -8 -12   17.64    3.19
   1   8  13  101.20    7.32
  -1   8 -13  104.43    8.81
   1   8  13  106.84    7.42
   1   8  13  102.56    7.16
   1  -8  13   85.12    7.50
   1  -8  13  112.94   10.25
   1  -8  13   66.99    7.57
  -1  -8 -13   79.86    7.47
   1   8  14    3.85    0.82
  -1   8 -14    4.00    1.17
   1  -8  14    3.48    1.50
   1  -8  14    3.01    1.27
  -1  -8 -14    2.84    1.18
   1   9 -14   21.88    3.34
  -1   9  14   18.02    2.48
  -1   9  14   17.97    2.26
  -1  -9  14   23.77    3.11
  -1  -9  14   10.21    2.96
  -1  -9  14   22.23    2.88
   1  -9 -14   17.17    2.42
  -1   9  13    9.38    3.26
   1   9 -13   10.23    4.36
  -1   9  13    7.22    1.88
   1  -9 -13    7.80    1.88
  -1  -9  13   10.70    2.25
  -1  -9  13   10.72    2.42
  -1  -9  13    8.42    1.67
   1  -9 -13    7.42    1.55
   1   9 -12    5.94    3.69
  -1   9  12    5.57    1.74
  -1   9  12    3.51    2.62
   1  -9 -12    4.08    1.73
  -1  -9  12    5.66    1.50
   1  -9 -12    3.96    1.38
  -1  -9  12    5.50    2.10
  -1  -9  12    4.75    1.83
   1   9 -11   93.98   15.02
  -1   9  11   85.86    8.25
  -1   9  11   90.24    8.18
   1  -9 -11   69.88   10.67
   1  -9 -11   87.38    7.55
  -1  -9  11  104.87   10.79
  -1  -9  11  102.81    9.35
  -1   9  10  249.15   25.38
   1   9 -10  270.50   26.50
  -1   9  10  225.20   19.81
   1  -9 -10  242.79   19.99
  -1  -9  10  285.20   26.64
   1  -9 -10  188.61   18.59
  -1  -9  10  277.10   23.79
  -1   9   9    0.94    1.27
   1   9  -9    2.32    1.90
  -1   9   9    1.92    1.23
  -1   9   9    2.75    0.70
   1  -9  -9    1.38    1.27
  -1  -9   9    1.28    1.40
   1  -9  -9    1.49    1.70
  -1  -9   9    1.29    1.63
  -1  -9   9    2.05    0.75
  -1   9   8   16.21    2.63
   1   9  -8   12.92    1.43
   1   9  -8   16.24    4.90
  -1   9   8   16.23    2.56
  -1   9   8   16.61    2.50
   1  -9  -8   18.92    2.23
  -1  -9   8   19.77    4.47
   1  -9  -8   14.06    2.75
  -1  -9   8   19.06    3.38
  -1  -9   8   16.49    1.72
  -1   9   7  208.67   15.82
  -1   9   7  232.00   15.28
   1   9  -7  193.84   14.19
   1   9  -7  176.43   11.79
   1   9  -7  201.97   16.77
   1   9  -7  176.17   11.38
  -1   9   7  216.48   15.96
  -1   9   7  190.84   13.39
  -1   9   7  191.03   14.57
  -1   9   7  204.37   15.69
  -1   9   7  185.09   14.85
   1  -9  -7  182.13   16.55
   1  -9  -7  214.29   19.26
  -1  -9   7  178.80   13.88
  -1  -9   7  211.03   20.10
  -1  -9   7  210.73   17.54
   1  -9  -7  151.19   13.97
  -1  -9   7  191.67   13.25
  -1  -9   7  200.85   13.81
  -1  -9   7  196.52   13.72
   1  -9  -7  180.65   11.86
  -1   9   6  582.30   53.96
  -1   9   6  751.83   66.12
  -1   9   6  563.18   47.55
  -1   9   6  584.73   50.80
   1   9  -6  556.37   51.25
   1   9  -6  521.79   48.17
   1   9  -6  592.84   51.25
   1   9  -6  664.13   68.92
  -1   9   6  569.93   51.57
  -1   9   6  673.96   67.27
  -1   9   6  648.49   59.53
  -1   9   6  699.66   57.30
  -1   9   6  573.09   54.09
  -1   9   6  660.91   64.78
  -1  -9   6  633.73   56.13
   1  -9  -6  591.25   54.21
   1  -9  -6  592.81   51.61
  -1  -9   6  690.95   64.30
   1  -9  -6  701.49   62.30
  -1  -9   6  619.83   54.97
  -1  -9   6  680.37   60.65
   1  -9  -6  668.08   66.60
  -1  -9   6  579.94   48.91
   1  -9  -6  494.04   56.64
   1  -9  -6  618.97   57.24
  -1  -9   6  669.49   64.65
  -1  -9   6  729.91   64.74
   1   9  -5  177.98   16.35
  -1   9   5  181.60   13.96
  -1   9   5  205.33   14.76
   1   9  -5  236.22   17.74
  -1   9   5  229.82   12.88
  -1   9   5  176.35   12.71
   1   9  -5  166.89   10.81
   1   9  -5  153.13   12.54
   1   9  -5  181.65   11.70
  -1   9   5  206.73   15.09
  -1   9   5  199.81   14.52
  -1   9   5  184.29   13.64
  -1   9   5  226.65   15.23
   1  -9  -5  161.18   13.87
   1  -9  -5  175.59   13.05
   1  -9  -5  202.04   13.47
  -1  -9   5  212.84   13.78
  -1  -9   5  208.98   15.94
  -1  -9   5  202.99   15.57
  -1  -9   5  218.06   17.79
  -1  -9   5  201.53   16.83
  -1  -9   5  184.31   11.98
   1  -9  -5  163.10   11.22
   1  -9  -5  231.64   19.83
  -1  -9   5  167.58   10.12
   1  -9  -5  192.45   14.05
   1   9  -4    3.58    0.94
   1   9  -4    7.23    1.43
  -1   9   4    4.45    1.28
  -1   9   4    6.40    2.12
   1   9  -4    4.14    1.33
  -1   9   4    4.31    1.29
  -1   9   4    4.63    0.52
   1   9  -4    3.53    0.80
   1   9  -4    4.56    1.54
  -1   9   4    6.62    1.50
  -1   9   4    4.66    1.54
  -1   9   4    3.61    1.36
   1  -9  -4    3.39    1.27
  -1  -9   4    3.99    0.85
   1  -9  -4    4.82    1.44
   1  -9  -4   11.64    2.12
  -1  -9   4    3.72    1.31
  -1  -9   4    4.99    3.09
   1  -9  -4    5.49    0.98
  -1  -9   4    5.35    1.55
  -1  -9   4    3.75    0.61
  -1  -9   4    4.74    1.01
  -1  -9   4    3.45    1.19
   1  -9  -4    4.32    0.64
   1  -9  -4    3.56    1.59
  -1  -9   4    3.61    1.71
   1   9  -3 1436.53  164.39
   1   9  -3 1906.60  223.07
  -1   9   3 1459.99  172.28
   1   9  -3 1381.86  161.48
   1   9  -3 1267.26  144.85
  -1   9   3 1522.15  175.98
   1   9  -3 1217.62  151.18
  -1   9   3 1617.29  175.13
  -1   9   3 1549.07  179.26
  -1   9   3 1455.12  177.42
  -1   9   3 1442.67  166.92
  -1   9   3 1771.62  201.77
  -1   9   3 1615.21  186.26
   1  -9  -3 1551.62  184.42
   1  -9  -3 1201.00  142.19
   1  -9  -3 1530.63  181.44
  -1  -9   3 1471.54  170.40
   1  -9  -3 1372.17  162.14
  -1  -9   3 1508.71  175.84
  -1  -9   3 1392.26  165.21
   1  -9  -3 1271.55  150.98
  -1  -9   3 1397.25  168.50
  -1  -9   3 1032.18  119.95
   1  -9  -3 1566.74  177.76
  -1  -9   3 1500.20  177.88
  -1  -9   3 1570.56  179.87
   1   9  -2 1407.02  169.88
  -1   9   2 1681.51  207.98
   1   9  -2 1824.57  209.94
   1   9  -2 1442.61  170.07
  -1   9   2 1744.45  209.75
  -1   9   2 1891.21  219.92
   1   9  -2 1580.12  187.13
   1   9  -2 1446.65  172.41
  -1   9   2 1673.02  186.70
  -1   9   2 1649.68  194.67
  -1   9   2 1337.94  159.32
  -1   9   2 1607.02  192.60
  -1   9   2 1532.50  184.54
   1  -9  -2 1150.17  145.07
   1  -9  -2 1904.44  219.06
   1  -9  -2 1711.70  203.63
  -1  -9   2 1680.16  200.75
  -1  -9   2 1361.07  161.28
  -1  -9   2 1838.22  217.60
   1  -9  -2 1522.62  183.94
  -1  -9   2 1759.57  212.57
  -1  -9   2 1706.31  205.56
   1  -9  -2 1503.61  180.36
  -1  -9   2 1559.29  191.40
  -1  -9   2 1714.52  209.35
   1  -9  -2 1286.25  158.50
  -1   9   1  133.33    7.27
  -1   9   1  152.21    9.33
  -1   9   1  171.77   13.00
   1   9  -1  136.30   10.50
   1   9  -1  143.41   11.66
   1   9  -1  168.78   11.22
   1   9  -1  181.46   10.05
   1   9  -1  142.41   13.72
  -1   9   1  136.57   10.88
   1   9  -1  169.31   14.63
  -1   9   1  148.38    9.55
  -1   9   1  161.22   10.88
  -1   9   1  194.78   16.38
  -1   9   1  159.42    9.51
   1  -9  -1  141.37    8.79
   1  -9  -1  144.69   10.56
   1  -9  -1  173.01   12.69
  -1  -9   1  171.16   14.08
  -1  -9   1  159.46   10.98
  -1  -9   1  171.02   12.17
  -1  -9   1  137.75   10.55
   1  -9  -1  162.67   10.33
   1  -9  -1  153.44   14.94
   1  -9  -1  173.46   10.66
  -1  -9   1  159.43   12.06
  -1  -9   1  156.32   11.45
  -1   9   0   32.23    2.37
   1   9   0   39.64    3.33
   1   9   0   37.36    3.52
   1   9   0   32.95    3.77
   1   9   0   38.90    3.15
  -1   9   0   33.06    3.64
  -1   9   0   36.95    2.87
   1   9   0   38.71    1.43
  -1   9   0   44.84    4.05
  -1   9   0   30.87    2.02
   1   9   0   40.07    4.13
  -1   9   0   41.44    2.09
  -1   9   0   42.52    3.52
  -1   9   0   41.22    3.04
   1  -9   0   51.37    3.75
   1  -9   0   31.71    3.39
   1  -9   0   38.02    3.32
   1  -9   0   47.19    2.67
   1  -9   0   43.21    4.42
  -1  -9   0   39.47    2.20
  -1  -9   0   39.18    3.60
  -1  -9   0   40.09    1.89
  -1  -9   0   30.13    5.40
   1  -9   0   36.47    2.54
  -1  -9   0   43.26    4.94
  -1  -9   0   33.63    3.26
   1  -9   0   38.00    4.32
  -1  -9   0   44.91    4.15
  -1  -9   0   40.66    3.99
   1   9   1    3.08    1.08
   1   9   1    3.32    1.22
  -1   9  -1    3.35    0.94
  -1   9  -1    3.08    1.10
  -1   9  -1    6.18    0.73
   1   9   1    3.45    1.27
   1   9   1    3.72    1.17
   1   9   1    3.22    2.42
  -1   9  -1    2.67    0.83
  -1   9  -1    2.86    0.34
  -1   9  -1    3.19    1.20
  -1   9  -1    3.35    0.94
   1  -9   1    3.54    1.19
   1  -9   1    3.61    0.67
   1  -9   1    2.80    1.48
   1  -9   1    3.32    1.05
   1  -9   1    2.70    1.83
   1  -9   1    2.92    0.88
  -1  -9  -1    2.54    1.16
  -1  -9  -1    1.89    1.14
  -1  -9  -1    3.15    1.25
  -1  -9  -1    2.17    0.96
  -1  -9  -1    2.57    1.60
  -1  -9  -1    3.53    1.06
  -1  -9  -1    5.42    1.15
   1  -9   1    2.90    1.42
  -1   9  -2 2505.85  360.93
   1   9   2 2647.25  376.72
  -1   9  -2 2546.64  361.19
   1   9   2 3076.33  451.95
  -1   9  -2 2199.88  298.45
   1   9   2 2936.98  435.34
   1   9   2 2869.53  416.28
  -1   9  -2 2142.32  309.69
   1   9   2 2537.21  364.18
  -1   9  -2 2796.43  393.56
  -1   9  -2 2286.72  333.60
  -1   9  -2 3126.64  452.15
   1  -9   2 2893.99  409.31
   1  -9   2 2453.68  352.22
   1  -9   2 2135.47  305.35
   1  -9   2 2727.46  396.35
   1  -9   2 2924.48  422.88
   1  -9   2 2850.48  409.58
  -1  -9  -2 2522.99  368.39
  -1  -9  -2 2261.25  326.57
  -1  -9  -2 2534.00  365.71
  -1  -9  -2 2917.03  414.07
  -1  -9  -2 1999.45  297.13
  -1  -9  -2 2388.98  345.39
  -1  -9  -2 2299.37  336.60
   1  -9   2 2497.69  363.50
   1   9   3   12.63    1.79
  -1   9  -3    7.22    1.95
  -1   9  -3    7.32    2.00
   1   9   3   10.09    1.69
   1   9   3    8.23    1.34
   1   9   3    3.81    1.97
   1   9   3    7.75    2.06
  -1   9  -3    5.16    1.05
   1   9   3    7.57    1.39
  -1   9  -3    4.99    0.45
  -1   9  -3    5.48    0.75
  -1   9  -3    6.95    0.93
   1  -9   3    5.78    0.81
   1  -9   3    5.69    1.41
   1  -9   3    5.71    1.78
  -1  -9  -3    6.57    1.36
  -1  -9  -3    4.94    1.52
   1  -9   3    5.84    1.45
  -1  -9  -3    8.51    2.44
   1  -9   3    6.41    2.75
  -1  -9  -3    7.50    1.37
  -1  -9  -3    5.98    1.19
   1  -9   3    7.02    1.44
   1  -9   3    6.78    1.65
  -1  -9  -3    5.35    1.75
  -1   9  -4  547.71   45.63
  -1   9  -4  742.49   69.67
  -1   9  -4  588.53   44.94
   1   9   4  603.99   53.04
   1   9   4  740.23   65.03
   1   9   4  642.54   60.71
   1   9   4  524.33   49.53
   1   9   4  660.79   58.60
   1   9   4  709.17   60.16
  -1   9  -4  630.38   54.97
   1   9   4  504.62   47.44
  -1   9  -4  578.54   49.26
  -1   9  -4  774.12   64.13
   1  -9   4  615.43   56.74
   1  -9   4  512.78   44.40
   1  -9   4  684.46   60.22
   1  -9   4  693.28   61.38
  -1  -9  -4  625.76   55.29
  -1  -9  -4  453.68   44.89
  -1  -9  -4  628.52   56.61
  -1  -9  -4  722.18   63.28
   1  -9   4  581.51   50.19
   1  -9   4  683.22   64.29
   1  -9   4  617.10   54.67
  -1  -9  -4  605.05   53.18
   1   9   5    0.39    0.67
   1   9   5    1.01    0.83
   1   9   5    0.36    0.87
   1   9   5    1.46    1.09
   1   9   5    0.31    1.30
  -1   9  -5    1.68    0.49
   1   9   5    2.30    0.48
   1   9   5    0.62    0.63
  -1   9  -5    0.40    0.48
  -1   9  -5    0.08    1.20
   1  -9   5    0.52    0.83
   1  -9   5    0.16    0.47
   1  -9   5    1.13    0.72
   1  -9   5    0.26    0.41
   1  -9   5    0.43    0.67
   1  -9   5   -0.04    0.70
  -1  -9  -5    0.41    0.87
   1  -9   5    1.29    1.05
  -1  -9  -5    1.18    0.83
  -1  -9  -5    0.84    0.79
  -1  -9  -5    0.23    0.66
  -1  -9  -5    0.38    0.60
   1   9   6  609.14   58.69
   1   9   6  476.11   39.86
   1   9   6  554.25   51.27
   1   9   6  453.01   41.71
  -1   9  -6  638.82   61.51
   1   9   6  572.27   49.78
  -1   9  -6  530.90   44.38
   1   9   6  660.52   55.56
  -1   9  -6  635.88   52.54
  -1   9  -6  470.93   45.30
   1  -9   6  567.28   50.82
   1  -9   6  517.20   49.82
   1  -9   6  580.44   50.67
   1  -9   6  509.90   43.07
  -1  -9  -6  526.56   47.16
  -1  -9  -6  595.06   53.22
   1  -9   6  466.04   40.28
  -1  -9  -6  519.20   48.61
  -1  -9  -6  369.47   37.43
   1  -9   6  583.16   50.88
  -1  -9  -6  533.52   46.11
   1   9   7   20.52    2.28
   1   9   7   21.18    3.07
   1   9   7   17.24    2.15
  -1   9  -7   22.09    3.99
   1   9   7   15.57    2.46
  -1   9  -7   16.65    1.70
  -1   9  -7   22.86    1.82
   1  -9   7   19.17    2.09
   1  -9   7   16.77    1.63
   1  -9   7   18.72    1.60
   1  -9   7   20.25    3.44
  -1  -9  -7   17.06    1.88
   1  -9   7   21.61    2.94
  -1  -9  -7   16.69    2.00
  -1  -9  -7   18.07    4.08
  -1  -9  -7   12.80    2.67
   1   9   8   82.84    7.03
   1   9   8   86.03    8.87
  -1   9  -8  105.41   10.61
   1  -9   8   99.09    9.71
   1  -9   8   98.50    7.15
  -1  -9  -8   63.22    7.05
  -1  -9  -8   79.96    6.33
  -1  -9  -8   91.48    7.72
  -1  -9  -8   88.26    6.32
   1  -9   8  107.48    9.25
  -1   9  -9   11.04    3.16
   1   9   9    9.70    1.81
   1   9   9   11.74    3.25
   1   9   9   10.34    1.88
   1  -9   9    9.59    1.88
   1  -9   9    9.69    2.85
  -1  -9  -9    8.26    2.46
  -1  -9  -9    9.39    2.23
  -1  -9  -9    8.66    1.39
   1   9  10   67.01    5.92
   1   9  10   74.14    6.11
  -1   9 -10   85.84    9.11
   1   9  10   71.15    6.18
   1  -9  10   79.31    6.66
  -1  -9 -10   53.58    6.56
   1  -9  10   86.42    8.34
  -1  -9 -10   76.25    6.92
   1   9  11    9.98    1.71
   1   9  11    7.73    1.55
   1   9  11    8.08    1.65
  -1   9 -11   11.10    2.88
   1  -9  11    9.03    2.54
   1  -9  11    8.60    1.85
  -1  -9 -11    7.07    2.17
  -1  -9 -11   10.44    3.31
   1   9  12    3.04    1.05
   1   9  12    4.20    1.12
   1   9  12    3.98    1.06
  -1   9 -12    3.33    1.65
   1  -9  12    3.06    1.21
   1  -9  12    3.75    1.83
  -1  -9 -12    2.23    1.51
  -1  -9 -12    3.38    1.40
   1   9  13    5.25    1.19
  -1   9 -13    6.16    1.66
   1   9  13    4.99    1.12
   1  -9  13    4.79    1.98
   1  -9  13    4.47    1.68
  -1  -9 -13    3.53    1.51
   1  -9  13    3.17    1.18
  -1   9 -14   15.54    3.19
   1  -9  14   13.50    3.35
  -1  -9 -14   11.38    1.97
   1  -9  14   14.64    3.75
   1  10 -14    8.26    1.99
  -1  10  14    4.08    1.47
  -1  10  14    5.54    1.33
   1 -10 -14    5.39    1.43
  -1 -10  14    6.66    2.71
  -1 -10  14    7.90    1.83
   1  10 -13    7.08    2.19
  -1  10  13    6.55    1.65
  -1  10  13    5.39    2.54
  -1 -10  13    5.88    2.07
  -1 -10  13    5.32    1.48
  -1 -10  13    7.67    3.02
   1 -10 -13    6.45    1.33
   1 -10 -13    4.92    1.57
   1  10 -12   65.24    7.59
  -1  10  12   49.39    5.20
  -1  10  12   57.14    5.75
   1 -10 -12   54.96    6.98
  -1 -10  12   64.71    6.60
  -1 -10  12   58.34    5.63
  -1 -10  12   59.48    6.76
   1 -10 -12   46.59    5.55
  -1  10  11   70.06    6.97
   1  10 -11   75.21    8.86
  -1  10  11   74.46    9.76
  -1 -10  11   81.25    7.81
   1 -10 -11   70.05    6.31
   1 -10 -11   57.64    9.57
  -1 -10  11   79.91    8.67
  -1 -10  11   72.15    6.82
  -1  10  10    0.74    0.99
   1  10 -10    0.64    1.55
  -1  10  10    1.36    1.04
  -1 -10  10    0.77    1.18
  -1 -10  10    0.88    1.47
   1 -10 -10    1.26    1.07
  -1 -10  10    0.28    0.89
   1 -10 -10    0.87    1.43
  -1  10   9    2.16    0.85
   1  10  -9    3.87    3.53
  -1  10   9    3.10    1.43
  -1  10   9    7.36    1.55
  -1 -10   9    2.82    1.67
   1 -10  -9    2.53    1.54
  -1 -10   9    4.31    2.17
   1 -10  -9    1.79    1.24
   1  10  -8  101.03   10.21
  -1  10   8   75.84    7.07
  -1  10   8   83.22    7.15
  -1  10   8   81.10    5.81
   1 -10  -8   83.10    6.74
   1 -10  -8   67.72    7.34
  -1 -10   8   99.93    9.72
  -1 -10   8   88.69    6.20
  -1 -10   8   93.61    8.24
   1  10  -7    0.06    0.39
   1  10  -7    1.05    1.87
   1  10  -7    0.68    0.57
  -1  10   7    0.27    0.74
  -1  10   7    0.81    0.48
  -1  10   7    0.66    0.82
  -1  10   7   -0.17    0.56
  -1 -10   7    0.21    0.88
  -1 -10   7    0.35    0.49
  -1 -10   7    0.28    0.77
   1 -10  -7   -0.08    0.90
  -1 -10   7    1.23    1.12
  -1 -10   7    1.54    0.58
   1 -10  -7    0.59    0.68
   1 -10  -7    0.31    0.60
   1  10  -6   17.97    2.76
  -1  10   6   20.39    2.31
   1  10  -6   19.90    2.40
   1  10  -6   17.78    1.57
   1  10  -6   24.62    3.10
  -1  10   6   19.46    2.80
   1  10  -6   19.43    2.44
  -1  10   6   23.42    2.87
  -1  10   6   21.41    2.72
  -1  10   6   19.89    2.65
  -1  10   6   26.20    3.42
  -1  10   6   25.28    4.87
   1 -10  -6   15.83    1.59
   1 -10  -6   21.54    3.11
  -1 -10   6   20.33    1.83
   1 -10  -6   26.65    4.37
  -1 -10   6   23.17    2.04
  -1 -10   6   23.98    2.47
   1 -10  -6   21.13    2.60
  -1 -10   6   22.79    5.00
  -1 -10   6   21.52    2.43
  -1 -10   6   25.11    3.92
  -1 -10   6   22.91    1.81
  -1 -10   6   20.20    1.31
   1  10  -5   25.77    3.13
   1  10  -5   26.83    2.02
  -1  10   5   38.37    3.75
   1  10  -5   29.29    3.03
  -1  10   5   31.63    5.00
   1  10  -5   30.66    2.29
   1  10  -5   35.34    3.58
  -1  10   5   28.63    3.35
  -1  10   5   36.37    3.84
  -1  10   5   39.05    1.98
  -1  10   5   30.18    3.03
  -1  10   5   35.98    3.72
  -1  10   5   37.10    4.32
   1 -10  -5   47.65    5.18
   1 -10  -5   36.20    2.10
  -1 -10   5   33.19    2.54
   1 -10  -5   28.78    3.07
   1 -10  -5   26.80    2.33
  -1 -10   5   27.35    2.33
  -1 -10   5   35.26    7.10
  -1 -10   5   35.23    5.11
  -1 -10   5   32.67    2.47
  -1 -10   5   37.07    3.83
  -1 -10   5   31.88    2.35
  -1 -10   5   31.94    3.01
   1 -10  -5   31.64    3.71
  -1  10   4   11.86    1.68
  -1  10   4   12.57    2.11
   1  10  -4   10.81    3.15
   1  10  -4   10.69    1.35
   1  10  -4   10.05    1.94
   1  10  -4    9.71    1.16
   1  10  -4   13.91    1.89
  -1  10   4   10.55    1.94
  -1  10   4   12.95    1.96
  -1  10   4   10.27    1.86
  -1  10   4   13.28    2.05
  -1  10   4   12.87    1.23
  -1  10   4   11.62    1.85
   1 -10  -4   12.02    2.30
  -1 -10   4   12.69    1.51
   1 -10  -4   10.97    1.89
  -1 -10   4   11.76    1.26
   1 -10  -4   12.54    1.41
  -1 -10   4   12.07    2.51
  -1 -10   4   13.53    2.38
  -1 -10   4   11.78    2.48
  -1 -10   4   14.01    2.16
   1 -10  -4    9.17    1.50
   1 -10  -4   12.17    2.16
  -1 -10   4   11.36    1.77
  -1 -10   4    9.72    0.99
   1  10  -3    9.58    2.98
  -1  10   3   10.41    2.02
   1  10  -3    8.00    1.98
   1  10  -3    8.33    1.93
   1  10  -3    9.61    1.57
  -1  10   3   10.23    1.83
   1  10  -3   12.46    3.02
  -1  10   3   12.00    2.48
  -1  10   3   11.15    1.78
  -1  10   3    8.53    2.12
  -1  10   3    8.49    3.36
  -1  10   3    9.36    1.81
  -1  10   3   10.67    1.84
  -1  10   3   10.21    0.73
   1 -10  -3    7.95    1.66
  -1 -10   3   15.97    2.33
  -1 -10   3    7.87    1.11
   1 -10  -3   11.35    3.48
   1 -10  -3   10.18    1.01
   1 -10  -3    9.34    1.92
  -1 -10   3   11.39    2.32
  -1 -10   3   11.03    1.71
   1 -10  -3   11.52    1.94
  -1 -10   3    8.58    1.84
  -1 -10   3    9.99    1.68
  -1 -10   3    9.38    2.36
   1  10  -2  209.54   16.63
   1  10  -2  241.52   17.80
   1  10  -2  285.25   21.65
  -1  10   2  210.85   15.95
   1  10  -2  209.36   14.84
  -1  10   2  264.61   22.07
   1  10  -2  206.75   19.80
  -1  10   2  274.91   16.62
  -1  10   2  203.63   16.93
  -1  10   2  249.61   18.86
  -1  10   2  269.86   18.72
  -1  10   2  258.56   19.44
  -1  10   2  218.70   15.81
   1 -10  -2  222.87   17.62
   1 -10  -2  230.43   17.55
   1 -10  -2  257.07   18.42
   1 -10  -2  217.77   14.23
   1 -10  -2  279.28   20.79
  -1 -10   2  254.49   18.91
   1 -10  -2  290.50   18.65
  -1 -10   2  267.20   22.33
  -1 -10   2  229.12   16.06
  -1 -10   2  243.85   25.31
  -1 -10   2  278.21   20.80
   1 -10  -2  214.82   17.48
  -1 -10   2  250.82   19.16
  -1 -10   2  262.89   23.34
  -1  10   1   60.76    3.07
   1  10  -1   68.13    5.21
  -1  10   1   73.07    5.33
  -1  10   1   53.20    4.09
   1  10  -1   56.15    4.99
   1  10  -1   54.58    4.10
   1  10  -1   73.96    4.87
   1  10  -1   53.15    5.17
   1  10  -1   73.18    5.66
  -1  10   1   69.30    4.13
  -1  10   1   60.46    3.76
  -1  10   1   65.42    6.50
  -1  10   1   69.99    5.15
  -1  10   1   49.87    5.41
   1 -10  -1   62.98    8.72
   1 -10  -1   60.31    3.29
  -1 -10   1   61.50    7.73
  -1 -10   1   62.88    5.04
  -1 -10   1   64.81    7.10
  -1 -10   1   68.37    5.80
   1 -10  -1   65.09    4.27
   1 -10  -1   73.43    4.63
   1 -10  -1   59.39    5.25
   1 -10  -1   56.35    5.09
   1 -10  -1   58.23    5.10
  -1 -10   1   67.88    8.08
  -1 -10   1   66.44    6.08
  -1  10   0  475.11   37.02
  -1  10   0  436.62   38.14
   1  10   0  494.77   43.70
   1  10   0  526.94   43.11
   1  10   0  508.68   47.97
   1  10   0  495.59   49.21
   1  10   0  495.48   34.46
   1  10   0  557.06   45.10
  -1  10   0  525.61   41.64
   1  10   0  463.59   40.38
  -1  10   0  394.14   30.81
  -1  10   0  518.98   42.16
  -1  10   0  542.69   45.46
  -1  10   0  500.29   36.93
  -1  10   0  487.51   43.09
   1 -10   0  422.70   36.72
   1 -10   0  523.86   46.40
  -1 -10   0  465.83   44.28
  -1 -10   0  462.04   38.82
  -1 -10   0  551.21   46.30
   1 -10   0  485.51   37.25
  -1 -10   0  400.08   40.95
   1 -10   0  491.19   41.18
   1 -10   0  499.36   39.29
  -1 -10   0  506.73   37.70
   1 -10   0  488.84   42.52
  -1 -10   0  480.21   35.14
  -1 -10   0  508.64   44.99
  -1 -10   0  539.81   46.24
   1 -10   0  537.98   42.52
  -1  10  -1  391.87   27.53
  -1  10  -1  312.59   22.14
  -1  10  -1  301.02   26.89
  -1  10  -1  241.82   15.02
   1  10   1  315.97   23.09
   1  10   1  322.64   24.55
   1  10   1  306.97   24.97
   1  10   1  311.75   23.98
   1  10   1  308.76   22.77
  -1  10  -1  273.19   19.77
  -1  10  -1  223.56   16.27
   1  10   1  320.21   24.55
  -1  10  -1  348.90   24.88
   1 -10   1  291.09   19.84
  -1 -10  -1  248.05   23.52
   1 -10   1  306.07   22.95
  -1 -10  -1  311.64   21.10
  -1 -10  -1  328.08   22.91
  -1 -10  -1  230.61   19.32
   1 -10   1  238.51   19.02
   1 -10   1  306.13   21.53
  -1 -10  -1  259.06   19.69
   1 -10   1  408.86   28.67
   1 -10   1  317.29   26.06
   1 -10   1  298.16   24.81
  -1 -10  -1  270.28   25.97
  -1 -10  -1  305.61   28.02
  -1  10  -2  515.13   40.47
   1  10   2  506.46   42.11
   1  10   2  565.32   47.78
   1  10   2  526.06   50.67
  -1  10  -2  542.49   49.47
  -1  10  -2  449.40   35.64
   1  10   2  586.34   47.37
   1  10   2  512.84   44.47
  -1  10  -2  417.66   34.37
  -1  10  -2  397.82   28.80
  -1  10  -2  516.23   41.92
  -1  10  -2  427.76   34.92
   1 -10   2  419.01   33.05
  -1 -10  -2  491.63   42.53
   1 -10   2  511.07   44.56
   1 -10   2  501.10   43.36
  -1 -10  -2  468.84   39.49
  -1 -10  -2  412.61   34.71
   1 -10   2  570.28   46.68
   1 -10   2  484.81   41.60
  -1 -10  -2  446.08   43.24
   1 -10   2  525.16   42.36
  -1 -10  -2  420.29   37.47
  -1 -10  -2  623.88   48.54
  -1 -10  -2  419.78   36.74
   1 -10   2  429.15   35.92
  -1  10  -3  349.21   31.75
  -1  10  -3  256.40   15.04
   1  10   3  258.88   19.83
   1  10   3  329.71   25.30
   1  10   3  244.60   18.17
   1  10   3  309.17   23.36
   1  10   3  298.99   20.98
   1  10   3  318.34   25.50
  -1  10  -3  342.33   24.60
  -1  10  -3  255.70   18.07
  -1  10  -3  225.86   15.69
  -1  10  -3  317.68   21.94
   1 -10   3  311.06   24.42
   1 -10   3  248.68   16.96
   1 -10   3  260.87   20.02
   1 -10   3  274.97   19.71
  -1 -10  -3  282.80   21.54
   1 -10   3  289.91   22.30
   1 -10   3  321.27   23.80
  -1 -10  -3  257.84   21.20
  -1 -10  -3  244.84   19.74
   1 -10   3  306.54   22.17
   1 -10   3  313.65   24.28
  -1 -10  -3  271.83   24.22
  -1 -10  -3  251.02   21.44
  -1 -10  -3  339.58   24.18
  -1  10  -4  190.38   11.80
   1  10   4  189.66   15.52
   1  10   4  259.21   17.25
   1  10   4  239.79   24.46
   1  10   4  175.33   15.22
   1  10   4  226.74   17.27
   1  10   4  207.00   15.09
   1  10   4  230.44   21.10
  -1  10  -4  263.30   20.46
  -1  10  -4  246.31   15.17
  -1  10  -4  189.47   12.95
  -1  10  -4  254.40   16.01
   1 -10   4  231.29   21.06
   1 -10   4  247.83   21.07
  -1 -10  -4  248.48   17.75
  -1 -10  -4  209.06   15.25
   1 -10   4  203.46   13.90
  -1 -10  -4  216.02   16.30
  -1 -10  -4  182.49   15.06
   1 -10   4  258.52   19.10
   1 -10   4  214.79   15.72
  -1 -10  -4  206.45   14.63
   1 -10   4  182.42   12.07
   1 -10   4  247.06   17.88
   1  10   5  706.62   72.10
   1  10   5  670.54   69.77
   1  10   5  927.17   92.40
   1  10   5  885.91   87.77
   1  10   5  860.65   90.09
   1  10   5  828.44   86.15
   1  10   5  983.79   93.78
  -1  10  -5  741.44   71.52
  -1  10  -5  967.10  107.92
  -1  10  -5  977.31   91.90
   1 -10   5  716.38   69.37
   1 -10   5  941.66   93.08
   1 -10   5  967.60   96.23
  -1 -10  -5  657.60   70.93
  -1 -10  -5  940.48   94.29
  -1 -10  -5  758.14   78.71
  -1 -10  -5  863.35   92.10
  -1 -10  -5  788.96   78.69
   1 -10   5  970.76   96.45
   1 -10   5  790.55   83.31
   1 -10   5  763.92   74.44
   1  10   6   53.27    5.12
  -1  10  -6   58.10    4.61
   1  10   6   55.72    6.73
   1  10   6   43.43    4.45
   1  10   6   56.28    3.95
   1  10   6   52.82    5.88
   1  10   6   44.83    3.94
  -1  10  -6   49.21    3.40
  -1  10  -6   47.00    5.35
   1  10   6   47.07    3.99
  -1  10  -6   62.56    9.94
   1 -10   6   53.95    6.48
   1 -10   6   57.88    5.24
   1 -10   6   48.23    4.15
   1 -10   6   55.71    4.58
  -1 -10  -6   45.57    3.72
  -1 -10  -6   57.54    5.33
   1 -10   6   47.63    4.26
  -1 -10  -6   44.86    3.67
  -1 -10  -6   35.89    4.53
  -1 -10  -6   50.31    4.49
   1 -10   6   46.77    3.10
   1  10   7   39.04    4.18
  -1  10  -7   57.30    9.51
   1  10   7   43.05    3.81
   1 -10   7   55.80    5.38
   1 -10   7   41.47    3.01
   1 -10   7   54.30    4.28
   1 -10   7   44.91    4.01
  -1 -10  -7   31.21    4.27
  -1 -10  -7   46.41    3.57
  -1 -10  -7   43.81    4.39
  -1 -10  -7   40.76    3.43
   1  10   8    0.11    0.60
   1  10   8   -0.00    0.70
  -1  10  -8    0.37    1.06
   1 -10   8   -0.46    0.62
   1 -10   8   -0.10    0.89
  -1 -10  -8    0.14    0.46
   1 -10   8    0.47    0.50
  -1 -10  -8    0.63    0.74
  -1 -10  -8    0.59    1.23
  -1 -10  -8    0.45    0.53
   1  10   9  342.18   30.48
   1  10   9  376.19   35.59
   1  10   9  338.22   29.60
  -1  10  -9  433.30   41.14
   1 -10   9  436.26   38.81
   1 -10   9  422.69   40.80
  -1 -10  -9  374.19   33.25
  -1 -10  -9  287.88   29.57
  -1 -10  -9  374.08   33.20
   1  10  10   60.26    5.28
   1  10  10   60.91    5.73
   1  10  10   66.39    5.65
  -1  10 -10   81.94    8.79
   1 -10  10   79.69    7.83
   1 -10  10   75.20    6.56
  -1 -10 -10   64.89    6.41
  -1 -10 -10   50.16    6.36
   1  10  11    5.03    1.28
   1  10  11    6.31    1.42
   1  10  11    4.71    2.11
  -1  10 -11    5.42    2.37
   1 -10  11    4.39    1.50
   1 -10  11    6.13    2.19
  -1 -10 -11    5.46    1.67
  -1 -10 -11    4.00    1.78
   1  10  12   -0.10    0.52
  -1  10 -12    0.08    0.82
   1  10  12    0.08    0.53
   1 -10  12    0.42    0.95
   1 -10  12   -0.17    0.95
  -1 -10 -12    1.03    1.10
  -1 -10 -12    0.44    0.73
   1 -10  12    0.25    0.80
  -1  10 -13   78.64    6.76
   1  10  13   68.49    6.79
   1  10  13   68.99    5.19
   1 -10  13   76.77    6.60
   1 -10  13   44.54    5.41
   1 -10  13   73.35    6.95
  -1 -10 -13   57.26    5.64
  -1  10 -14   27.29    2.85
   1 -10  14   26.52    3.00
   1 -10  14   25.73    3.22
  -1 -10 -14   22.50    2.75
   1  11 -14   37.58    5.82
  -1  11  14   30.15    3.00
  -1  11  14   30.98    3.23
   1 -11 -14   31.67    3.31
  -1 -11  14   38.93    3.75
  -1 -11  14   34.41    3.80
  -1  11  13   17.42    2.61
   1  11 -13   23.15    3.48
  -1  11  13   18.04    3.96
  -1 -11  13   20.01    3.03
   1 -11 -13   16.89    2.60
  -1 -11  13   24.14    3.55
   1 -11 -13   15.74    2.23
  -1 -11  13   14.51    3.64
  -1  11  12    0.52    1.03
   1  11 -12    1.67    1.49
  -1  11  12    1.14    1.09
  -1 -11  12    1.43    1.45
   1 -11 -12    1.28    1.10
  -1 -11  12    1.46    1.38
  -1 -11  12    1.16    1.23
   1 -11 -12    1.37    0.87
   1  11 -11   34.56    7.57
  -1  11  11   27.45    3.80
  -1  11  11   26.53    3.67
   1 -11 -11   22.82    3.64
  -1 -11  11   32.95    4.37
  -1 -11  11   25.79    3.36
  -1 -11  11   30.81    4.83
   1 -11 -11   26.91    3.29
   1  11 -10  230.45   21.95
  -1  11  10  206.07   17.49
  -1  11  10  180.75   16.55
   1 -11 -10  176.93   21.47
  -1 -11  10  224.34   19.69
  -1 -11  10  235.03   19.78
  -1 -11  10  234.69   22.16
   1 -11 -10  197.49   16.81
  -1  11   9   47.35    5.10
  -1  11   9   44.91    5.00
   1  11  -9   56.37    7.08
  -1  11   9   41.99    5.14
  -1 -11   9   50.45    5.04
   1 -11  -9   45.81    4.69
   1 -11  -9   40.84    5.32
  -1 -11   9   56.71   10.80
  -1 -11   9   52.55    5.88
  -1  11   8  182.14   18.78
  -1  11   8  165.64   14.53
   1  11  -8  222.36   25.50
  -1  11   8  181.12   13.44
   1 -11  -8  180.80   17.67
   1 -11  -8  171.08   15.50
  -1 -11   8  212.28   17.39
  -1 -11   8  222.10   19.88
  -1 -11   8  198.37   16.06
   1  11  -7  340.34   29.21
  -1  11   7  263.85   21.40
   1  11  -7  263.21   18.66
   1  11  -7  216.09   16.10
  -1  11   7  251.59   21.92
  -1  11   7  242.59   21.00
  -1  11   7  332.16   23.72
  -1 -11   7  289.70   21.39
   1 -11  -7  267.80   21.67
  -1 -11   7  277.46   22.39
  -1 -11   7  300.72   24.71
   1 -11  -7  268.87   23.32
  -1 -11   7  295.02   23.52
  -1 -11   7  309.86   27.42
  -1 -11   7  266.46   20.11
   1 -11  -7  244.72   18.14
  -1  11   6 1212.94  125.38
   1  11  -6  873.01   90.08
   1  11  -6 1286.13  140.98
   1  11  -6  826.34   90.56
   1  11  -6  845.62   87.21
   1  11  -6  887.05   99.81
  -1  11   6  853.64   94.29
  -1  11   6 1145.56  122.25
  -1  11   6  919.45   98.62
  -1  11   6 1169.60  124.54
  -1  11   6 1122.73  121.40
  -1  11   6  931.59   99.51
   1 -11  -6 1353.65  149.61
   1 -11  -6  837.81   87.86
   1 -11  -6  938.03  101.32
  -1 -11   6  915.01   95.85
  -1 -11   6 1043.88  108.00
  -1 -11   6 1107.08  124.85
  -1 -11   6  998.84  108.76
  -1 -11   6 1047.60  116.23
  -1 -11   6 1078.91  119.78
   1 -11  -6  965.32  107.29
  -1  11   5   46.80    4.12
   1  11  -5   47.34    4.19
   1  11  -5   48.97    3.34
   1  11  -5   70.62    6.01
  -1  11   5   62.39    7.14
   1  11  -5   43.78    4.25
   1  11  -5   45.28    2.93
  -1  11   5   58.22    4.95
  -1  11   5   51.82    4.55
  -1  11   5   64.43    4.46
  -1  11   5   54.13    7.33
  -1  11   5   43.45    4.42
   1 -11  -5   51.79    7.42
   1 -11  -5   42.82    3.41
  -1 -11   5   54.93    5.68
  -1 -11   5   64.47    5.07
   1 -11  -5   46.46    4.29
  -1 -11   5   60.99    5.59
  -1 -11   5   55.40    4.48
  -1 -11   5   60.00    3.92
  -1 -11   5   43.88    2.72
   1 -11  -5   56.84    5.45
  -1 -11   5   58.48    4.11
  -1 -11   5   54.03    6.89
   1  11  -4  110.00    8.66
  -1  11   4  113.20    8.71
   1  11  -4  117.17    8.98
  -1  11   4  108.47    8.79
   1  11  -4  103.43    6.65
   1  11  -4  109.46    9.35
  -1  11   4  141.78    9.57
  -1  11   4  145.44   13.90
   1  11  -4  165.66   11.58
  -1  11   4  108.92   11.66
  -1  11   4  166.83    8.37
  -1  11   4  131.11   10.17
  -1  11   4  144.40   10.00
   1 -11  -4  138.58   13.61
   1 -11  -4  112.04    8.76
  -1 -11   4  133.45   10.99
   1 -11  -4  105.60    7.77
  -1 -11   4  142.96   11.23
  -1 -11   4  141.89   14.71
  -1 -11   4   97.12    6.37
  -1 -11   4  113.69    9.14
  -1 -11   4  128.16    9.69
   1 -11  -4  155.06    8.64
   1 -11  -4  134.07   10.36
  -1 -11   4  144.39    9.64
  -1 -11   4  146.97   11.36
  -1  11   3  577.08   41.87
   1  11  -3  386.43   31.55
  -1  11   3  526.51   48.49
  -1  11   3  551.78   45.52
   1  11  -3  428.10   42.59
   1  11  -3  443.30   37.46
  -1  11   3  523.38   44.73
   1  11  -3  600.07   52.97
   1  11  -3  449.96   38.18
  -1  11   3  412.42   37.34
  -1  11   3  412.70   36.39
  -1  11   3  448.83   44.54
  -1  11   3  437.81   38.05
  -1 -11   3  593.23   51.74
  -1 -11   3  554.41   46.17
   1 -11  -3  450.90   38.82
   1 -11  -3  574.09   52.17
  -1 -11   3  567.27   46.58
  -1 -11   3  445.27   36.27
   1 -11  -3  580.42   49.01
  -1 -11   3  507.51   43.97
  -1 -11   3  530.65   47.27
  -1 -11   3  526.85   47.48
   1 -11  -3  582.23   46.51
   1 -11  -3  399.67   36.38
   1  11  -2 3016.02  489.50
  -1  11   2 3516.46  605.06
  -1  11   2 3213.49  513.38
   1  11  -2 3958.01  636.49
   1  11  -2 3600.78  583.57
   1  11  -2 2661.66  451.36
  -1  11   2 3817.14  599.39
  -1  11   2 3484.73  572.34
   1  11  -2 2821.48  466.80
  -1  11   2 2996.26  492.25
  -1  11   2 2764.59  462.66
  -1  11   2 3506.56  575.46
  -1  11   2 3589.52  582.05
   1 -11  -2 3073.93  510.97
   1 -11  -2 2950.87  474.17
  -1 -11   2 3516.83  604.40
   1 -11  -2 3135.87  520.53
   1 -11  -2 3739.67  603.35
   1 -11  -2 3824.74  624.29
  -1 -11   2 3455.53  559.03
   1 -11  -2 3572.18  582.75
  -1 -11   2 3533.99  588.69
  -1 -11   2 3606.24  592.42
  -1 -11   2 3420.12  562.15
  -1 -11   2 3625.28  593.84
  -1 -11   2 3837.36  625.89
   1 -11  -2 4134.02  685.11
  -1  11   1   62.03    3.82
   1  11  -1   62.17    4.88
  -1  11   1   53.51    3.63
   1  11  -1   50.03    4.78
   1  11  -1   47.42    4.96
   1  11  -1   51.12    3.93
   1  11  -1   57.35    7.31
   1  11  -1   60.97    3.18
  -1  11   1   60.50    4.54
  -1  11   1   55.10    4.55
  -1  11   1   55.99    4.73
  -1  11   1   46.64    5.19
  -1  11   1   60.16    9.49
  -1  11   1   50.77    3.81
   1 -11  -1   53.29    5.13
   1 -11  -1   68.71    4.44
   1 -11  -1   56.02    3.93
   1 -11  -1   59.08    5.69
  -1 -11   1   61.98    4.92
  -1 -11   1   58.77    5.19
   1 -11  -1   53.50    4.95
  -1 -11   1   54.66    5.53
  -1 -11   1   50.65    4.61
   1 -11  -1   56.00    3.88
   1 -11  -1   48.15    4.71
  -1 -11   1   59.05   10.63
  -1 -11   1   51.79    4.50
   1  11   0   51.33    3.95
  -1  11   0   44.95    2.83
   1  11   0   53.84    4.96
  -1  11   0   54.27    3.67
  -1  11   0   52.65    3.32
  -1  11   0   50.85    2.70
   1  11   0   51.09    4.98
   1  11   0   51.56    1.96
   1  11   0   48.57    5.07
   1  11   0   56.95    4.56
  -1  11   0   52.02    4.16
  -1  11   0   47.16    6.96
  -1  11   0   52.47    4.58
  -1  11   0   59.26    4.43
   1 -11   0   61.26    5.44
   1 -11   0   53.30    5.86
   1 -11   0   58.45    3.58
   1 -11   0   53.93    5.33
  -1 -11   0   52.42    2.42
  -1 -11   0   51.78    5.01
  -1 -11   0   55.60    3.40
  -1 -11   0   49.95    4.24
   1 -11   0   45.41    4.55
  -1 -11   0   58.79    5.30
   1 -11   0   50.12    3.30
  -1 -11   0   44.26    4.65
   1 -11   0   52.25    6.82
  -1 -11   0   49.29    4.54
  -1  11  -1 1976.97  265.94
  -1  11  -1 2492.07  332.40
   1  11   1 2374.02  318.13
   1  11   1 2427.53  326.55
  -1  11  -1 2297.41  306.11
   1  11   1 2169.70  293.94
   1  11   1 2206.07  303.64
  -1  11  -1 1922.69  249.34
  -1  11  -1 2315.21  311.51
   1  11   1 2249.25  301.38
  -1  11  -1 2408.89  320.47
  -1  11  -1 1630.17  219.68
   1 -11   1 2568.57  341.20
   1 -11   1 2021.66  269.66
   1 -11   1 1610.92  223.62
   1 -11   1 2399.56  324.67
  -1 -11  -1 2644.94  351.60
  -1 -11  -1 2481.94  335.45
  -1 -11  -1 1591.35  224.62
  -1 -11  -1 1926.88  261.92
  -1 -11  -1 2585.21  340.28
   1 -11   1 2006.67  282.21
   1 -11   1 2155.22  311.75
  -1 -11  -1 1696.63  244.39
  -1 -11  -1 2073.61  285.32
   1 -11   1 2253.19  300.23
  -1  11  -2 1521.55  166.46
   1  11   2 1328.33  151.00
  -1  11  -2 1018.93  113.01
  -1  11  -2 1215.77  131.46
   1  11   2 1396.40  153.39
   1  11   2 1434.85  158.43
   1  11   2 1282.69  141.00
  -1  11  -2 1442.96  158.67
  -1  11  -2 1395.52  151.88
  -1  11  -2 1109.81  113.50
   1  11   2 1204.42  136.58
  -1  11  -2  979.87  109.41
   1 -11   2 1296.59  149.74
   1 -11   2 1311.55  147.35
  -1 -11  -2 1116.18  128.45
  -1 -11  -2 1306.65  144.07
  -1 -11  -2 1036.33  116.71
   1 -11   2 1067.00  125.17
   1 -11   2 1159.11  124.83
  -1 -11  -2 1045.98  120.23
  -1 -11  -2 1318.26  155.29
   1 -11   2 1512.11  164.28
  -1 -11  -2 1014.40  117.17
   1 -11   2 1373.19  151.56
   1 -11   2 1356.94  154.69
  -1 -11  -2 1266.20  138.80
   1  11   3  187.72   13.68
   1  11   3  185.24   14.10
  -1  11  -3  235.67   15.59
   1  11   3  232.35   22.73
   1  11   3  255.16   17.25
   1  11   3  234.30   18.26
  -1  11  -3  253.82   16.08
   1  11   3  251.43   19.16
  -1  11  -3  267.72   19.76
  -1  11  -3  187.10   12.24
  -1  11  -3  189.43   15.42
   1 -11   3  220.48   17.69
   1 -11   3  245.72   20.18
   1 -11   3  198.44   14.86
   1 -11   3  219.37   16.71
   1 -11   3  194.42   12.40
   1 -11   3  214.18   16.74
  -1 -11  -3  179.50   14.12
   1 -11   3  189.08   13.61
  -1 -11  -3  213.06   15.42
   1 -11   3  236.36   16.92
  -1 -11  -3  189.05   14.81
  -1 -11  -3  199.69   15.78
  -1 -11  -3  237.40   16.69
  -1 -11  -3  181.18   15.54
  -1  11  -4  107.90    8.58
  -1  11  -4   78.29    6.75
   1  11   4   81.58    8.49
   1  11   4   92.01    5.91
  -1  11  -4   90.32    5.31
   1  11   4   91.62    7.52
   1  11   4   68.54    7.00
   1  11   4   87.03   10.26
   1  11   4   97.06    8.38
  -1  11  -4  101.04    6.95
  -1  11  -4   71.82    4.15
   1  11   4   92.35    7.46
   1 -11   4   81.26    4.73
   1 -11   4   93.51    7.15
   1 -11   4   77.20    6.00
   1 -11   4   91.58    7.92
  -1 -11  -4  107.14    7.65
  -1 -11  -4   78.86    7.24
  -1 -11  -4   82.45    6.63
  -1 -11  -4   77.68    6.07
   1 -11   4   79.76    5.33
   1 -11   4   89.26    7.23
   1 -11   4   89.78    6.73
  -1 -11  -4   77.81    6.43
   1 -11   4  101.44    7.87
   1  11   5  266.00   20.87
   1  11   5  362.45   31.02
   1  11   5  314.92   25.06
   1  11   5  394.24   29.00
   1  11   5  365.99   34.59
   1  11   5  356.58   28.82
   1  11   5  272.70   23.59
  -1  11  -5  392.80   33.06
  -1  11  -5  302.16   22.74
   1 -11   5  307.49   22.21
   1 -11   5  377.81   29.87
   1 -11   5  343.10   27.78
   1 -11   5  355.77   28.56
  -1 -11  -5  393.79   31.28
   1 -11   5  301.77   24.90
  -1 -11  -5  318.49   25.30
  -1 -11  -5  296.84   25.42
  -1 -11  -5  322.77   26.52
   1 -11   5  305.88   24.51
  -1 -11  -5  286.30   25.12
   1  11   6   50.94    3.50
   1  11   6   61.05    4.62
   1  11   6   74.37    6.35
  -1  11  -6   52.83    3.78
   1  11   6   48.47    5.06
  -1  11  -6   71.96    7.08
   1 -11   6   57.05    4.79
   1 -11   6   64.98    5.59
  -1 -11  -6   53.28    7.10
  -1 -11  -6   50.77    4.11
  -1 -11  -6   56.05    6.00
  -1 -11  -6   50.03    5.10
   1 -11   6   60.55    6.87
   1 -11   6   53.02    3.66
   1  11   7  166.12   18.17
   1  11   7  190.25   14.59
  -1  11  -7  244.41   21.09
   1 -11   7  224.24   17.40
   1 -11   7  216.60   16.77
  -1 -11  -7  170.12   15.24
  -1 -11  -7  183.19   14.16
  -1 -11  -7  195.83   16.02
   1 -11   7  231.16   18.48
  -1 -11  -7  199.65   14.98
   1  11   8   75.00    6.13
   1  11   8   63.61    6.31
  -1  11  -8   89.87    9.30
   1 -11   8   84.97    7.94
   1 -11   8   80.79    7.01
  -1 -11  -8   75.92    6.97
  -1 -11  -8   62.84    6.63
  -1 -11  -8   71.44    7.15
  -1 -11  -8   61.80    7.14
   1 -11   8   77.75    6.56
   1  11   9  157.97   13.38
   1  11   9  157.41   12.62
   1  11   9  176.68   13.63
  -1  11  -9  212.64   25.14
   1 -11   9  188.10   16.51
  -1 -11  -9  159.17   12.32
   1 -11   9  185.15   15.45
  -1 -11  -9  151.45   14.45
  -1 -11  -9  170.46   18.15
   1  11  10   11.20    3.15
   1  11  10    9.39    1.85
   1  11  10    9.48    1.65
  -1  11 -10   13.06    3.10
   1 -11  10    9.64    2.06
   1 -11  10   11.95    2.85
  -1 -11 -10    7.85    2.36
  -1 -11 -10    9.10    2.19
  -1  11 -11    2.72    1.60
   1  11  11    2.63    1.02
   1  11  11    1.64    1.07
   1 -11  11    3.31    1.49
   1 -11  11    3.66    2.78
  -1 -11 -11    2.10    1.39
   1 -11  11    2.54    1.17
  -1 -11 -11    2.24    1.27
   1  11  12   10.38    2.69
   1  11  12   10.02    1.68
  -1  11 -12   14.41    4.20
   1 -11  12    8.38    1.80
   1 -11  12   12.53    2.86
   1 -11  12   13.53    3.86
  -1 -11 -12   10.29    3.29
  -1 -11 -12    9.86    2.29
   1  11  13    9.68    1.45
  -1  11 -13   11.37    2.04
   1  11  13    8.84    1.34
   1 -11  13   12.89    2.25
   1 -11  13    4.90    1.30
  -1 -11 -13    6.83    2.95
   1 -11  13   11.42    3.49
   1  12 -14   22.01    2.71
  -1  12  14   15.83    2.09
  -1  12  14   15.90    2.24
   1 -12 -14   18.59    2.33
  -1 -12  14   20.49    2.72
  -1 -12  14   20.19    2.53
   1  12 -13    0.14    1.01
  -1  12  13    0.58    0.73
  -1  12  13    1.23    1.21
   1 -12 -13    0.54    0.59
  -1 -12  13    0.19    0.88
  -1 -12  13    0.43    0.94
  -1 -12  13    0.21    1.03
   1 -12 -13    0.21    0.75
   1  12 -12    0.94    1.37
  -1  12  12    1.17    0.99
  -1  12  12    0.95    1.74
   1 -12 -12    1.25    1.11
  -1 -12  12    1.80    1.22
  -1 -12  12    1.95    1.37
   1 -12 -12    0.79    0.86
  -1 -12  12    1.10    0.92
  -1  12  11   42.24    5.18
   1  12 -11   60.84    6.99
  -1  12  11   49.29    5.12
  -1 -12  11   56.93    9.01
   1 -12 -11   43.55    4.48
  -1 -12  11   42.81    6.84
   1 -12 -11   43.64    5.13
  -1 -12  11   56.69    6.81
  -1  12  10   10.65    2.40
   1  12 -10   15.55    3.21
  -1  12  10    9.52    2.38
  -1 -12  10   10.80    2.20
   1 -12 -10   10.92    4.14
   1 -12 -10    9.87    2.10
  -1 -12  10   13.34    2.89
  -1 -12  10   13.22    3.19
  -1  12   9    1.42    1.89
  -1  12   9    1.32    1.19
   1  12  -9    1.75    1.51
  -1  12   9    0.67    0.69
  -1 -12   9    1.63    1.43
   1 -12  -9    1.58    1.27
  -1 -12   9    1.77    1.02
   1 -12  -9    1.56    1.02
  -1 -12   9    2.26    1.56
  -1  12   8   15.62    2.03
   1  12  -8   19.77    3.80
  -1  12   8   15.72    2.78
  -1  12   8   15.05    2.90
   1 -12  -8   18.16    3.06
   1 -12  -8   15.84    2.49
  -1 -12   8   16.98    2.57
  -1 -12   8   19.79    3.41
  -1 -12   8   19.64    3.81
   1  12  -7   46.45    3.16
  -1  12   7   48.59    5.25
   1  12  -7   69.08    6.90
   1  12  -7   52.84    3.42
  -1  12   7   53.70    5.14
  -1  12   7   51.46    4.22
   1 -12  -7   59.78    5.92
   1 -12  -7   48.40    3.65
   1 -12  -7   54.01    4.94
  -1 -12   7   65.04    6.85
  -1 -12   7   56.38    5.04
  -1 -12   7   61.32    4.36
  -1 -12   7   56.27    4.88
  -1 -12   7   68.26    6.43
   1  12  -6   41.79    4.39
  -1  12   6   27.79    3.47
   1  12  -6   28.99    2.20
   1  12  -6   28.18    2.00
  -1  12   6   29.27    3.00
  -1  12   6   30.43    5.16
   1 -12  -6   37.43    3.98
   1 -12  -6   30.53    3.37
  -1 -12   6   37.80    4.44
  -1 -12   6   37.98    4.23
  -1 -12   6   33.64    3.23
   1 -12  -6   26.42    2.32
  -1 -12   6   34.61    3.60
  -1 -12   6   35.23    2.83
  -1 -12   6   30.20    2.45
   1  12  -5   18.18    2.53
  -1  12   5   17.30    1.93
   1  12  -5   14.16    2.09
   1  12  -5   13.91    1.43
   1  12  -5   11.56    1.98
  -1  12   5   13.61    2.18
  -1  12   5   17.88    4.08
   1  12  -5   11.03    1.17
  -1  12   5   15.61    2.44
  -1  12   5   17.10    2.32
  -1  12   5   11.95    2.22
  -1  12   5   12.68    1.99
   1 -12  -5   17.19    2.49
   1 -12  -5   12.94    1.59
  -1 -12   5   17.31    2.51
   1 -12  -5   15.87    2.59
  -1 -12   5   15.38    2.21
  -1 -12   5   15.80    2.82
   1 -12  -5   12.26    3.38
  -1 -12   5   16.37    1.78
  -1 -12   5   13.51    1.45
  -1 -12   5   12.61    1.12
  -1 -12   5   16.42    2.81
  -1  12   4   54.95    5.15
   1  12  -4   58.37    5.11
   1  12  -4   61.53    7.27
  -1  12   4   72.33    7.42
   1  12  -4   82.41    6.04
  -1  12   4   57.22    7.24
   1  12  -4   54.06    4.66
   1  12  -4   57.58    5.67
  -1  12   4   54.32    5.16
  -1  12   4   72.85    5.95
  -1  12   4   77.77    5.84
  -1  12   4   70.83    6.06
   1 -12  -4   73.72    5.82
  -1 -12   4   74.66    5.31
  -1 -12   4   54.14    3.60
   1 -12  -4   61.43    4.76
  -1 -12   4   58.94    5.37
   1 -12  -4   59.06    5.22
  -1 -12   4   71.52    5.79
  -1 -12   4   71.66    6.61
  -1 -12   4   73.93   10.08
   1 -12  -4   75.26    5.88
  -1 -12   4   74.68    6.64
  -1 -12   4   78.64    5.19
   1  12  -3   51.14    4.31
  -1  12   3   64.11    7.18
  -1  12   3   61.69    6.31
   1  12  -3   52.44    3.54
  -1  12   3   50.49    5.33
   1  12  -3   58.85    4.70
   1  12  -3   52.32    7.48
   1  12  -3   72.05    6.58
  -1  12   3   54.12    4.70
  -1  12   3   73.57    3.42
  -1  12   3   64.52    5.61
  -1  12   3   51.41    4.82
  -1  12   3   66.53    5.58
   1 -12  -3   67.42    4.88
   1 -12  -3   66.96    3.85
   1 -12  -3   53.87    5.17
  -1 -12   3   62.12    4.87
  -1 -12   3   58.59    5.20
  -1 -12   3   75.11    6.56
  -1 -12   3   70.21    5.70
  -1 -12   3   67.41    6.61
  -1 -12   3   68.27    6.98
  -1 -12   3   64.46    9.73
   1 -12  -3   58.00    6.79
   1 -12  -3   72.75    5.62
  -1  12   2   18.29    3.46
  -1  12   2   17.73    2.44
  -1  12   2   15.91    1.94
  -1  12   2   18.22    2.59
   1  12  -2   14.75    2.45
   1  12  -2   15.00    1.62
   1  12  -2   22.54    1.68
   1  12  -2   17.75    2.26
   1  12  -2   15.47    3.53
  -1  12   2   19.63    1.13
  -1  12   2   19.13    1.89
  -1  12   2   16.48    1.23
  -1  12   2   14.43    2.65
   1 -12  -2   15.63    2.59
  -1 -12   2   19.96    2.55
  -1 -12   2   17.73    3.40
   1 -12  -2   13.23    1.52
   1 -12  -2   15.27    2.60
  -1 -12   2   18.49    3.65
   1 -12  -2   17.45    2.91
   1 -12  -2   20.55    2.33
   1 -12  -2   17.48    2.50
   1 -12  -2   19.61    2.31
  -1 -12   2   15.37    1.79
  -1 -12   2   18.17    3.06
  -1 -12   2   18.61    2.46
  -1 -12   2   18.14    2.63
   1  12  -1   69.33    4.76
  -1  12   1   79.54    5.88
   1  12  -1   69.16    5.93
   1  12  -1   85.46    5.04
   1  12  -1   81.95    6.21
  -1  12   1   78.08    6.89
   1  12  -1   68.42    6.08
  -1  12   1   76.98    4.51
  -1  12   1   70.89    3.71
  -1  12   1   75.99    4.45
   1  12  -1   73.85    5.48
  -1  12   1   70.01    4.73
  -1  12   1   70.33    6.38
   1 -12  -1   71.56    4.01
   1 -12  -1   69.33    6.14
   1 -12  -1   76.24    4.54
  -1 -12   1   78.13    6.00
   1 -12  -1   69.96    6.00
   1 -12  -1   74.69    9.16
  -1 -12   1   75.28    5.82
  -1 -12   1   83.08    6.46
  -1 -12   1   69.26    5.87
   1 -12  -1   85.53    5.31
  -1 -12   1   76.12    6.83
   1 -12  -1   68.23    8.17
  -1 -12   1   74.44    7.25
  -1  12   0    0.27    0.53
   1  12   0    0.65    0.90
   1  12   0    0.61    0.69
   1  12   0    0.67    0.63
   1  12   0    0.41    1.00
   1  12   0    0.65    0.97
  -1  12   0    0.42    0.88
  -1  12   0    0.42    0.64
  -1  12   0    1.91    0.63
  -1  12   0    0.79    0.69
  -1  12   0    0.77    0.55
   1  12   0    0.69    0.95
  -1  12   0    0.79    0.79
  -1  12   0    0.69    0.45
   1 -12   0    1.34    1.09
  -1 -12   0    0.45    0.88
   1 -12   0    1.01    0.78
  -1 -12   0    0.98    0.26
   1 -12   0    0.94    0.62
   1 -12   0    4.24    0.99
   1 -12   0    0.89    0.43
  -1 -12   0    1.84    0.82
   1 -12   0    2.12    0.84
  -1 -12   0    0.73    0.72
  -1 -12   0    0.54    0.21
  -1 -12   0    1.54    0.94
  -1 -12   0    0.44    0.80
   1 -12   0    0.55    0.42
  -1  12  -1  239.09   17.82
   1  12   1  254.69   19.49
   1  12   1  267.65   19.03
  -1  12  -1  260.96   17.71
   1  12   1  237.10   21.76
   1  12   1  254.94   18.18
  -1  12  -1  291.95   19.71
   1  12   1  235.83   18.87
   1  12   1  250.33   19.45
  -1  12  -1  210.29   12.77
  -1  12  -1  193.05   13.36
  -1  12  -1  242.20   17.14
  -1  12  -1  216.28   15.51
   1 -12   1  221.13   16.19
   1 -12   1  256.74   19.36
   1 -12   1  286.03   21.79
   1 -12   1  284.35   19.61
  -1 -12  -1  261.37   19.87
  -1 -12  -1  201.33   16.77
  -1 -12  -1  200.72   16.10
   1 -12   1  267.66   21.88
  -1 -12  -1  279.56   17.78
  -1 -12  -1  231.14   18.55
  -1 -12  -1  209.40   15.70
   1 -12   1  184.67   14.97
   1 -12   1  259.45   21.40
  -1 -12  -1  242.98   16.94
  -1  12  -2    9.46    1.95
   1  12   2   10.60    1.82
  -1  12  -2    7.25    1.16
  -1  12  -2    9.09    1.20
   1  12   2    9.58    2.06
   1  12   2    9.80    1.47
  -1  12  -2   10.59    2.42
   1  12   2   10.37    2.31
   1  12   2   10.00    2.75
  -1  12  -2   10.81    1.69
  -1  12  -2    7.45    0.50
  -1  12  -2    9.31    1.32
   1 -12   2    9.97    1.42
   1 -12   2    8.47    1.23
   1 -12   2   13.12    1.50
   1 -12   2    9.21    1.71
   1 -12   2    6.99    3.77
  -1 -12  -2    8.07    1.37
  -1 -12  -2   10.77    1.96
  -1 -12  -2    8.58    1.96
  -1 -12  -2    7.79    1.84
   1 -12   2   10.62    2.30
  -1 -12  -2   12.66    1.24
  -1 -12  -2    8.39    1.83
   1 -12   2    8.01    2.38
  -1 -12  -2    7.53    1.78
   1  12   3  213.35   17.03
  -1  12  -3  215.05   15.87
   1  12   3  245.03   18.18
   1  12   3  315.20   23.79
   1  12   3  264.96   21.10
  -1  12  -3  332.03   22.22
   1  12   3  273.46   19.47
   1  12   3  262.68   21.52
  -1  12  -3  233.59   17.53
  -1  12  -3  304.00   22.59
   1 -12   3  290.39   20.92
   1 -12   3  300.30   24.27
   1 -12   3  216.70   17.19
   1 -12   3  265.83   21.75
   1 -12   3  250.42   16.61
  -1 -12  -3  276.86   21.96
  -1 -12  -3  277.82   20.00
  -1 -12  -3  218.17   18.90
  -1 -12  -3  219.66   17.90
   1 -12   3  273.29   25.09
   1 -12   3  225.01   16.78
   1 -12   3  306.86   22.74
  -1 -12  -3  202.44   16.80
  -1 -12  -3  252.58   19.99
   1  12   4  131.50   10.31
   1  12   4  199.48   13.22
   1  12   4  188.82   14.67
   1  12   4  148.72   15.42
   1  12   4  168.77   13.44
   1  12   4  186.35   14.56
   1  12   4  137.48    9.95
  -1  12  -4  136.74    9.47
  -1  12  -4  129.29    8.13
  -1  12  -4  202.66   15.36
  -1  12  -4  173.42   12.23
   1 -12   4  170.82   13.80
   1 -12   4  178.41   12.95
   1 -12   4  136.68   11.53
   1 -12   4  160.80    9.68
   1 -12   4  171.85   17.43
  -1 -12  -4  179.42   12.71
  -1 -12  -4  163.46   11.86
   1 -12   4  159.80   15.45
   1 -12   4  196.19   14.15
  -1 -12  -4  128.88   13.13
  -1 -12  -4  148.67   14.56
  -1 -12  -4  130.76   11.67
   1 -12   4  141.85   13.50
   1  12   5  187.60   14.87
   1  12   5  143.12   10.53
   1  12   5  197.49   13.11
   1  12   5  167.41   12.60
   1  12   5  160.54   13.24
  -1  12  -5  158.51   11.00
   1  12   5  196.84   15.32
  -1  12  -5  228.49   22.16
   1  12   5  207.87   16.91
   1 -12   5  165.68   11.50
   1 -12   5  189.32   14.55
   1 -12   5  169.00   16.69
   1 -12   5  207.61   15.28
   1 -12   5  164.96   12.43
   1 -12   5  194.60   15.55
  -1 -12  -5  180.58   16.57
  -1 -12  -5  173.89   13.72
  -1 -12  -5  213.85   18.84
  -1 -12  -5  161.03   12.26
  -1 -12  -5  148.71   11.00
  -1  12  -6  371.07   31.00
   1  12   6  234.39   18.07
   1  12   6  257.17   22.19
   1  12   6  265.43   21.15
   1 -12   6  332.75   31.33
   1 -12   6  330.78   27.71
   1 -12   6  317.08   25.53
  -1 -12  -6  286.83   23.77
  -1 -12  -6  281.19   23.34
  -1 -12  -6  265.00   20.98
   1 -12   6  290.98   28.11
  -1 -12  -6  263.44   21.25
   1  12   7  173.94   19.64
   1  12   7  203.30   15.98
  -1  12  -7  266.00   28.13
   1 -12   7  235.21   18.97
   1 -12   7  234.85   19.07
   1 -12   7  220.41   19.44
  -1 -12  -7  199.52   15.59
   1 -12   7  252.25   25.38
  -1 -12  -7  181.62   14.54
  -1 -12  -7  192.25   16.59
  -1 -12  -7  204.49   17.06
   1  12   8    0.26    0.78
   1  12   8    0.81    0.68
  -1  12  -8    1.31    1.16
   1 -12   8   -0.36    0.74
   1 -12   8    0.61    1.00
   1 -12   8    1.21    1.03
  -1 -12  -8   -0.45    1.34
  -1 -12  -8   -0.39    0.54
   1 -12   8    1.25    0.98
  -1 -12  -8   -0.18    0.87
  -1 -12  -8    0.59    0.81
   1  12   9   96.10    7.83
  -1  12  -9  123.63   11.96
   1  12   9   83.43    8.06
   1  12   9   95.42    7.58
   1 -12   9  116.15   10.57
   1 -12   9  114.50   10.66
  -1 -12  -9   93.47    9.11
   1 -12   9  106.23    9.21
  -1 -12  -9   94.71    8.63
  -1 -12  -9   83.85    6.94
   1  12  10  165.11   16.18
   1  12  10  178.93   13.44
   1  12  10  143.92   16.05
  -1  12 -10  217.24   24.83
   1 -12  10  190.74   16.94
   1 -12  10  196.03   22.29
  -1 -12 -10  154.37   17.74
  -1 -12 -10  156.01   14.42
   1 -12  10  189.87   19.53
   1  12  11   57.57    4.94
   1  12  11   51.19    4.90
  -1  12 -11   68.65    7.06
   1 -12  11   72.62    7.61
   1 -12  11   59.87    5.98
  -1 -12 -11   58.58    6.06
  -1 -12 -11   54.75    5.60
   1 -12  11   67.72    9.88
   1  12  12    0.44    1.16
  -1  12 -12    0.60    1.08
   1  12  12    0.32    0.69
   1 -12  12    0.82    1.11
   1 -12  12    0.31    0.99
  -1 -12 -12    0.47    0.95
  -1 -12 -12    2.42    0.85
   1 -12  12    0.68    0.73
   1  12  13   35.82    3.10
   1  12  13   37.41    3.09
  -1  12 -13   49.11    4.58
   1 -12  13   43.39    4.45
   1 -12  13   45.38    4.69
  -1 -12 -13   39.27    3.91
  -1  13  14   10.04    1.65
   1  13 -14   13.47    3.25
  -1  13  14   10.76    1.72
   1 -13 -14   10.98    1.77
  -1 -13  14   10.66    1.89
  -1 -13  14   13.76    2.08
   1  13 -13   23.44    3.19
  -1  13  13   15.68    2.41
  -1  13  13   15.97    3.81
   1 -13 -13   14.03    2.01
   1 -13 -13   17.27    3.81
  -1 -13  13   20.62    2.90
  -1 -13  13   19.33    4.56
   1  13 -12    4.38    1.78
  -1  13  12    2.86    1.35
  -1  13  12    3.46    2.19
   1 -13 -12    2.65    1.13
   1 -13 -12    4.07    1.47
  -1 -13  12    2.51    1.21
  -1 -13  12    4.56    1.67
  -1 -13  12    4.03    1.93
   1  13 -11   64.66   10.37
  -1  13  11   44.41    5.21
  -1  13  11   46.79    5.08
   1 -13 -11   48.69    5.29
   1 -13 -11   43.04    6.47
  -1 -13  11   57.37    6.81
  -1 -13  11   50.08    5.56
  -1 -13  11   56.25    6.24
  -1  13  10   12.76    2.82
   1  13 -10   18.88    3.76
  -1  13  10   14.97    2.73
  -1 -13  10   18.73    3.45
   1 -13 -10   16.99    3.02
  -1 -13  10   15.83    2.77
  -1 -13  10   21.86    3.75
   1 -13 -10   14.67    2.45
  -1  13   9  378.25   39.98
  -1  13   9  345.93   33.81
   1  13  -9  458.19   44.07
  -1  13   9  356.92   31.30
  -1 -13   9  452.61   51.34
   1 -13  -9  428.04   45.38
   1 -13  -9  386.40   40.36
  -1 -13   9  497.29   49.80
  -1 -13   9  483.92   51.98
   1  13  -8    4.21    1.93
  -1  13   8    4.15    1.61
  -1  13   8    3.30    1.76
  -1  13   8    3.46    1.56
   1 -13  -8    3.60    1.39
  -1 -13   8    4.02    3.23
  -1 -13   8    3.60    3.50
   1 -13  -8    3.76    2.69
  -1 -13   8    3.33    2.47
   1  13  -7  395.87   39.38
  -1  13   7  326.29   27.68
  -1  13   7  286.26   26.08
  -1  13   7  290.05   24.37
   1 -13  -7  271.84   22.56
   1 -13  -7  315.13   27.38
   1 -13  -7  378.22   31.94
  -1 -13   7  380.33   32.56
  -1 -13   7  353.36   31.52
  -1 -13   7  387.31   33.82
  -1 -13   7  378.90   40.44
   1  13  -6  154.79   10.55
   1  13  -6  145.55    9.65
  -1  13   6  162.79   16.43
   1  13  -6  207.78   16.33
  -1  13   6  150.75   12.69
  -1  13   6  147.37   11.73
   1 -13  -6  143.01   10.58
   1 -13  -6  160.26   13.03
   1 -13  -6  198.85   15.33
  -1 -13   6  182.28   14.67
  -1 -13   6  196.86   14.97
  -1 -13   6  199.64   16.29
  -1 -13   6  201.39   16.14
  -1 -13   6  201.13   16.71
  -1  13   5   91.50    7.54
   1  13  -5   81.21    6.34
   1  13  -5   99.95   10.14
  -1  13   5   99.00    7.65
   1  13  -5   67.54    5.85
   1  13  -5   71.60    4.96
   1  13  -5   68.76    4.37
  -1  13   5   79.44    6.65
  -1  13   5   95.28    7.68
  -1  13   5   73.72    6.35
  -1  13   5   68.82    8.43
  -1 -13   5   98.03   11.84
   1 -13  -5  102.91    7.78
  -1 -13   5   96.03    8.30
   1 -13  -5   70.99    8.81
   1 -13  -5   70.06    5.48
  -1 -13   5   92.65    6.57
  -1 -13   5   85.50    7.04
   1 -13  -5   96.51    7.39
  -1 -13   5   76.22    5.37
  -1 -13   5   93.45    7.68
  -1 -13   5   71.96    4.63
  -1 -13   5  102.98    6.72
  -1  13   4  127.10    8.97
   1  13  -4  139.14    9.51
  -1  13   4  128.93   10.02
   1  13  -4  101.18    8.21
   1  13  -4   98.06    6.27
   1  13  -4   96.63    6.94
  -1  13   4  138.32   12.32
   1  13  -4  122.42    8.67
  -1  13   4  128.14    9.73
  -1  13   4  109.95    8.48
  -1  13   4   96.29    8.41
  -1  13   4  102.77   11.01
   1 -13  -4  134.79    9.73
  -1 -13   4  146.80   10.85
   1 -13  -4  117.49    8.55
   1 -13  -4  129.98    9.23
  -1 -13   4  151.00   11.76
  -1 -13   4  104.45    6.82
  -1 -13   4  133.29   10.84
  -1 -13   4  129.01   11.00
  -1 -13   4  144.03   11.48
   1 -13  -4  105.70    8.69
  -1 -13   4  126.28    8.87
  -1 -13   4  102.40    7.18
   1  13  -3  395.26   39.93
  -1  13   3  503.58   45.17
   1  13  -3  413.18   35.80
   1  13  -3  584.10   47.57
   1  13  -3  384.58   33.48
  -1  13   3  403.08   36.04
   1  13  -3  455.45   38.37
  -1  13   3  408.21   37.62
  -1  13   3  486.10   42.33
  -1  13   3  509.83   43.70
  -1  13   3  541.15   49.55
  -1  13   3  441.65   38.01
   1 -13  -3  549.55   46.04
   1 -13  -3  451.66   38.85
  -1 -13   3  460.20   37.81
   1 -13  -3  538.37   45.07
  -1 -13   3  512.98   43.88
  -1 -13   3  474.00   41.77
  -1 -13   3  486.31   42.71
  -1 -13   3  498.70   45.70
  -1 -13   3  548.56   45.94
  -1 -13   3  507.39   52.60
   1 -13  -3  432.75   39.10
  -1  13   2  234.83   15.88
   1  13  -2  234.48   15.21
   1  13  -2  188.61   15.14
   1  13  -2  193.22   13.44
  -1  13   2  211.43   13.17
   1  13  -2  211.34   15.27
   1  13  -2  182.37   17.24
  -1  13   2  219.72   18.24
  -1  13   2  195.51   14.13
  -1  13   2  226.57   13.40
  -1  13   2  225.90   16.80
  -1  13   2  193.29   15.81
   1 -13  -2  202.11   15.96
   1 -13  -2  217.81   15.38
   1 -13  -2  203.77   20.45
   1 -13  -2  233.75   14.83
   1 -13  -2  251.12   20.60
  -1 -13   2  228.70   17.17
  -1 -13   2  204.02   14.56
  -1 -13   2  226.46   17.19
  -1 -13   2  225.15   23.37
  -1 -13   2  217.10   17.77
  -1 -13   2  224.00   16.93
   1 -13  -2  200.82   16.28
  -1 -13   2  242.24   18.44
   1  13  -1  452.40   34.64
  -1  13   1  386.77   29.83
   1  13  -1  367.12   30.93
   1  13  -1  376.55   31.42
  -1  13   1  395.00   32.92
   1  13  -1  351.56   27.52
  -1  13   1  370.28   36.19
   1  13  -1  394.08   33.55
  -1  13   1  384.07   31.06
  -1  13   1  410.46   29.17
  -1  13   1  388.34   30.40
  -1  13   1  380.45   28.40
   1 -13  -1  423.62   33.67
   1 -13  -1  383.38   33.15
   1 -13  -1  376.48   31.95
   1 -13  -1  367.99   28.18
   1 -13  -1  387.83   30.31
  -1 -13   1  440.39   36.12
   1 -13  -1  354.40   30.11
  -1 -13   1  403.83   37.59
  -1 -13   1  414.95   35.96
  -1 -13   1  423.90   34.72
   1 -13  -1  474.84   35.59
  -1 -13   1  370.71   31.07
   1 -13  -1  362.20   30.73
  -1  13   0  113.85    6.45
  -1  13   0  135.66    8.44
  -1  13   0  115.88    6.81
  -1  13   0  128.58    9.24
   1  13   0  136.98   11.59
   1  13   0  134.33   14.39
   1  13   0  121.24   13.23
   1  13   0  144.42   10.84
  -1  13   0  119.87    8.45
   1  13   0  124.39    8.44
   1  13   0  121.39    9.54
  -1  13   0  126.94    8.79
  -1  13   0  149.00    9.23
  -1  13   0  129.46    9.84
   1 -13   0  128.19   10.49
   1 -13   0  124.64    9.46
   1 -13   0  117.69    9.21
  -1 -13   0  131.37    9.55
  -1 -13   0  121.55    9.50
  -1 -13   0  128.96   13.70
  -1 -13   0  121.75   11.21
   1 -13   0  120.18    7.50
   1 -13   0  125.67    8.83
   1 -13   0  144.26    8.72
   1 -13   0  133.78   10.99
  -1 -13   0  121.93    9.67
   1  13   1  960.37   98.16
  -1  13  -1  829.62   87.57
   1  13   1  933.89   93.40
   1  13   1  884.95   91.31
   1  13   1  932.07   95.91
  -1  13  -1  836.16   78.83
   1  13   1  879.41   92.09
   1  13   1  935.93   93.99
  -1  13  -1 1139.42  111.10
  -1  13  -1  796.32   78.61
  -1  13  -1  940.61   95.49
  -1  13  -1 1045.01   97.59
  -1  13  -1  960.33   95.91
  -1  13  -1  916.16   91.77
   1 -13   1  740.49   77.63
   1 -13   1  904.13   89.90
   1 -13   1  910.23   94.11
  -1 -13  -1  845.38   89.81
  -1 -13  -1 1123.44  108.74
   1 -13   1  885.00   94.17
   1 -13   1  941.58  100.23
  -1 -13  -1  880.26   93.00
  -1 -13  -1  875.29   85.25
  -1 -13  -1  786.13   83.93
  -1 -13  -1  767.28   81.44
  -1 -13  -1  980.05  100.08
   1 -13   1  862.44   85.04
   1 -13   1 1044.57  102.87
   1  13   2  443.74   37.27
  -1  13  -2  436.10   34.70
  -1  13  -2  398.86   32.85
   1  13   2  463.32   38.28
   1  13   2  408.71   42.28
   1  13   2  455.43   39.00
   1  13   2  496.74   40.35
  -1  13  -2  390.51   31.73
  -1  13  -2  508.74   41.57
  -1  13  -2  515.90   41.32
   1 -13   2  454.13   41.69
   1 -13   2  516.79   41.40
   1 -13   2  487.48   40.45
   1 -13   2  360.58   34.51
   1 -13   2  450.21   41.02
   1 -13   2  421.70   32.94
  -1 -13  -2  429.80   38.47
  -1 -13  -2  364.80   33.47
  -1 -13  -2  398.80   36.92
   1 -13   2  476.46   40.60
  -1 -13  -2  487.20   40.30
  -1 -13  -2  473.50   40.45
  -1 -13  -2  538.66   43.64
  -1 -13  -2  361.11   33.15
  -1  13  -3  245.38   17.88
   1  13   3  221.74   18.05
   1  13   3  208.69   15.22
   1  13   3  236.21   18.93
  -1  13  -3  195.77   12.96
   1  13   3  251.43   18.28
   1  13   3  226.47   22.14
  -1  13  -3  176.41   12.89
   1  13   3  188.31   14.78
  -1  13  -3  243.89   16.39
   1 -13   3  167.49   13.61
   1 -13   3  220.49   16.54
   1 -13   3  179.79   13.36
   1 -13   3  244.09   16.95
   1 -13   3  236.87   18.00
   1 -13   3  216.49   14.30
  -1 -13  -3  161.41   13.79
  -1 -13  -3  252.55   17.04
  -1 -13  -3  171.50   14.37
   1 -13   3  208.62   17.56
  -1 -13  -3  186.92   16.20
   1 -13   3  228.82   19.14
  -1 -13  -3  241.85   17.01
  -1  13  -4   60.81    4.51
   1  13   4   67.48    5.12
   1  13   4   77.26    6.89
   1  13   4   82.46    7.12
  -1  13  -4   62.79    3.83
  -1  13  -4   82.02    4.91
   1  13   4   91.52    7.47
  -1  13  -4   87.61    9.38
   1  13   4   81.02    5.48
   1  13   4   64.08    5.53
   1  13   4   72.42    6.24
   1 -13   4   80.29    6.48
   1 -13   4   63.44    7.50
   1 -13   4   62.56    6.13
   1 -13   4   78.92    6.56
   1 -13   4   75.42    6.92
  -1 -13  -4   75.91    5.81
   1 -13   4   73.71   10.72
  -1 -13  -4   62.31    6.26
  -1 -13  -4   56.43    8.11
  -1 -13  -4   56.45    7.32
   1 -13   4   94.49    6.89
  -1 -13  -4   81.70    5.73
  -1  13  -5  475.10   39.63
   1  13   5  454.94   34.94
  -1  13  -5  318.45   25.32
   1  13   5  314.19   25.37
   1  13   5  308.60   26.21
   1  13   5  355.63   30.08
   1 -13   5  321.58   26.13
   1 -13   5  373.27   32.35
   1 -13   5  388.16   33.90
  -1 -13  -5  332.86   29.06
   1 -13   5  440.88   36.62
  -1 -13  -5  305.35   25.28
   1 -13   5  374.34   36.53
  -1 -13  -5  397.59   32.93
  -1 -13  -5  307.04   26.30
  -1 -13  -5  364.63   29.95
   1  13   6  198.17   15.35
   1  13   6  235.56   19.86
  -1  13  -6  331.83   27.29
   1  13   6  235.57   22.03
   1 -13   6  269.79   22.08
   1 -13   6  248.82   21.15
   1 -13   6  285.40   28.90
   1 -13   6  290.34   23.30
  -1 -13  -6  256.53   20.55
  -1 -13  -6  220.25   17.54
  -1 -13  -6  225.81   19.26
  -1 -13  -6  220.89   17.93
  -1  13  -7  294.69   25.60
   1  13   7  192.56   22.00
   1  13   7  214.81   17.50
   1 -13   7  239.82   20.65
   1 -13   7  247.93   21.93
   1 -13   7  222.94   19.38
  -1 -13  -7  225.41   18.85
  -1 -13  -7  201.51   21.98
  -1 -13  -7  197.03   19.31
  -1 -13  -7  191.04   15.72
   1 -13   7  265.06   22.26
   1  13   8    7.75    2.79
   1  13   8    7.43    2.00
  -1  13  -8   13.15    2.92
   1 -13   8   10.03    4.00
   1 -13   8    8.32    2.02
  -1 -13  -8    6.12    2.15
  -1 -13  -8    7.35    1.43
  -1 -13  -8    7.91    2.09
  -1 -13  -8    7.75    2.02
   1 -13   8    9.16    2.51
   1  13   9   71.89    5.32
   1  13   9   57.06    5.87
   1  13   9   59.15    5.42
  -1  13  -9   86.25   12.52
   1 -13   9   64.57    6.47
   1 -13   9   77.81    8.12
   1 -13   9   77.54   10.96
  -1 -13  -9   58.83    6.06
  -1 -13  -9   51.91    4.74
  -1 -13  -9   66.89    9.35
   1  13  10    7.25    2.77
   1  13  10    8.38    3.07
  -1  13 -10   10.07    2.68
   1 -13  10    6.87    1.94
   1 -13  10   11.61    2.79
   1 -13  10    9.84    2.47
  -1 -13 -10    8.31    2.13
  -1 -13 -10    9.39    3.26
  -1  13 -11    5.15    3.01
   1  13  11    3.95    1.15
   1  13  11    3.50    1.28
   1 -13  11    4.37    1.82
   1 -13  11    3.59    1.71
  -1 -13 -11    3.76    1.50
  -1 -13 -11    3.63    1.42
   1 -13  11    2.33    1.32
   1  13  12    1.86    0.86
   1  13  12    1.24    1.53
  -1  13 -12    2.71    1.36
   1 -13  12    2.00    2.28
   1 -13  12    2.02    0.88
   1 -13  12    1.98    1.36
  -1 -13 -12    2.48    1.93
  -1 -13 -12    1.97    1.07
  -1  13 -13    3.36    1.85
   1  13  13    2.03    0.71
   1  13  13    2.32    0.80
   1 -13  13    1.29    1.13
  -1 -13 -13    0.99    1.02
   1 -13  13    3.54    2.11
  -1  14  13    0.91    0.77
   1  14 -13    0.90    0.88
  -1  14  13    0.80    0.77
   1 -14 -13    0.73    0.79
  -1 -14  13    0.97    0.91
   1 -14 -13    0.07    0.61
  -1 -14  13    0.87    0.91
   1  14 -12    4.10    1.61
  -1  14  12    2.90    1.25
  -1  14  12    2.71    1.99
   1 -14 -12    4.40    1.32
  -1 -14  12    2.87    2.45
   1 -14 -12    2.20    1.06
  -1 -14  12    2.07    2.84
  -1 -14  12    1.32    1.13
  -1  14  11    1.35    1.02
   1  14 -11    0.77    1.23
  -1  14  11    0.70    0.98
  -1 -14  11    1.09    0.88
   1 -14 -11    0.36    1.01
  -1 -14  11    0.55    1.37
   1 -14 -11    0.71    1.37
  -1 -14  11    1.18    1.23
   1  14 -10   33.90    4.74
  -1  14  10   25.00    3.53
  -1  14  10   24.61    3.66
  -1 -14  10   26.70    3.53
   1 -14 -10   30.96    3.88
  -1 -14  10   31.37    6.99
   1 -14 -10   23.25    3.21
  -1 -14  10   35.51    7.51
   1  14  -9    0.99    1.17
  -1  14   9    0.39    0.99
  -1  14   9    0.50    0.58
  -1  14   9    0.79    0.89
   1 -14  -9    0.33    1.35
  -1 -14   9    0.86    1.16
   1 -14  -9   -0.33    0.98
  -1 -14   9   -0.00    1.25
  -1 -14   9    1.06    0.89
   1  14  -8   17.36    4.65
  -1  14   8   12.31    2.58
  -1  14   8   12.07    2.94
  -1  14   8   10.26    2.45
   1 -14  -8   11.79    2.25
  -1 -14   8   13.44    2.52
   1 -14  -8   13.13    2.65
  -1 -14   8   15.32    3.15
  -1 -14   8   16.23    3.39
  -1  14   7   36.31    4.39
   1  14  -7   48.24    5.15
  -1  14   7   34.48    3.65
  -1  14   7   37.49    4.49
   1 -14  -7   35.19    6.32
  -1 -14   7   47.71    5.86
   1 -14  -7   34.63    3.14
   1 -14  -7   46.37    4.89
  -1 -14   7   44.75    3.86
  -1 -14   7   45.27    8.40
  -1 -14   7   42.39    6.69
   1  14  -6    6.42    0.83
   1  14  -6    8.11    1.79
  -1  14   6    5.79    1.56
  -1  14   6    5.99    1.72
  -1  14   6    7.26    1.71
  -1 -14   6    9.43    2.28
  -1 -14   6    8.26    1.53
   1 -14  -6    4.58    1.12
   1 -14  -6    6.41    1.72
   1 -14  -6    7.37    2.96
  -1 -14   6    6.12    1.66
  -1 -14   6    7.01    3.61
   1  14  -5   14.86    1.31
   1  14  -5   16.06    1.69
  -1  14   5   16.22    2.35
   1  14  -5   22.27    2.46
  -1  14   5   15.23    3.79
  -1  14   5   14.31    2.51
   1 -14  -5   15.82    4.06
  -1 -14   5   20.43    3.24
   1 -14  -5   20.39    4.02
  -1 -14   5   22.29    3.41
  -1 -14   5   17.52    1.99
  -1 -14   5   14.02    1.68
   1 -14  -5   16.24    1.97
  -1 -14   5   18.68    2.48
  -1 -14   5   22.05    2.07
  -1 -14   5   15.61    1.42
  -1 -14   5   19.70    4.10
   1  14  -4  108.71    7.39
   1  14  -4   92.22    6.78
   1  14  -4   74.94    6.53
   1  14  -4   78.54    4.90
   1  14  -4   72.11    5.42
  -1  14   4   93.33    9.04
  -1  14   4   96.20    7.70
  -1  14   4   86.00    6.61
  -1  14   4   80.80    9.45
  -1  14   4   76.43    9.76
  -1  14   4  100.42    9.14
  -1  14   4   94.40    7.88
  -1 -14   4  109.80    7.37
   1 -14  -4  102.76    7.43
  -1 -14   4  100.82    7.33
   1 -14  -4   79.79    7.04
   1 -14  -4   82.60    6.39
   1 -14  -4  100.61    7.20
  -1 -14   4   93.18    8.78
  -1 -14   4   95.90    7.83
  -1 -14   4   75.77    5.15
  -1 -14   4   97.45    7.94
  -1 -14   4  105.25    8.37
  -1 -14   4   76.07    5.63
   1  14  -3   12.88    2.24
   1  14  -3   16.99    1.62
   1  14  -3   13.55    3.08
  -1  14   3   15.85    1.87
  -1  14   3   15.15    2.35
  -1  14   3   15.62    2.39
  -1  14   3   17.43    3.02
   1  14  -3   12.02    2.05
   1  14  -3   11.82    1.86
  -1  14   3   13.04    4.02
  -1  14   3   13.59    1.90
  -1  14   3   13.15    2.25
  -1 -14   3   16.39    2.12
  -1 -14   3   15.06    2.88
   1 -14  -3   13.20    2.38
   1 -14  -3   14.96    1.82
   1 -14  -3   15.98    2.01
  -1 -14   3   14.66    2.21
   1 -14  -3   14.48    2.10
  -1 -14   3   16.55    2.53
  -1 -14   3   13.51    2.59
  -1 -14   3   15.86    3.32
  -1 -14   3   13.30    1.52
   1  14  -2    1.77    1.05
   1  14  -2    2.34    1.02
   1  14  -2    2.06    1.35
  -1  14   2    3.20    1.22
  -1  14   2    2.78    1.18
  -1  14   2    2.46    2.27
  -1  14   2    4.92    2.28
  -1  14   2    2.68    1.43
   1  14  -2    2.48    1.26
   1  14  -2    3.40    1.27
  -1 -14   2    1.91    1.10
  -1 -14   2    3.33    1.78
  -1 -14   2    2.70    1.13
   1 -14  -2    4.26    1.01
   1 -14  -2    2.99    2.09
   1 -14  -2    3.25    0.81
   1 -14  -2    2.21    1.41
   1 -14  -2    3.25    1.27
  -1 -14   2    9.54    1.25
  -1 -14   2    2.03    1.46
  -1 -14   2    2.58    1.51
   1  14  -1   33.87    2.62
   1  14  -1   33.00    3.53
  -1  14   1   38.19    2.11
  -1  14   1   35.80    3.72
   1  14  -1   33.54    5.73
  -1  14   1   35.92    3.27
   1  14  -1   34.98    4.70
  -1  14   1   34.02    3.77
   1  14  -1   36.65    4.21
  -1  14   1   34.70    2.21
  -1  14   1   38.28    3.71
  -1  14   1   36.93    3.05
   1 -14  -1   36.96    3.50
   1 -14  -1   34.22    3.62
   1 -14  -1   39.17    4.29
  -1 -14   1   37.14    3.69
   1 -14  -1   36.09    6.15
  -1 -14   1   34.00    3.56
   1 -14  -1   40.27    3.12
  -1 -14   1   40.39    4.47
   1 -14  -1   39.89    2.49
  -1 -14   1   42.25    3.76
   1 -14  -1   30.33    2.00
   1 -14  -1   35.05    3.67
  -1 -14   1   34.31    3.26
  -1 -14   1   32.75    3.12
   1  14   0   50.43    3.80
   1  14   0   45.54    4.79
   1  14   0   43.39    3.44
   1  14   0   44.68    4.63
  -1  14   0   45.85    4.35
  -1  14   0   44.65    2.68
  -1  14   0   47.34    3.11
  -1  14   0   44.37    3.65
  -1  14   0   47.01    2.90
   1  14   0   47.54    4.52
   1  14   0   46.52    4.46
  -1  14   0   43.95    2.50
  -1  14   0   43.59    3.92
   1 -14   0   45.13    6.61
   1 -14   0   40.06    4.15
   1 -14   0   47.70    7.81
  -1 -14   0   43.61    3.78
  -1 -14   0   43.20    4.43
   1 -14   0   41.56    2.74
   1 -14   0   49.45    3.43
   1 -14   0   46.86    3.13
   1 -14   0   43.22    4.62
   1 -14   0   48.38    3.12
  -1 -14   0   44.25    4.60
  -1 -14   0   48.85    4.37
  -1 -14   0   45.13    6.37
   1  14   1    1.06    1.02
   1  14   1    0.22    0.58
  -1  14  -1    0.35    0.40
   1  14   1    0.47    0.94
   1  14   1    0.34    0.84
   1  14   1    0.27    0.85
   1  14   1    0.43    0.85
  -1  14  -1    0.23    0.48
  -1  14  -1    0.14    0.58
  -1  14  -1    0.50    1.25
  -1  14  -1    0.74    0.92
  -1  14  -1    1.35    0.97
   1 -14   1    0.34    0.49
  -1 -14  -1    0.38    0.81
   1 -14   1    0.70    0.95
  -1 -14  -1    0.00    0.57
  -1 -14  -1    4.35    0.79
   1 -14   1   -0.05    1.13
   1 -14   1    1.18    0.75
   1 -14   1   -0.20    1.62
   1 -14   1    0.50    0.33
   1 -14   1    0.32    0.50
  -1 -14  -1    0.78    1.47
  -1 -14  -1    1.26    0.77
   1  14   2  322.32   26.85
   1  14   2  297.44   23.56
   1  14   2  301.62   25.31
  -1  14  -2  284.21   21.03
  -1  14  -2  267.32   23.09
   1  14   2  304.98   24.83
   1  14   2  309.64   23.90
  -1  14  -2  323.19   24.44
  -1  14  -2  288.79   21.15
  -1  14  -2  341.52   25.77
   1 -14   2  335.23   24.74
   1 -14   2  282.39   20.12
   1 -14   2  307.27   26.67
  -1 -14  -2  295.94   21.78
  -1 -14  -2  317.74   25.84
   1 -14   2  337.43   27.38
   1 -14   2  343.68   29.66
  -1 -14  -2  280.57   21.98
   1 -14   2  336.41   26.01
   1 -14   2  244.64   19.93
  -1 -14  -2  256.70   22.47
  -1 -14  -2  296.25   25.31
  -1 -14  -2  261.22   26.76
  -1 -14  -2  382.69   26.61
  -1  14  -3   15.16    2.09
   1  14   3   13.59    2.42
   1  14   3   14.49    2.28
   1  14   3   13.12    2.56
   1  14   3   14.01    3.48
   1  14   3   11.29    2.15
   1  14   3   13.26    3.22
   1  14   3   14.74    2.67
  -1  14  -3   11.72    1.59
  -1  14  -3   15.03    1.67
  -1  14  -3   12.51    1.29
   1 -14   3   12.35    1.87
   1 -14   3   13.16    2.72
   1 -14   3   11.80    1.64
  -1 -14  -3   11.92    2.43
  -1 -14  -3   11.94    2.15
   1 -14   3   10.35    1.89
  -1 -14  -3   15.77    1.55
  -1 -14  -3   10.04    2.14
   1 -14   3   13.24    2.80
   1 -14   3   12.30    2.15
   1 -14   3   17.58    2.02
  -1 -14  -3   16.07    2.79
   1  14   4    4.14    1.42
   1  14   4    2.45    1.07
  -1  14  -4    4.33    0.93
  -1  14  -4    2.77    1.33
   1  14   4    3.49    1.58
  -1  14  -4    4.10    0.65
  -1  14  -4    4.50    0.79
   1  14   4    2.52    1.25
   1 -14   4    3.81    1.21
   1 -14   4    4.06    1.33
  -1 -14  -4    2.40    1.33
   1 -14   4    5.04    1.59
   1 -14   4    2.26    1.79
   1 -14   4    1.73    1.46
  -1 -14  -4    1.88    1.96
  -1 -14  -4    7.21    1.52
  -1 -14  -4    3.37    1.03
  -1 -14  -4    4.35    2.11
   1  14   5   64.83    6.25
   1  14   5   60.78    5.79
  -1  14  -5   74.41    6.26
   1  14   5   50.55    4.95
   1 -14   5   61.88    5.83
   1 -14   5   62.12    6.06
   1 -14   5   67.81    8.49
  -1 -14  -5   54.03    5.48
   1 -14   5   68.75    7.14
  -1 -14  -5   49.09    4.13
  -1 -14  -5   49.74    4.83
  -1 -14  -5   70.85    5.32
   1  14   6  281.69   23.28
   1  14   6  286.63   24.85
   1  14   6  332.77   28.92
  -1  14  -6  463.66   45.05
   1 -14   6  397.94   34.85
   1 -14   6  377.44   33.28
   1 -14   6  359.88   31.79
  -1 -14  -6  300.33   27.30
   1 -14   6  373.62   33.46
  -1 -14  -6  380.69   35.03
  -1 -14  -6  285.72   25.16
  -1 -14  -6  315.56   26.23
   1  14   7    9.31    1.97
  -1  14  -7   11.95    4.90
   1  14   7    9.16    2.33
   1 -14   7   12.80    3.61
   1 -14   7    8.95    2.80
   1 -14   7    9.44    3.20
  -1 -14  -7    8.75    2.60
  -1 -14  -7   10.22    2.08
   1 -14   7   13.07    2.72
  -1 -14  -7    8.76    3.52
  -1 -14  -7    7.85    1.47
   1  14   8  118.27   10.70
  -1  14  -8  154.88   17.66
   1  14   8  116.20    9.58
   1 -14   8  136.74   12.86
   1 -14   8  131.76   15.03
  -1 -14  -8  140.13   11.58
  -1 -14  -8  112.14   10.47
   1 -14   8  150.06   13.65
  -1 -14  -8  107.84    9.11
  -1  14  -9   21.90    3.40
   1  14   9   14.36    2.31
   1  14   9   15.70    2.72
   1 -14   9   16.72    2.77
   1 -14   9   17.54    3.29
  -1 -14  -9   16.95    2.66
  -1 -14  -9   11.89    1.81
   1 -14   9   20.58    5.48
  -1 -14  -9   15.29    2.71
  -1  14 -10  111.40   10.13
   1  14  10   83.52    7.15
   1  14  10   83.07   10.69
   1 -14  10   98.21    8.86
   1 -14  10  101.76   14.12
   1 -14  10  104.48    9.94
  -1 -14 -10   80.09    7.81
  -1 -14 -10  102.43   11.90
   1  14  11    5.46    1.31
   1  14  11    5.09    1.48
  -1  14 -11    7.97    2.05
   1 -14  11    5.90    3.26
   1 -14  11    3.75    1.42
  -1 -14 -11    6.15    2.70
  -1 -14 -11    4.75    1.59
   1 -14  11    6.46    2.06
   1  14  12   11.02    1.54
  -1  14 -12   12.48    2.31
   1  14  12   10.95    2.57
   1 -14  12   12.00    2.28
   1 -14  12    5.21    1.46
  -1 -14 -12   11.36    1.98
   1 -14  12   12.51    2.31
  -1 -14 -12    9.62    1.87
   1  14  13    0.48    0.78
  -1  14 -13   -0.00    0.67
   1 -14  13   -0.03    0.69
   1 -14  13    0.94    0.76
  -1 -14 -13    0.38    0.61
   1  15 -13   21.04    4.01
  -1  15  13   16.32    2.30
  -1  15  13   17.83    2.24
   1 -15 -13   14.62    2.02
  -1 -15  13   22.17    2.80
  -1 -15  13   18.78    2.62
   1 -15 -13   18.55    2.33
   1  15 -12    2.32    1.94
  -1  15  12    2.14    0.94
  -1  15  12    1.70    1.57
   1 -15 -12    2.29    1.64
  -1 -15  12    0.95    1.15
  -1 -15  12    1.67    1.11
   1 -15 -12    0.33    0.77
  -1 -15  12    0.79    0.70
   1  15 -11  186.49   15.54
  -1  15  11  122.23   10.95
  -1  15  11  143.71   12.00
  -1 -15  11  161.65   14.54
  -1 -15  11  118.03   13.76
  -1 -15  11  189.88   21.27
   1 -15 -11  150.85   12.44
   1 -15 -11  119.82   10.66
   1  15 -10    5.16    1.96
  -1  15  10    4.29    1.09
  -1  15  10    4.59    1.65
  -1  15  10    5.05    1.74
  -1 -15  10    6.26    2.12
  -1 -15  10    4.45    2.55
   1 -15 -10    4.40    1.49
   1 -15 -10    5.97    1.77
  -1 -15  10    7.56    2.42
   1  15  -9    1.50    1.97
  -1  15   9    0.47    1.08
  -1  15   9    0.47    0.71
  -1  15   9    1.50    1.05
  -1 -15   9    0.84    0.99
  -1 -15   9    1.50    1.36
   1 -15  -9    0.67    1.54
   1 -15  -9    1.44    1.07
  -1 -15   9    2.37    1.54
   1  15  -8    0.14    1.00
  -1  15   8    0.32    0.64
  -1  15   8    0.46    0.85
  -1  15   8    0.52    0.83
  -1 -15   8    1.10    0.82
  -1 -15   8    0.72    1.09
   1 -15  -8   -0.15    0.86
   1 -15  -8    0.28    0.77
  -1 -15   8   -0.27    1.23
   1  15  -7  357.26   28.01
  -1  15   7  269.03   24.44
  -1  15   7  249.13   22.18
  -1  15   7  317.78   27.66
   1  15  -7  392.03   33.54
   1 -15  -7  246.69   21.46
  -1 -15   7  393.95   35.67
  -1 -15   7  362.68   31.89
   1 -15  -7  266.97   29.31
   1 -15  -7  369.37   31.04
  -1 -15   7  340.47   31.89
   1  15  -6   19.39    2.65
   1  15  -6   17.74    2.20
  -1  15   6   12.62    2.55
  -1  15   6   14.26    2.50
  -1  15   6   13.58    2.36
   1 -15  -6   19.45    2.64
  -1 -15   6   20.26    3.43
  -1 -15   6   15.59    5.33
   1 -15  -6   13.43    2.49
   1 -15  -6   11.63    1.74
  -1 -15   6   18.91    2.82
   1  15  -5  604.30   53.40
   1  15  -5  457.56   37.97
  -1  15   5  435.27   41.16
  -1  15   5  481.57   43.47
  -1  15   5  417.93   44.33
   1 -15  -5  425.46   46.14
   1 -15  -5  476.94   42.94
  -1 -15   5  575.73   49.62
  -1 -15   5  521.02   54.20
  -1 -15   5  598.40   54.75
  -1 -15   5  522.48   50.92
  -1 -15   5  527.03   47.20
   1 -15  -5  558.77   50.05
  -1 -15   5  410.12   36.14
   1  15  -4   39.56    3.23
   1  15  -4   30.89    2.24
  -1  15   4   31.63    5.62
  -1  15   4   39.95    3.54
  -1  15   4   35.08    3.32
  -1  15   4   33.24    5.83
  -1 -15   4   37.37    4.08
  -1 -15   4   34.06    3.66
  -1 -15   4   41.99    3.57
  -1 -15   4   30.79    2.55
  -1 -15   4   37.46    4.89
  -1 -15   4   38.44    4.71
   1 -15  -4   42.49    3.53
   1 -15  -4   39.93    3.44
   1 -15  -4   41.28    3.59
   1 -15  -4   32.47    3.96
  -1 -15   4   29.57    3.95
   1  15  -3  651.91   63.37
   1  15  -3  665.04   62.11
   1  15  -3  620.16   56.29
   1  15  -3  588.26   56.26
  -1  15   3  593.34   58.46
  -1  15   3  609.29   65.91
  -1  15   3  676.48   66.50
  -1  15   3  705.55   72.62
  -1  15   3  706.17   65.63
  -1 -15   3  655.76   72.35
  -1 -15   3  714.14   69.80
  -1 -15   3  637.91   61.86
  -1 -15   3  734.75   69.74
  -1 -15   3  669.18   65.28
   1 -15  -3  634.65   68.31
   1 -15  -3  697.26   65.84
   1 -15  -3  680.67   64.48
   1 -15  -3  606.31   63.07
  -1 -15   3  683.92   64.70
   1  15  -2   10.55    2.29
   1  15  -2    9.69    1.27
   1  15  -2    9.96    1.78
  -1  15   2   11.26    2.02
   1  15  -2    9.13    2.11
   1  15  -2   12.91    1.71
  -1  15   2   14.86    2.34
  -1  15   2   11.33    2.24
  -1  15   2   11.51    3.00
  -1  15   2   13.70    1.51
   1 -15  -2   11.69    2.31
   1 -15  -2    9.86    2.05
  -1 -15   2   11.68    1.95
  -1 -15   2   16.82    2.68
  -1 -15   2   12.32    1.86
  -1 -15   2   11.15    1.91
  -1 -15   2   10.64    1.51
   1 -15  -2   12.67    2.16
   1 -15  -2   11.57    1.58
   1 -15  -2   14.09    1.44
  -1 -15   2   13.35    2.05
   1  15  -1  562.41   49.42
   1  15  -1  561.22   52.08
   1  15  -1  530.21   48.60
   1  15  -1  529.28   48.29
  -1  15   1  566.04   50.54
   1  15  -1  523.20   45.39
  -1  15   1  555.78   46.65
  -1  15   1  540.36   49.27
  -1  15   1  577.76   48.99
  -1  15   1  540.98   50.03
   1 -15  -1  559.51   48.73
  -1 -15   1  542.79   51.57
  -1 -15   1  567.49   51.91
  -1 -15   1  498.86   49.00
  -1 -15   1  586.81   58.90
  -1 -15   1  583.79   52.75
   1 -15  -1  539.93   49.59
   1 -15  -1  620.14   56.79
   1 -15  -1  555.68   51.73
   1 -15  -1  558.13   58.78
   1 -15  -1  533.57   49.78
  -1 -15   1  559.97   50.30
   1  15   0   27.86    3.51
   1  15   0   28.45    3.65
   1  15   0   29.26    3.40
   1  15   0   28.53    3.79
   1  15   0   29.91    2.58
  -1  15   0   27.74    2.25
  -1  15   0   30.52    3.43
  -1  15   0   30.27    2.15
   1  15   0   30.87    3.43
  -1  15   0   27.60    2.50
  -1  15   0   31.32    2.05
  -1  15   0   28.33    4.27
  -1  15   0   30.36    3.10
   1 -15   0   30.20    3.43
   1 -15   0   30.01    3.40
   1 -15   0   27.98    3.57
  -1 -15   0   28.50    5.25
  -1 -15   0   33.84    3.43
   1 -15   0   26.48    2.04
  -1 -15   0   28.19    3.63
   1 -15   0   27.68    3.08
   1 -15   0   27.53    3.60
   1 -15   0   26.56    1.92
  -1 -15   0   31.02    4.91
   1 -15   0   31.80    2.12
  -1 -15   0   26.67    2.78
   1  15   1  735.67   72.07
   1  15   1  701.45   66.17
   1  15   1  739.39   72.23
   1  15   1  718.99   70.18
  -1  15  -1  772.08   74.20
   1  15   1  718.12   76.70
   1  15   1  702.27   73.75
  -1  15  -1  719.01   67.21
  -1  15  -1  757.53   70.68
  -1  15  -1  669.15   63.67
  -1  15  -1  653.27   62.34
   1 -15   1  696.18   70.60
  -1 -15  -1  669.67   67.35
  -1 -15  -1  669.16   67.23
  -1 -15  -1  767.61   73.87
  -1 -15  -1  673.65   64.95
   1 -15   1  602.98   59.57
   1 -15   1  718.12   72.50
   1 -15   1  708.52   65.60
   1 -15   1  805.34   76.05
   1 -15   1  716.11   70.21
  -1 -15  -1  661.95   66.13
   1  15   2    0.51    0.81
   1  15   2    0.29    0.72
   1  15   2   -0.06    0.94
   1  15   2    0.57    0.66
   1  15   2   -0.28    0.58
  -1  15  -2    0.39    0.81
  -1  15  -2   -0.05    1.07
  -1  15  -2    0.60    0.55
  -1  15  -2    0.09    0.95
  -1  15  -2   -0.02    0.44
   1 -15   2   -0.17    1.54
  -1 -15  -2    0.39    0.74
  -1 -15  -2    1.63    0.81
  -1 -15  -2    0.40    0.53
  -1 -15  -2    0.32    0.89
   1 -15   2    0.26    0.49
   1 -15   2    0.41    1.30
   1 -15   2    4.23    0.94
   1 -15   2    2.32    0.63
   1 -15   2   -0.02    0.53
  -1 -15  -2   -0.08    0.75
   1  15   3  393.22   33.18
   1  15   3  417.42   35.83
   1  15   3  369.49   32.46
   1  15   3  435.60   35.62
  -1  15  -3  447.48   40.46
  -1  15  -3  342.77   31.61
  -1  15  -3  438.04   37.70
  -1  15  -3  364.01   29.17
   1 -15   3  484.37   39.28
  -1 -15  -3  334.27   31.13
  -1 -15  -3  469.20   38.55
  -1 -15  -3  417.15   36.32
  -1 -15  -3  356.69   30.51
  -1 -15  -3  326.43   30.35
   1 -15   3  423.11   39.66
   1 -15   3  428.96   38.55
   1 -15   3  403.58   39.52
   1 -15   3  448.25   38.18
   1  15   4    7.45    1.46
   1  15   4    8.55    1.92
   1  15   4    9.27    2.30
  -1  15  -4    9.57    1.77
  -1  15  -4    6.68    0.92
   1  15   4    6.71    1.75
  -1  15  -4    8.73    1.16
   1 -15   4    6.97    1.63
   1 -15   4    7.60    2.38
  -1 -15  -4    5.17    2.92
  -1 -15  -4    6.20    2.19
  -1 -15  -4    6.31    1.23
  -1 -15  -4    8.01    1.26
   1 -15   4   13.82    2.12
   1 -15   4    8.32    1.75
   1  15   5  697.77   67.96
   1  15   5  743.16   74.15
   1  15   5  625.57   64.04
  -1  15  -5  854.79   84.99
   1 -15   5  774.01   78.82
   1 -15   5  775.82   79.39
   1 -15   5  776.67   79.94
  -1 -15  -5  847.55   82.57
  -1 -15  -5  608.13   64.69
  -1 -15  -5  588.08   61.33
  -1 -15  -5  641.98   66.56
   1 -15   5  795.16   83.41
   1  15   6   17.72    2.74
   1  15   6   22.27    5.09
   1  15   6   17.67    2.03
  -1  15  -6   24.79    3.43
   1 -15   6   23.39    3.12
   1 -15   6   20.68    4.01
   1 -15   6   20.15    4.69
  -1 -15  -6   22.45    2.55
  -1 -15  -6   15.12    2.53
  -1 -15  -6   18.57    3.08
   1 -15   6   22.35    3.22
  -1 -15  -6   15.50    2.08
   1  15   7   95.79    8.45
   1  15   7  106.77    9.59
  -1  15  -7  136.59   11.69
   1  15   7   96.00    7.26
   1 -15   7  121.16   10.09
   1 -15   7  123.90   11.08
   1 -15   7  118.88   10.51
  -1 -15  -7   99.13   12.63
  -1 -15  -7   86.12    7.63
   1 -15   7  122.50   12.11
  -1 -15  -7  122.62    9.49
   1  15   8    0.76    0.91
   1  15   8    0.91    1.06
  -1  15  -8    1.45    1.28
   1 -15   8    0.49    1.23
   1 -15   8    1.34    1.43
  -1 -15  -8    0.79    1.03
  -1 -15  -8    1.30    0.75
   1 -15   8    1.27    1.03
  -1 -15  -8    1.11    1.00
   1  15   9    0.45    0.72
   1  15   9    0.22    0.86
  -1  15  -9    0.64    1.72
   1 -15   9    1.21    1.13
   1 -15   9    1.16    1.33
  -1 -15  -9    0.22    0.79
  -1 -15  -9    0.15    0.87
  -1 -15  -9    0.51    0.83
   1 -15   9    0.29    1.01
   1  15  10   12.71    3.61
  -1  15 -10   15.57    2.90
   1  15  10   11.29    1.91
   1 -15  10   13.72    3.04
   1 -15  10   10.09    2.25
  -1 -15 -10    9.34    2.20
   1 -15  10   11.85    4.53
  -1 -15 -10   13.60    2.29
   1  15  11    3.16    1.11
   1  15  11    2.69    1.02
  -1  15 -11    3.01    2.49
   1 -15  11    2.97    1.50
   1 -15  11    3.49    1.52
   1 -15  11    1.91    0.98
  -1 -15 -11    2.81    1.27
  -1 -15 -11    2.36    1.19
   1  15  12   -0.16    0.42
   1  15  12   -0.13    0.37
  -1  15 -12    0.13    0.55
   1 -15  12    0.15    0.95
   1 -15  12    0.29    0.59
  -1 -15 -12    0.33    0.46
  -1 -15 -12   -0.21    0.48
   1 -15  12   -0.06    0.29
   1  16 -13    1.25    0.81
  -1  16  13    0.77    0.73
  -1  16  13    0.71    0.72
  -1 -16  13    0.41    1.36
   1 -16 -13    1.01    0.59
  -1 -16  13    0.48    0.77
   1 -16 -13    1.08    0.78
   1  16 -12    6.82    1.63
  -1  16  12    3.40    2.35
  -1  16  12    3.15    2.43
   1 -16 -12    4.47    1.25
  -1 -16  12    7.09    1.85
  -1 -16  12    6.32    1.74
   1 -16 -12    6.46    1.50
   1  16 -11   14.67    2.45
  -1  16  11    8.74    2.01
  -1  16  11   10.02    2.07
   1 -16 -11   11.28    3.41
  -1 -16  11    9.74    2.52
  -1 -16  11    5.49    1.68
   1 -16 -11    6.41    2.79
  -1 -16  11   12.29    2.44
   1  16 -10   38.17    4.53
  -1  16  10   27.46    3.71
  -1  16  10   26.70    2.67
  -1  16  10   30.44    3.73
  -1 -16  10   34.31    4.55
  -1 -16  10   30.70    4.14
   1 -16 -10   34.67    3.80
   1 -16 -10   25.80    3.44
  -1 -16  10   32.59    4.69
   1  16  -9    0.98    1.12
  -1  16   9    0.90    1.02
  -1  16   9    0.30    0.70
  -1  16   9    0.97    1.02
  -1 -16   9    1.22    1.44
  -1 -16   9    1.31    0.99
   1 -16  -9    1.15    1.52
   1 -16  -9    1.10    1.04
  -1 -16   9    1.21    1.35
   1  16  -8   19.83    2.96
  -1  16   8   12.92    2.66
  -1  16   8   14.78    2.68
  -1  16   8   13.38    2.11
  -1 -16   8   16.90    3.64
  -1 -16   8   18.11    3.84
   1 -16  -8   17.20    2.72
   1 -16  -8   12.90    2.53
  -1 -16   8   15.99    2.94
   1  16  -7    7.45    1.88
   1  16  -7    8.41    1.32
  -1  16   7    8.35    1.87
  -1  16   7    4.72    1.55
  -1  16   7    7.23    1.87
   1 -16  -7    3.91    1.23
  -1 -16   7    7.58    2.52
   1 -16  -7    5.73    1.83
  -1 -16   7    7.80    2.04
   1 -16  -7    5.75    2.99
  -1 -16   7    8.69    4.26
   1  16  -6    8.91    1.73
   1  16  -6    9.05    1.61
  -1  16   6    8.44    1.83
  -1  16   6    8.30    2.04
  -1  16   6    6.19    1.82
   1 -16  -6    5.32    1.33
  -1 -16   6    7.73    2.25
  -1 -16   6    9.48    3.40
   1 -16  -6    6.81    1.99
   1 -16  -6    8.62    1.90
  -1 -16   6    9.11    2.59
  -1  16   5   22.21    3.33
   1  16  -5   27.23    3.08
   1  16  -5   27.49    2.87
  -1  16   5   24.59    3.02
  -1  16   5   20.59    3.10
  -1 -16   5   24.54    2.53
   1 -16  -5   21.91    4.13
  -1 -16   5   25.43    4.20
   1 -16  -5   29.48    3.22
  -1 -16   5   38.67    3.85
   1 -16  -5   21.96    3.35
  -1 -16   5   25.84    3.28
   1  16  -4   97.12    6.34
   1  16  -4  115.62    9.20
  -1  16   4  113.47   10.49
  -1  16   4  102.51    8.90
  -1  16   4   99.86    8.72
   1 -16  -4  104.19    9.28
   1 -16  -4  121.18    8.99
  -1 -16   4  117.60   11.01
  -1 -16   4  125.51   10.36
  -1 -16   4  109.82    9.07
  -1 -16   4  121.00    8.99
  -1 -16   4  116.26   10.58
   1 -16  -4  104.76    8.40
   1  16  -3   88.05    5.97
   1  16  -3  104.68   11.64
  -1  16   3   95.17    8.21
  -1  16   3  103.35    7.31
  -1  16   3   94.90    8.38
  -1  16   3  107.54    7.33
   1 -16  -3  107.83    7.80
  -1 -16   3  100.72    9.30
  -1 -16   3  100.81    8.29
  -1 -16   3   96.48   10.37
  -1 -16   3  108.20    8.05
  -1 -16   3  100.87    7.74
   1 -16  -3   94.80    7.92
   1 -16  -3  101.95    7.68
   1 -16  -3  101.70    8.97
   1  16  -2   85.84    6.18
   1  16  -2   94.94    7.90
   1  16  -2   77.28    5.15
  -1  16   2   91.37    6.03
  -1  16   2   81.41    5.26
  -1  16   2   83.80    7.41
   1 -16  -2   79.47    9.60
   1 -16  -2   86.75    7.84
  -1 -16   2   91.34    7.42
  -1 -16   2   87.65    8.47
  -1 -16   2   81.02    7.01
  -1 -16   2   77.06    5.80
  -1 -16   2   84.84    6.38
  -1 -16   2   84.73    9.00
   1 -16  -2   78.01    7.03
   1 -16  -2   90.22    6.44
   1 -16  -2   89.19    6.05
   1  16  -1    0.68    0.83
   1  16  -1    0.35    0.98
   1  16  -1    0.43    0.91
  -1  16   1    0.34    1.19
  -1  16   1    0.23    0.36
  -1  16   1    0.15    0.82
  -1  16   1    0.56    0.46
   1 -16  -1    1.03    0.85
  -1 -16   1    0.42    0.68
  -1 -16   1    0.75    0.66
  -1 -16   1    0.48    0.81
  -1 -16   1    0.94    0.94
  -1 -16   1    0.15    0.67
  -1 -16   1    1.10    0.77
   1 -16  -1    0.67    0.93
   1 -16  -1   -0.27    0.85
   1 -16  -1    1.15    0.39
   1 -16  -1    0.60    1.49
   1  16   0   10.03    2.35
   1  16   0   12.42    1.61
   1  16   0   10.08    1.50
  -1  16   0   13.05    1.95
  -1  16   0   11.45    2.06
  -1  16   0   10.58    1.72
   1 -16   0   13.62    4.01
   1 -16   0   10.91    3.84
  -1 -16   0   21.40    2.53
  -1 -16   0   12.00    1.87
  -1 -16   0    9.96    2.08
  -1 -16   0   10.45    2.20
  -1 -16   0    9.35    1.58
   1 -16   0   11.75    2.11
   1  16   1  127.30    8.64
   1  16   1  119.24   10.49
   1  16   1  114.55    9.23
  -1  16  -1  109.48   10.06
  -1  16  -1  123.73    8.05
  -1  16  -1  118.72    7.34
  -1  16  -1  112.57    8.13
  -1  16  -1  122.64    9.23
  -1 -16  -1  100.11   11.74
  -1 -16  -1  110.25    9.50
  -1 -16  -1  111.44   12.67
  -1 -16  -1  107.78    9.91
  -1 -16  -1  119.44    9.19
   1 -16   1  110.30    9.04
   1 -16   1  107.08    9.50
   1 -16   1  110.22    9.28
   1 -16   1  110.20   10.08
   1 -16   1  124.03    7.90
   1  16   2  573.07   50.42
   1  16   2  538.73   49.79
  -1  16  -2  603.89   53.93
  -1  16  -2  526.09   46.89
  -1  16  -2  587.26   53.10
   1 -16   2  559.12   52.73
   1 -16   2  563.11   54.85
  -1 -16  -2  487.38   47.62
  -1 -16  -2  512.45   56.05
  -1 -16  -2  512.81   47.60
  -1 -16  -2  540.00   50.40
   1 -16   2  574.46   51.97
   1 -16   2  565.74   55.15
   1 -16   2  681.84   60.11
  -1 -16  -2  519.99   55.00
   1  16   3   76.96    6.90
   1  16   3   83.84    7.11
   1  16   3   78.63    6.60
  -1  16  -3   90.06    6.35
  -1  16  -3   87.55    6.57
   1 -16   3   82.59    7.79
   1 -16   3   85.71    7.54
  -1 -16  -3   73.85    5.82
  -1 -16  -3   73.11    9.67
   1 -16   3   87.03    8.93
   1 -16   3   73.78    5.98
  -1 -16  -3   67.19    6.74
   1  16   4    7.77    1.66
   1  16   4    5.76    2.49
   1  16   4    4.09    1.32
  -1  16  -4    5.19    1.00
  -1  16  -4    6.39    1.45
   1 -16   4    3.51    3.07
   1 -16   4   12.08    2.30
   1 -16   4    5.73    1.46
  -1 -16  -4    4.56    2.46
  -1 -16  -4    4.63    1.02
  -1 -16  -4    2.34    2.63
   1 -16   4    4.63    1.55
  -1 -16  -4    3.13    1.03
   1  16   5    5.14    2.70
   1  16   5    4.77    1.20
   1  16   5    3.82    1.48
  -1  16  -5    5.74    1.58
   1 -16   5    5.38    2.09
   1 -16   5    4.32    1.48
   1 -16   5    4.02    1.50
  -1 -16  -5    4.40    1.43
  -1 -16  -5    2.78    1.59
  -1 -16  -5    2.39    0.96
  -1 -16  -5    4.72    1.72
   1 -16   5    6.65    2.85
   1  16   6  435.71   39.26
   1  16   6  414.53   39.35
   1  16   6  486.10   45.00
  -1  16  -6  595.13   54.68
   1 -16   6  537.98   51.16
   1 -16   6  534.26   55.02
   1 -16   6  535.99   51.15
  -1 -16  -6  421.88   42.04
  -1 -16  -6  546.01   48.51
  -1 -16  -6  392.96   38.45
   1 -16   6  494.74   50.57
   1  16   7   15.96    2.73
   1  16   7   12.56    1.73
   1  16   7   13.80    2.37
  -1  16  -7   20.96    4.81
   1 -16   7   18.49    5.67
   1 -16   7   15.97    2.88
   1 -16   7   15.97    2.38
  -1 -16  -7   17.28    2.38
  -1 -16  -7   11.53    4.21
  -1 -16  -7   10.51    2.04
   1 -16   7   14.94    2.60
   1  16   8   26.44    3.44
   1  16   8   19.57    2.92
  -1  16  -8   31.43    4.04
   1 -16   8   27.48    6.91
   1 -16   8   26.46    3.89
  -1 -16  -8   20.46    3.28
  -1 -16  -8   17.67    2.64
  -1 -16  -8   28.83    3.15
   1 -16   8   26.19    3.50
   1  16   9    1.21    0.93
  -1  16  -9    1.96    1.30
   1  16   9    0.90    1.11
   1 -16   9    1.93    1.25
   1 -16   9    0.62    1.39
  -1 -16  -9    2.87    0.98
  -1 -16  -9    0.34    1.07
  -1 -16  -9    0.03    1.12
   1 -16   9    1.15    1.00
   1  16  10   64.41    5.49
   1  16  10   68.76    6.23
  -1  16 -10   89.32   11.13
   1 -16  10   68.33    6.38
   1 -16  10   80.01    8.05
  -1 -16 -10   57.67    6.08
   1 -16  10   80.68    7.77
  -1 -16 -10   79.29    6.56
   1  16  11   18.01    2.21
  -1  16 -11   24.41    3.15
   1  16  11   17.79    2.43
   1 -16  11   13.76    3.39
   1 -16  11   24.45    5.32
  -1 -16 -11   20.76    2.63
  -1 -16 -11   15.66    2.56
   1 -16  11   23.16    3.29
   1  16  12   10.88    1.48
   1  16  12   10.51    1.58
  -1  16 -12   11.24    2.04
   1 -16  12   10.61    1.86
   1 -16  12   11.76    3.45
  -1 -16 -12   11.02    2.70
  -1 -16 -12    9.24    2.85
   1  17 -12    0.14    0.58
  -1  17  12   -0.05    0.56
  -1  17  12   -0.23    0.55
  -1 -17  12   -0.58    0.67
   1 -17 -12    0.43    0.53
  -1 -17  12    0.99    0.59
   1 -17 -12   -0.12    0.45
   1  17 -11   69.05    6.23
  -1  17  11   59.66    5.77
  -1  17  11   68.20    6.09
   1 -17 -11   71.81    6.33
  -1 -17  11   69.17    6.95
  -1 -17  11   76.00    7.37
   1 -17 -11   52.29    7.29
   1  17 -10   78.95    6.91
  -1  17  10   57.59    5.58
  -1  17  10   55.02    4.45
  -1  17  10   61.83    5.72
  -1 -17  10   70.08    6.85
  -1 -17  10   64.75    6.97
   1 -17 -10   50.62    5.36
   1 -17 -10   67.93    5.92
  -1 -17  10   48.16    5.76
   1  17  -9  207.09   17.04
  -1  17   9  143.07   11.64
  -1  17   9  148.72   13.23
  -1  17   9  172.44   14.38
  -1 -17   9  168.70   14.55
  -1 -17   9  185.83   16.63
   1 -17  -9  185.18   14.93
   1 -17  -9  141.35   16.41
  -1 -17   9  181.42   21.79
   1  17  -8    4.63    1.68
  -1  17   8    5.36    1.52
  -1  17   8    3.36    1.57
  -1  17   8    3.95    1.98
  -1 -17   8    3.38    1.41
   1 -17  -8    2.63    1.49
  -1 -17   8    5.38    3.37
   1 -17  -8    4.41    2.40
  -1 -17   8    3.93    1.85
   1  17  -7  515.84   44.97
   1  17  -7  498.88   48.79
  -1  17   7  339.69   31.66
  -1  17   7  359.15   33.90
  -1  17   7  432.64   38.73
   1 -17  -7  348.03   32.30
  -1 -17   7  458.79   42.62
  -1 -17   7  437.41   41.61
   1 -17  -7  454.94   40.10
   1 -17  -7  351.54   34.18
  -1 -17   7  432.78   42.60
   1  17  -6   94.28    7.19
  -1  17   6   77.46    7.66
   1  17  -6  105.29    8.23
  -1  17   6   88.14    7.39
  -1  17   6   75.97    7.23
   1 -17  -6   73.32    7.68
  -1 -17   6   87.49    9.54
  -1 -17   6   91.25    8.65
   1 -17  -6   97.12    7.91
   1 -17  -6   70.74    6.26
  -1 -17   6   92.10    8.36
   1  17  -5  116.49    9.02
  -1  17   5   93.02    8.71
  -1  17   5  107.62   11.03
  -1  17   5   90.92    8.36
   1 -17  -5   91.16    7.88
   1 -17  -5   88.75    8.78
  -1 -17   5  105.64   10.70
  -1 -17   5  110.60    8.29
   1 -17  -5  113.91    8.92
  -1 -17   5  113.68   10.23
  -1 -17   5  101.83    9.15
   1  17  -4    6.55    1.65
  -1  17   4    5.86    1.63
  -1  17   4    6.66    1.73
  -1  17   4    4.78    1.28
   1 -17  -4    4.31    1.50
  -1 -17   4    5.50    1.32
  -1 -17   4    2.04    2.74
   1 -17  -4    5.63    1.81
   1 -17  -4    6.24    1.36
  -1 -17   4    5.26    2.08
  -1 -17   4    5.08    1.58
   1  17  -3  764.97   78.25
  -1  17   3  708.92   73.56
  -1  17   3  708.55   78.74
  -1  17   3  764.38   75.16
   1 -17  -3  713.92   76.03
   1 -17  -3  730.20   74.97
  -1 -17   3  732.50   75.58
  -1 -17   3  788.37   83.89
  -1 -17   3  750.43   80.04
  -1 -17   3  720.16   71.91
  -1 -17   3  722.31   75.33
   1 -17  -3  809.04   80.70
   1  17  -2  326.80   32.71
  -1  17   2  320.35   24.39
  -1  17   2  308.52   26.91
  -1  17   2  325.89   24.86
   1 -17  -2  300.47   24.29
   1 -17  -2  328.96   25.82
  -1 -17   2  319.63   27.95
  -1 -17   2  331.94   27.05
  -1 -17   2  317.51   26.91
  -1 -17   2  343.29   33.10
  -1 -17   2  315.41   28.35
   1 -17  -2  300.12   25.99
   1 -17  -2  307.86   27.45
   1 -17  -2  290.65   25.92
   1  17  -1  467.73   42.31
  -1  17   1  441.60   44.99
   1 -17  -1  440.31   40.25
   1 -17  -1  436.76   40.50
  -1 -17   1  424.09   37.66
  -1 -17   1  447.64   39.10
  -1 -17   1  425.60   39.76
  -1 -17   1  440.48   40.05
   1 -17  -1  436.50   40.72
  -1 -17   1  439.61   39.60
   1  17   0   38.25    4.24
  -1  17   0   40.55    4.06
   1 -17   0   40.53    4.97
   1 -17   0   40.40    4.70
  -1 -17   0   38.93    6.33
  -1 -17   0   42.73    5.51
  -1 -17   0   41.47    4.75
  -1 -17   0   35.09    3.38
   1 -17   0   37.55    4.02
  -1 -17   0   42.45    4.40
   1  17   1  657.42   69.48
  -1  17  -1  683.64   69.90
   1 -17   1  641.40   64.23
   1 -17   1  626.82   64.35
  -1 -17  -1  664.45   67.02
   1 -17   1  691.05   73.96
  -1 -17  -1  645.58   62.43
  -1 -17  -1  630.90   63.64
  -1 -17  -1  650.92   65.00
  -1 -17  -1  671.57   69.31
   1  17   2   34.51    3.71
  -1  17  -2   38.75    3.06
  -1  17  -2   37.14    3.46
   1  17   2   31.54    3.63
   1 -17   2   33.22    2.89
   1 -17   2   33.44    5.54
   1 -17   2   34.29    4.23
  -1 -17  -2   34.09    4.04
  -1 -17  -2   31.58    4.33
  -1 -17  -2   32.16    4.25
  -1 -17  -2   30.44    3.81
   1 -17   2   35.04    4.50
[truncated: 903,567 more chars]
