# Supplementary material for: Crystal structure and Hirshfeld surface analysis of (2,7-di­eth­oxy­naphthalene-1,8-di­yl)bis­[(4-bromophen­yl)methanone]
Source: Acta Crystallogr E Crystallogr Commun. 2024 Nov 22;80(Pt 12):1313–7. doi: 10.1107/S205698902401123X (PMC11789185; doi:10.1107/S205698902401123X)
Supplement: Supplementary file 2 [file e-80-01313-Isup2.hkl]

data_I                                                                          
_shelx_title ' Yonezawa_170116_5_'                                              
_shelx_refln_list_code          4                                               
_shelx_F_calc_maximum      292.56                                               
_exptl_crystal_F_000      1168.00                                               
_reflns_d_resolution_high  0.8300                                               
                                                                                
loop_                                                                           
 _space_group_symop_operation_xyz                                               
 'x, y, z'                                                                      
 '-x, y+1/2, -z+1/2'                                                            
 '-x, -y, -z'                                                                   
 'x, -y-1/2, z-1/2'                                                             
                                                                                
_cell_length_a     7.7456                                                       
_cell_length_b    24.4234                                                       
_cell_length_c    13.0590                                                       
_cell_angle_alpha  90.000                                                       
_cell_angle_beta  101.611                                                       
_cell_angle_gamma  90.000                                                       
                                                                                
_shelx_F_squared_multiplier     1.000                                           
                                                                                
loop_                                                                           
 _refln_index_h                                                                 
 _refln_index_k                                                                 
 _refln_index_l                                                                 
 _refln_F_squared_calc                                                          
 _refln_F_squared_meas                                                          
 _refln_F_squared_sigma                                                         
 _refln_observed_status                                                         
   1   0   0       1213.95       1231.90        17.12 o                         
   2   0   0      15807.81      16275.94       563.49 o                         
   3   0   0       4437.36       4380.06       111.40 o                         
   4   0   0         14.99         26.41         2.03 o                         
   5   0   0       8132.27       7426.33       353.29 o                         
   6   0   0        222.26        215.12        20.58 o                         
   7   0   0       1202.33       1201.24        61.74 o                         
   8   0   0        104.02         88.44        24.40 o                         
   1   1   0       8092.10       9071.13       155.82 o                         
   2   1   0        330.37        324.44         3.90 o                         
   3   1   0         10.12         23.18         1.16 o                         
   4   1   0         83.99         69.29         2.37 o                         
   5   1   0         41.15         37.88         2.55 o                         
   6   1   0        148.69        183.43        23.93 o                         
   7   1   0         43.03         83.50        16.22 o                         
   8   1   0         32.26         18.66         9.89 o                         
   0   2   0       1988.94       1510.13        20.99 o                         
   1   2   0       1090.72       1186.56        16.62 o                         
   2   2   0       7996.89       7941.86       134.53 o                         
   3   2   0       7753.10       8054.21       146.45 o                         
   4   2   0         50.25         36.99         1.55 o                         
   5   2   0      10000.56       9266.13       291.08 o                         
   6   2   0        249.48        256.35        16.06 o                         
   7   2   0          1.60          1.74         2.64 o                         
   8   2   0          0.09          1.95         6.61 o                         
   1   3   0      15969.61      15672.37       334.92 o                         
   2   3   0       8215.57       8843.46       155.27 o                         
   3   3   0        269.97        347.78         4.10 o                         
   4   3   0       2458.25       2373.86        42.03 o                         
   5   3   0        653.42        734.60        17.94 o                         
   6   3   0         54.93         52.95         5.70 o                         
   7   3   0         91.44        115.93        15.83 o                         
   8   3   0         37.86         25.92         9.59 o                         
   0   4   0      19198.27      15202.31       475.86 o                         
   1   4   0        876.01        850.36        17.10 o                         
   2   4   0      22008.89      21647.37       550.96 o                         
   3   4   0       3544.05       3610.57        54.28 o                         
   4   4   0          4.51          5.59         0.95 o                         
   5   4   0       2012.95       1831.30        42.19 o                         
   6   4   0        115.22        115.44         9.23 o                         
   7   4   0        257.15        273.45        21.74 o                         
   8   4   0        163.50        179.34        22.70 o                         
   1   5   0       5666.56       5539.79       143.83 o                         
   2   5   0       8188.32       7926.80       189.05 o                         
   3   5   0          5.48          6.02         0.62 o                         
   4   5   0      14832.42      14674.28       422.86 o                         
   5   5   0       1356.31       1259.64        26.46 o                         
   6   5   0         55.72         75.64         9.27 o                         
   7   5   0       4956.23       5131.16       366.82 o                         
   8   5   0          6.62         11.31         8.49 o                         
   0   6   0       1499.20       1382.23        37.19 o                         
   1   6   0      11025.21      10794.64       221.88 o                         
   2   6   0        443.18        401.17         9.17 o                         
   3   6   0       5678.09       5759.54       106.38 o                         
   4   6   0        365.39        421.59         7.94 o                         
   5   6   0       3281.92       3174.92        78.70 o                         
   6   6   0        934.41        864.37        33.17 o                         
   7   6   0        236.26        230.67        16.34 o                         
   8   6   0        285.17        306.57        42.84 o                         
   1   7   0        720.93        676.95         9.92 o                         
   2   7   0       8154.36       7414.28       175.37 o                         
   3   7   0       1843.59       1713.61        34.26 o                         
   4   7   0       6187.37       5716.81       132.36 o                         
   5   7   0       3045.31       2920.05        91.24 o                         
   6   7   0         50.21         52.62        11.09 o                         
   7   7   0       2478.14       2429.57       114.27 o                         
   8   7   0        232.65        252.40        31.02 o                         
   0   8   0       1431.93       1526.07        27.15 o                         
   1   8   0        710.14        640.54         9.60 o                         
   2   8   0       1654.08       1563.48        32.69 o                         
   3   8   0        784.00        892.81        18.67 o                         
   4   8   0       1059.93       1098.90        25.30 o                         
   5   8   0        445.58        448.57        17.21 o                         
   6   8   0         24.20         32.01         5.79 o                         
   7   8   0        387.62        354.43        25.87 o                         
   8   8   0        109.41        100.41        19.75 o                         
   1   9   0        357.12        347.57         6.45 o                         
   2   9   0       9433.95       8924.98       179.29 o                         
   3   9   0        161.10        126.25         5.52 o                         
   4   9   0       5299.87       4917.34       121.12 o                         
   5   9   0       1289.52       1171.81        45.11 o                         
   6   9   0       1084.36       1083.51        58.43 o                         
   7   9   0       3479.21       3198.46       167.29 o                         
   8   9   0          1.97        393.57       312.71 o                         
   0  10   0       6479.37       5637.98       127.04 o                         
   1  10   0       4375.95       4371.96        66.01 o                         
   2  10   0       7183.91       6708.12       125.99 o                         
   3  10   0        907.67        855.64        20.66 o                         
   4  10   0          0.34          1.94         1.53 o                         
   5  10   0         39.46         42.88         5.67 o                         
   6  10   0        579.15        580.21        31.77 o                         
   7  10   0        167.77        160.98        13.95 o                         
   8  10   0        123.56         94.67        22.44 o                         
   1  11   0        537.79        465.16         6.43 o                         
   2  11   0       6756.02       6210.13       111.81 o                         
   3  11   0         25.17         44.06         3.01 o                         
   4  11   0        278.19        268.17        10.29 o                         
   5  11   0       1259.66       1223.82        53.03 o                         
   6  11   0         39.73         57.53         7.69 o                         
   7  11   0       2426.15       2160.30       133.53 o                         
   8  11   0         13.33          6.57         4.56 o                         
   0  12   0      16109.34      17283.47       581.46 o                         
   1  12   0          1.60          8.26         0.92 o                         
   2  12   0       5885.15       5355.48       111.31 o                         
   3  12   0       6352.55       5900.19       134.33 o                         
   4  12   0         43.31         30.91         3.78 o                         
   5  12   0       2421.30       2224.69        75.23 o                         
   6  12   0         42.29         50.94         7.54 o                         
   7  12   0          3.75          3.52         3.14 o                         
   8  12   0        146.05        173.30        21.85 o                         
   1  13   0        964.48       1131.72        16.21 o                         
   2  13   0       9257.19       9272.28       225.08 o                         
   3  13   0        733.81        695.36        15.72 o                         
   4  13   0       1190.43       1085.33        33.23 o                         
   5  13   0        731.94        683.02        31.67 o                         
   6  13   0         36.52         28.19         6.72 o                         
   7  13   0        560.69        453.67        38.61 o                         
   8  13   0        588.80        709.36        48.62 o                         
   0  14   0      17251.72      17017.60       624.32 o                         
   1  14   0        397.45        405.50         6.51 o                         
   2  14   0       5648.82       5294.95       110.05 o                         
   3  14   0        895.39        749.97        26.05 o                         
   4  14   0          8.84         11.18         3.37 o                         
   5  14   0       1197.65       1163.27        44.37 o                         
   6  14   0        111.18        150.63        11.74 o                         
   7  14   0        219.50        217.82        15.34 o                         
   8  14   0          2.03          1.57         5.51 o                         
   1  15   0        222.35        259.62         5.03 o                         
   2  15   0       1147.46       1118.74        21.60 o                         
   3  15   0         78.22         72.35         5.06 o                         
   4  15   0         32.99         22.38         4.44 o                         
   5  15   0         33.68         39.46         6.17 o                         
   6  15   0        534.56        446.78        22.44 o                         
   7  15   0         10.54         17.47         5.08 o                         
   0  16   0       8191.85       8199.95       263.52 o                         
   1  16   0         59.32        106.92         4.77 o                         
   2  16   0       5999.27       6036.91       160.76 o                         
   3  16   0       2500.87       2227.48        65.44 o                         
   4  16   0       1791.18       1703.57        63.58 o                         
   5  16   0        876.95        843.53        34.31 o                         
   6  16   0          7.45         14.75         4.99 o                         
   7  16   0         31.22         34.74         6.62 o                         
   1  17   0        311.73        351.48        12.53 o                         
   2  17   0       1288.38       1270.52        31.30 o                         
   3  17   0       1052.14       1032.83        30.69 o                         
   4  17   0       1347.20       1366.18        42.11 o                         
   5  17   0        246.68        258.42        15.07 o                         
   6  17   0        439.91        410.26        20.38 o                         
   7  17   0        126.86        157.75        10.31 o                         
   0  18   0       7218.26       7297.19       318.40 o                         
   1  18   0        231.89        216.14         9.47 o                         
   2  18   0       4344.62       4373.23       133.99 o                         
   3  18   0       1184.26       1142.88        32.25 o                         
   4  18   0       1388.64       1414.65        40.85 o                         
   5  18   0        951.95        929.38        34.21 o                         
   6  18   0         80.43         65.70         6.98 o                         
   7  18   0        108.68        129.57        10.21 o                         
   1  19   0        109.46        146.96         7.77 o                         
   2  19   0        982.07        975.06        28.02 o                         
   3  19   0       1147.96       1255.92        39.38 o                         
   4  19   0        506.14        552.35        19.08 o                         
   5  19   0        381.78        348.55        14.67 o                         
   6  19   0        557.51        542.68        23.85 o                         
   0  20   0       3011.69       2974.62       147.14 o                         
   1  20   0        126.11        115.47         7.83 o                         
   2  20   0          7.91         13.63         3.43 o                         
   3  20   0        864.17        854.48        29.22 o                         
   4  20   0        185.74        196.82         9.67 o                         
   5  20   0        872.99        804.80        27.19 o                         
   6  20   0         97.52        101.89         8.33 o                         
   1  21   0         94.44        108.00         7.26 o                         
   2  21   0       2188.66       2303.81        66.14 o                         
   3  21   0         37.67         45.54         5.38 o                         
   4  21   0       2132.72       2388.63        74.72 o                         
   5  21   0        155.60        147.98        10.42 o                         
   6  21   0        374.22        413.20        18.13 o                         
   0  22   0         10.65         10.92         6.42 o                         
   1  22   0         72.01         53.35         4.82 o                         
   2  22   0        427.07        448.57        15.87 o                         
   3  22   0         11.36         17.40         4.35 o                         
   4  22   0         97.79         95.60         7.05 o                         
   5  22   0        605.33        593.58        22.19 o                         
   6  22   0         21.53         16.34         5.72 o                         
   1  23   0         20.72         13.73         3.74 o                         
   2  23   0       1452.58       1458.93        41.40 o                         
   3  23   0         96.69         95.26         6.63 o                         
   4  23   0       1434.75       1619.22        49.34 o                         
   5  23   0        862.99        911.06        35.60 o                         
   0  24   0        308.68        352.46        24.44 o                         
   1  24   0         14.35         26.96         4.59 o                         
   2  24   0        515.90        558.23        17.68 o                         
   3  24   0         59.04         53.66         5.34 o                         
   4  24   0         75.42         58.07         6.31 o                         
   5  24   0        224.78        222.28        15.13 o                         
   1  25   0        343.57        351.35        14.85 o                         
   2  25   0        275.36        305.35        11.74 o                         
   3  25   0          8.78          7.90         2.66 o                         
   4  25   0        122.44        123.21         7.16 o                         
   0  26   0        493.07        562.61        27.89 o                         
   1  26   0         14.81         15.09         3.27 o                         
   2  26   0        384.54        451.92        14.39 o                         
   3  26   0         64.50         58.80         4.24 o                         
   4  26   0          5.06          4.26         2.72 o                         
   1  27   0        245.04        268.58        10.31 o                         
   2  27   0         72.94         84.26         5.72 o                         
   3  27   0        146.77        151.16         7.23 o                         
   0  28   0       1654.21       1824.49        71.97 o                         
   1  28   0        160.45        184.58         8.10 o                         
   2  28   0        249.12        316.38        12.01 o                         
   1  29   0          1.24          0.45         1.42 o                         
  -8   1   1         11.47         16.14         7.23 o                         
  -7   1   1       1580.07       1513.45       157.35 o                         
  -6   1   1       4946.56       4603.06       254.51 o                         
  -5   1   1        232.48        235.62         5.74 o                         
  -4   1   1      23416.35      22363.74       672.95 o                         
  -3   1   1          2.04         14.25         1.33 o                         
  -2   1   1      27063.46      27262.98       729.85 o                         
  -1   1   1        900.66        875.86        11.29 o                         
   0   1   1        100.93        111.98         1.35 o                         
   1   1   1       5540.29       6195.88        95.90 o                         
   2   1   1       6121.18       6249.14       113.02 o                         
   3   1   1       1667.08       1438.95        18.78 o                         
   4   1   1        154.49        194.07         4.95 o                         
   5   1   1       3524.04       3512.35       101.03 o                         
   6   1   1       1676.54       1688.76        70.03 o                         
   7   1   1       2631.04       2508.72       158.13 o                         
   8   1   1         68.60         58.31        13.13 o                         
  -8   2   1        301.69        289.13        26.36 o                         
  -7   2   1        260.99        233.97        23.62 o                         
  -6   2   1       1880.68       1811.11        77.12 o                         
  -5   2   1         20.80         19.90         1.51 o                         
  -4   2   1         11.45         12.33         1.10 o                         
  -3   2   1       1526.88       1748.83        23.34 o                         
  -2   2   1         11.28         15.69         1.15 o                         
  -1   2   1       1092.07       1105.07        19.01 o                         
   0   2   1        687.56        788.11         6.87 o                         
   1   2   1       1451.74       1580.27        25.18 o                         
   2   2   1       4356.36       4460.98        87.47 o                         
   3   2   1       2463.69       2483.87        37.44 o                         
   4   2   1          7.78         18.41         1.39 o                         
   5   2   1        318.55        275.41         8.69 o                         
   6   2   1        852.16        869.75        36.89 o                         
   7   2   1       1276.28       1475.88       186.98 o                         
   8   2   1        101.86        112.89        14.69 o                         
  -8   3   1          8.47          6.90         7.00 o                         
  -7   3   1        102.61         85.19        23.38 o                         
  -6   3   1       1124.60       1184.15        76.07 o                         
  -5   3   1        170.60        182.31         3.97 o                         
  -4   3   1       8832.53       7912.92       189.66 o                         
  -3   3   1         43.12         39.10         1.26 o                         
  -2   3   1       2920.94       3198.79        46.65 o                         
  -1   3   1      31213.93      27402.45       942.52 o                         
   0   3   1          2.79          5.93         0.65 o                         
   1   3   1       9555.43      10057.49       231.79 o                         
   2   3   1        267.86        258.41         5.04 o                         
   3   3   1       1101.14        919.25        11.83 o                         
   4   3   1        400.74        499.20        12.12 o                         
   5   3   1       1614.36       1640.64        48.15 o                         
   6   3   1       1437.97       1602.47        97.95 o                         
   7   3   1        947.95       1070.88        73.59 o                         
   8   3   1         25.14         17.51         8.53 o                         
  -8   4   1        283.84        333.86        32.35 o                         
  -7   4   1          4.48          6.51         7.60 o                         
  -6   4   1       5191.06       4929.72       247.91 o                         
  -5   4   1         87.99         88.42         3.07 o                         
  -4   4   1          4.05         18.51         1.42 o                         
  -3   4   1          2.43         13.42         1.00 o                         
  -2   4   1      29089.25      28376.21       794.58 o                         
  -1   4   1       1099.53       1118.18        22.78 o                         
   0   4   1       4751.75       4569.58        68.00 o                         
   1   4   1      18826.46      19338.22       543.58 o                         
   2   4   1        482.80        447.47         7.72 o                         
   3   4   1      25665.07      27354.30       820.53 o                         
   4   4   1         53.17         63.70         2.50 o                         
   5   4   1       9582.06       9247.08       347.77 o                         
   6   4   1        245.53        243.18        13.77 o                         
   7   4   1        341.56        374.32        28.09 o                         
   8   4   1        427.92        494.92        55.46 o                         
  -8   5   1        118.94        151.05        22.63 o                         
  -7   5   1        329.14        317.17        42.48 o                         
  -6   5   1        771.01        738.78        38.93 o                         
  -5   5   1        327.79        355.52         7.32 o                         
  -4   5   1       1761.53       1540.44        27.76 o                         
  -3   5   1        278.02        310.61         5.17 o                         
  -2   5   1       9610.08      10018.50       205.54 o                         
  -1   5   1      12567.39      12408.47       294.16 o                         
   0   5   1       9484.30       8749.43       163.67 o                         
   1   5   1       7638.14       7897.81       166.91 o                         
   2   5   1        507.50        514.03        10.57 o                         
   3   5   1         83.72         65.17         1.98 o                         
   4   5   1         99.71         98.43         3.65 o                         
   5   5   1        448.39        432.18        23.88 o                         
   6   5   1          0.80          3.98         3.22 o                         
   7   5   1        532.14        527.39        25.17 o                         
   8   5   1         11.77         11.62         7.95 o                         
  -8   6   1       1422.89       1713.25       133.05 o                         
  -7   6   1         24.90         15.94        13.45 o                         
  -6   6   1        938.74        906.17        34.29 o                         
  -5   6   1       1251.24       1257.21        25.54 o                         
  -4   6   1       1221.72       1473.67        28.69 o                         
  -3   6   1       1324.46       1264.60        27.51 o                         
  -2   6   1      15421.01      15146.56       387.43 o                         
  -1   6   1        668.15        608.14        11.86 o                         
   0   6   1      41356.35      34036.46      1051.13 o                         
   1   6   1       6669.62       6845.82       144.48 o                         
   2   6   1        992.73        993.82        16.75 o                         
   3   6   1      33106.89      35052.71      1248.09 o                         
   4   6   1        592.09        598.91        15.52 o                         
   5   6   1       5964.35       5211.07       225.08 o                         
   6   6   1        180.32        185.06        12.69 o                         
   7   6   1          3.18          7.07         4.35 o                         
   8   6   1        864.28       1068.64        76.93 o                         
  -8   7   1         48.33         35.09        16.74 o                         
  -7   7   1          1.55         11.33         9.54 o                         
  -6   7   1          0.63          8.29         3.81 o                         
  -5   7   1        608.47        692.91        17.81 o                         
  -4   7   1        696.33        722.80        15.74 o                         
  -3   7   1        409.17        417.19        10.29 o                         
  -2   7   1          1.78         16.92         2.15 o                         
  -1   7   1        442.83        416.06         9.45 o                         
   0   7   1         42.97         33.27         1.90 o                         
   1   7   1       1087.29       1128.62        19.76 o                         
   2   7   1       1665.12       1673.45        26.83 o                         
   3   7   1        137.46        154.32         3.11 o                         
   4   7   1        207.91        205.41         6.30 o                         
   5   7   1        254.17        254.24        13.28 o                         
   6   7   1        105.90         71.46         6.82 o                         
   7   7   1         20.97         24.14         6.06 o                         
   8   7   1         28.05         26.47        11.95 o                         
  -8   8   1        785.80        857.59       115.79 o                         
  -7   8   1          5.16          0.48         2.88 o                         
  -6   8   1       1786.47       1727.53        65.16 o                         
  -5   8   1        405.35        358.98        13.74 o                         
  -4   8   1        422.35        493.54        15.35 o                         
  -3   8   1       1698.39       1646.27        38.97 o                         
  -2   8   1       4928.20       4399.53        91.52 o                         
  -1   8   1        228.42        225.08         4.67 o                         
   0   8   1      25055.54      23170.14       609.68 o                         
   1   8   1       5357.63       4949.93        88.27 o                         
   2   8   1       2751.10       2417.65        41.55 o                         
   3   8   1      26206.06      26628.88       896.87 o                         
   4   8   1       4089.09       4258.93       125.63 o                         
   5   8   1       4995.38       4647.40       264.15 o                         
   6   8   1       1702.81       1537.92        79.42 o                         
   7   8   1         59.19         75.33         8.82 o                         
   8   8   1        748.48        893.57        99.23 o                         
  -8   9   1         27.77         28.96        12.07 o                         
  -7   9   1         24.13         21.61         5.83 o                         
  -6   9   1        102.07         94.37         9.74 o                         
  -5   9   1         27.23         34.02         7.32 o                         
  -4   9   1        217.10        205.87         7.68 o                         
  -3   9   1       1459.73       1503.50        37.97 o                         
  -2   9   1       5125.00       4847.68        82.43 o                         
  -1   9   1       1561.41       1392.78        23.16 o                         
   0   9   1        210.79        259.58         4.45 o                         
   1   9   1          8.97         30.86         1.61 o                         
   2   9   1        882.04        863.36        17.93 o                         
   3   9   1        139.64        130.64         3.12 o                         
   4   9   1         19.01         27.39         3.38 o                         
   5   9   1       1138.07       1133.16        63.38 o                         
   6   9   1        177.73        153.76        13.40 o                         
   7   9   1        447.36        472.82        26.35 o                         
   8   9   1          3.23          4.27         4.18 o                         
  -8  10   1        106.08        137.68        27.08 o                         
  -7  10   1        217.20        163.75        14.38 o                         
  -6  10   1        474.23        389.59        19.54 o                         
  -5  10   1        175.98        160.94        10.22 o                         
  -4  10   1        111.40         82.21         4.00 o                         
  -3  10   1        413.42        430.43         8.63 o                         
  -2  10   1      19509.34      18768.05       504.10 o                         
  -1  10   1        613.30        563.70         9.87 o                         
   0  10   1       2156.42       1886.24        26.75 o                         
   1  10   1       3010.82       2632.67        57.33 o                         
   2  10   1        435.54        392.56         7.90 o                         
   3  10   1      13737.65      12728.28       347.40 o                         
   4  10   1        532.10        541.88        20.78 o                         
   5  10   1       2296.49       2067.28        76.63 o                         
   6  10   1        377.93        343.93        24.34 o                         
   7  10   1        430.02        418.41        31.04 o                         
   8  10   1        211.55        184.75        50.94 o                         
  -8  11   1         56.37         30.28         9.15 o                         
  -7  11   1        544.86        505.75        35.67 o                         
  -6  11   1       2019.80       1882.54        72.57 o                         
  -5  11   1         51.19         46.04         5.96 o                         
  -4  11   1       8038.13       7193.07       205.71 o                         
  -3  11   1        644.00        579.91        10.93 o                         
  -2  11   1       3188.24       2814.66        48.10 o                         
  -1  11   1        570.34        500.72         7.92 o                         
   0  11   1       3030.02       3179.98        44.60 o                         
   1  11   1      19584.51      19012.03       499.31 o                         
   2  11   1       4319.69       4161.95        72.86 o                         
   3  11   1        172.66        120.22         4.25 o                         
   4  11   1         40.56         36.51         5.31 o                         
   5  11   1        859.01        850.37        38.53 o                         
   6  11   1         33.03         39.62         6.41 o                         
   7  11   1        325.58        341.03        19.88 o                         
   8  11   1        175.96        153.75        26.03 o                         
  -8  12   1        232.66        277.28        27.99 o                         
  -7  12   1        337.43        297.03        40.17 o                         
  -6  12   1       1404.56       1153.03        59.78 o                         
  -5  12   1        516.44        464.95        19.77 o                         
  -4  12   1        136.58        129.54         6.11 o                         
  -3  12   1        369.76        374.23         8.19 o                         
  -2  12   1       3083.08       2753.21        52.14 o                         
  -1  12   1        718.15        667.30         9.56 o                         
   0  12   1       5403.60       5455.56        86.39 o                         
   1  12   1       2043.55       2133.38        42.84 o                         
   2  12   1         67.86         44.71         2.61 o                         
   3  12   1       5879.40       5461.18       121.76 o                         
   4  12   1        213.31        219.06        12.30 o                         
   5  12   1       1930.62       1714.39        67.86 o                         
   6  12   1        844.84        799.22        34.62 o                         
   7  12   1          1.92          4.78         3.77 o                         
   8  12   1        600.57        724.83        83.32 o                         
  -8  13   1         64.91         35.01        11.15 o                         
  -7  13   1        162.58        133.39        11.48 o                         
  -6  13   1        633.54        596.17        32.96 o                         
  -5  13   1         33.43         33.22         6.35 o                         
  -4  13   1      10272.92       9527.78       349.23 o                         
  -3  13   1         44.37         27.34         2.46 o                         
  -2  13   1       5182.41       5039.03       105.62 o                         
  -1  13   1       3732.40       3496.96        56.75 o                         
   0  13   1       2380.14       2605.49        38.26 o                         
   1  13   1       8768.59       8069.46       153.74 o                         
   2  13   1        544.11        500.84        13.71 o                         
   3  13   1        624.76        560.21        14.94 o                         
   4  13   1        229.64        234.85        11.33 o                         
   5  13   1       1672.26       1538.30        62.87 o                         
   6  13   1        380.46        340.84        18.71 o                         
   7  13   1       2189.01       2165.43       108.60 o                         
   8  13   1         41.05         36.07        10.45 o                         
  -8  14   1         57.76         59.61        14.38 o                         
  -7  14   1         15.93          7.79         6.07 o                         
  -6  14   1         10.70          9.67         4.07 o                         
  -5  14   1       2036.79       1884.02        67.16 o                         
  -4  14   1        311.93        288.57        11.28 o                         
  -3  14   1         39.73         50.27         3.53 o                         
  -2  14   1       1944.53       1982.35        35.82 o                         
  -1  14   1        273.00        321.04         5.63 o                         
   0  14   1        107.83         91.86         2.78 o                         
   1  14   1          0.28          6.42         1.20 o                         
   2  14   1        232.06        221.02         5.59 o                         
   3  14   1        170.21        163.03         6.28 o                         
   4  14   1        201.46        207.80        11.84 o                         
   5  14   1          2.58          7.12         3.98 o                         
   6  14   1          6.43         10.70         4.54 o                         
   7  14   1         59.25         49.34         7.39 o                         
  -7  15   1        673.58        653.35        43.48 o                         
  -6  15   1       1422.22       1459.41        53.25 o                         
  -5  15   1        265.87        251.88        16.33 o                         
  -4  15   1       8361.33       7393.85       271.41 o                         
  -3  15   1        222.36        262.18         9.64 o                         
  -2  15   1       7739.37       7917.87       193.61 o                         
  -1  15   1       4941.35       4929.46        96.01 o                         
   0  15   1         66.26         90.80         3.06 o                         
   1  15   1       6265.41       6287.62       130.64 o                         
   2  15   1         12.84         16.67         2.11 o                         
   3  15   1        218.84        201.38        12.39 o                         
   4  15   1         12.69         29.13         4.98 o                         
   5  15   1       1073.84       1061.18        52.51 o                         
   6  15   1          4.82          0.56         2.44 o                         
   7  15   1        426.75        464.78        18.48 o                         
  -7  16   1          0.43          1.80         2.41 o                         
  -6  16   1        534.31        554.19        23.66 o                         
  -5  16   1          5.55          8.25         3.79 o                         
  -4  16   1        197.41        168.58         9.32 o                         
  -3  16   1        170.03        180.31         7.96 o                         
  -2  16   1        199.37        205.51         6.70 o                         
  -1  16   1          4.22          4.95         1.40 o                         
   0  16   1        543.74        515.02         9.40 o                         
   1  16   1        983.14       1031.85        19.33 o                         
   2  16   1       1070.85       1153.76        26.68 o                         
   3  16   1        114.05        116.74         7.80 o                         
   4  16   1        147.93        157.26         9.80 o                         
   5  16   1        389.16        375.67        18.47 o                         
   6  16   1        304.60        320.83        19.30 o                         
   7  16   1          4.58          5.90         3.61 o                         
  -7  17   1        702.23        573.21        70.42 o                         
  -6  17   1       1152.45       1234.76        44.86 o                         
  -5  17   1         20.98         25.64         5.73 o                         
  -4  17   1      10433.91       9999.55       380.94 o                         
  -3  17   1          2.48          3.85         2.07 o                         
  -2  17   1       6907.05       6896.95       218.20 o                         
  -1  17   1       3659.81       3917.36       113.71 o                         
   0  17   1        105.68        130.23         4.57 o                         
   1  17   1       5973.28       5835.59       187.79 o                         
   2  17   1          8.14         14.33         3.01 o                         
   3  17   1        112.37        115.02         6.74 o                         
   4  17   1        579.18        581.81        20.72 o                         
   5  17   1       1556.04       1680.93        56.84 o                         
   6  17   1        345.77        317.55        16.80 o                         
   7  17   1       1646.52       1816.05       109.57 o                         
  -7  18   1         86.57         75.39         7.64 o                         
  -6  18   1        453.40        520.47        20.35 o                         
  -5  18   1         68.02         80.40         8.09 o                         
  -4  18   1        420.25        415.34        14.89 o                         
  -3  18   1         76.85         97.72         5.81 o                         
  -2  18   1        392.41        384.41        13.47 o                         
  -1  18   1        274.73        316.63        12.13 o                         
   0  18   1        954.01        945.54        24.02 o                         
   1  18   1        582.91        598.25        18.05 o                         
   2  18   1        186.58        201.88         8.52 o                         
   3  18   1       3467.13       3348.26        96.40 o                         
   4  18   1         20.21         16.26         3.84 o                         
   5  18   1       2384.47       2441.93        76.95 o                         
   6  18   1          0.21          1.79         2.59 o                         
   7  18   1         33.26         22.40         7.55 o                         
  -7  19   1        629.22        703.83        27.77 o                         
  -6  19   1        277.26        310.33        15.36 o                         
  -5  19   1       2052.69       2148.06        73.47 o                         
  -4  19   1        493.12        516.74        17.69 o                         
  -3  19   1        159.69        152.22         8.89 o                         
  -2  19   1       1806.44       1871.80        52.20 o                         
  -1  19   1        320.73        293.04        11.19 o                         
   0  19   1        120.82        125.94         7.36 o                         
   1  19   1       3107.24       3087.40        89.53 o                         
   2  19   1       5523.80       5627.34       190.51 o                         
   3  19   1        808.60        786.21        24.50 o                         
   4  19   1       1135.52       1120.41        35.06 o                         
   5  19   1        516.21        559.14        20.32 o                         
   6  19   1        265.56        240.62        11.40 o                         
  -6  20   1        401.92        460.21        20.39 o                         
  -5  20   1         65.40         60.56         6.23 o                         
  -4  20   1        326.30        298.53        11.53 o                         
  -3  20   1        310.64        348.37        15.65 o                         
  -2  20   1        453.13        425.21        14.52 o                         
  -1  20   1        144.19        161.68         9.44 o                         
   0  20   1       3166.81       3328.07       106.10 o                         
   1  20   1       2445.65       2414.46        69.15 o                         
   2  20   1          6.27          6.37         2.60 o                         
   3  20   1        926.41        974.24        30.06 o                         
   4  20   1         96.35         90.00         6.34 o                         
   5  20   1       1946.94       2068.35        63.54 o                         
   6  20   1         12.00          8.22         2.77 o                         
  -6  21   1          2.65          3.04         2.37 o                         
  -5  21   1         45.37         43.24         5.35 o                         
  -4  21   1        964.49        938.21        27.89 o                         
  -3  21   1         92.52         88.14         7.11 o                         
  -2  21   1        598.08        571.09        18.43 o                         
  -1  21   1         73.87         61.88         7.48 o                         
   0  21   1         29.15         25.84         4.90 o                         
   1  21   1        373.66        428.00        14.25 o                         
   2  21   1       1100.79       1032.38        30.87 o                         
   3  21   1          2.11          4.37         3.29 o                         
   4  21   1        247.89        237.81        10.13 o                         
   5  21   1         70.94         54.29         4.73 o                         
   6  21   1         20.87         14.76         3.94 o                         
  -6  22   1        688.54        809.40        49.35 o                         
  -5  22   1          6.38          4.35         2.39 o                         
  -4  22   1         25.26         30.55         4.00 o                         
  -3  22   1        101.30         71.73         6.14 o                         
  -2  22   1       1365.96       1431.07        42.64 o                         
  -1  22   1         52.59         68.13         5.81 o                         
   0  22   1       2394.10       2454.77        87.81 o                         
   1  22   1        284.24        308.08        14.86 o                         
   2  22   1         18.93         34.42         5.17 o                         
   3  22   1       4845.11       5020.72       194.51 o                         
   4  22   1         50.51         51.35         5.05 o                         
   5  22   1       1184.34       1321.95        49.01 o                         
  -5  23   1         19.80         10.52         3.19 o                         
  -4  23   1        462.16        481.92        15.88 o                         
  -3  23   1        287.81        317.85        14.06 o                         
  -2  23   1        310.05        322.63        12.56 o                         
  -1  23   1         77.01         73.07         6.61 o                         
   0  23   1        643.77        700.16        26.02 o                         
   1  23   1        155.44        151.81         8.37 o                         
   2  23   1        288.81        267.02        10.19 o                         
   3  23   1          1.25          0.96         2.09 o                         
   4  23   1         33.33         28.89         4.49 o                         
   5  23   1          4.34          6.99         2.28 o                         
  -5  24   1        101.08         86.65         7.53 o                         
  -4  24   1         30.63         35.78         3.77 o                         
  -3  24   1         19.96         39.30         4.65 o                         
  -2  24   1       2069.33       2149.83        62.01 o                         
  -1  24   1        135.45        156.07         9.64 o                         
   0  24   1       1409.16       1492.03        47.62 o                         
   1  24   1       1177.30       1299.53        39.46 o                         
   2  24   1       1045.62       1097.70        31.75 o                         
   3  24   1       1450.24       1556.05        49.46 o                         
   4  24   1          8.65          9.46         2.99 o                         
   5  24   1        471.03        548.76        31.15 o                         
  -4  25   1        142.02        163.62        12.16 o                         
  -3  25   1        469.47        474.17        15.19 o                         
  -2  25   1         80.67         91.71         5.83 o                         
  -1  25   1        137.89        162.05         9.57 o                         
   0  25   1         56.53         82.00         7.57 o                         
   1  25   1        238.56        255.58        11.02 o                         
   2  25   1          7.96          9.67         2.54 o                         
   3  25   1         23.24         20.68         4.12 o                         
   4  25   1        286.10        321.98        15.14 o                         
  -4  26   1          1.05          1.04         2.00 o                         
  -3  26   1          5.64          5.31         2.15 o                         
  -2  26   1        207.64        214.86         8.68 o                         
  -1  26   1         98.09        110.49         7.20 o                         
   0  26   1        359.50        369.93        15.31 o                         
   1  26   1        436.12        419.09        15.58 o                         
   2  26   1        340.94        378.97        12.58 o                         
   3  26   1        929.26        972.90        31.35 o                         
   4  26   1         33.01         23.83         4.35 o                         
  -3  27   1        645.67        740.70        25.73 o                         
  -2  27   1        758.51        866.95        26.23 o                         
  -1  27   1       1097.37       1250.44        37.98 o                         
   0  27   1        252.25        282.48        10.91 o                         
   1  27   1        873.05        995.56        29.61 o                         
   2  27   1         23.79         13.48         2.38 o                         
   3  27   1         88.18        105.34         6.15 o                         
  -2  28   1         60.52         50.14         3.80 o                         
  -1  28   1          0.04          0.13         1.40 o                         
   0  28   1        341.91        358.32        13.83 o                         
   1  28   1         38.01         38.00         3.80 o                         
   2  28   1         53.71         74.08         6.30 o                         
  -1  29   1        326.99        392.78        12.57 o                         
   0  29   1          9.51         10.48         2.72 o                         
   1  29   1          3.16          3.21         2.05 o                         
  -8   0   2       3483.94       3997.86       383.43 o                         
  -7   0   2          1.13         18.23        13.00 o                         
  -6   0   2       2684.01       2512.50       181.19 o                         
  -5   0   2       1860.52       1843.13        52.60 o                         
  -4   0   2         25.66         22.84         2.10 o                         
  -3   0   2       2714.22       2416.87        43.33 o                         
  -2   0   2      29190.00      30050.63      1288.07 o                         
  -1   0   2      40317.44      40265.63      1939.59 o                         
   0   0   2       2569.71       3102.83        50.34 o                         
   1   0   2      17214.38      19249.06       719.09 o                         
   2   0   2       7098.80       7765.55       210.15 o                         
   3   0   2      26946.07      28290.04      1251.75 o                         
   4   0   2         31.80         53.05         3.75 o                         
   5   0   2       2881.79       2652.47       192.15 o                         
   6   0   2       8908.22       8822.57       731.37 o                         
   7   0   2         10.58         13.27        15.68 o                         
   8   0   2       2266.09       1974.79       222.85 o                         
  -8   1   2         13.47          6.34         5.63 o                         
  -7   1   2        211.52        205.87        20.66 o                         
  -6   1   2         14.26         32.29         8.37 o                         
  -5   1   2         86.67         87.01         2.54 o                         
  -4   1   2        241.96        294.09         5.61 o                         
  -3   1   2        372.28        475.24         5.43 o                         
  -2   1   2      24414.23      25319.96       687.35 o                         
  -1   1   2      18036.47      18888.33       455.09 o                         
   0   1   2        165.40        185.71         2.59 o                         
   1   1   2       1410.55       1446.89        19.30 o                         
   2   1   2         56.65         63.72         1.06 o                         
   3   1   2       2125.19       2245.69        33.22 o                         
   4   1   2        483.12        496.27        10.55 o                         
   5   1   2         93.99         96.59         5.40 o                         
   6   1   2        578.45        598.90        29.40 o                         
   7   1   2         28.10         25.43        13.26 o                         
   8   1   2         32.07         26.95        13.99 o                         
  -8   2   2       1006.12       1080.95       176.35 o                         
  -7   2   2        290.48        317.58        26.38 o                         
  -6   2   2       5236.91       4852.80       198.06 o                         
  -5   2   2       3195.47       2996.91        73.06 o                         
  -4   2   2        299.59        286.39         4.68 o                         
  -3   2   2      35223.89      37137.42      1178.60 o                         
  -2   2   2      50477.55      49080.89      1795.64 o                         
  -1   2   2       7477.83       8009.97       149.92 o                         
   0   2   2        190.74        203.36         3.24 o                         
   1   2   2      12096.70      13635.63       299.32 o                         
   2   2   2       1825.69       1836.96        25.23 o                         
   3   2   2      11127.49      11241.15       230.13 o                         
   4   2   2       2185.83       2467.66        52.39 o                         
   5   2   2        906.77        847.01        26.57 o                         
   6   2   2       6813.90       7086.96       348.46 o                         
   7   2   2          1.32          2.56         4.24 o                         
   8   2   2        843.27        982.61        48.22 o                         
  -8   3   2          3.05          7.31         6.53 o                         
  -7   3   2         10.80          8.48         7.49 o                         
  -6   3   2        637.49        642.93        29.99 o                         
  -5   3   2         43.07         49.99         2.38 o                         
  -4   3   2        278.16        171.59         3.65 o                         
  -3   3   2       6467.37       6649.08       108.54 o                         
  -2   3   2      22422.09      23198.91       589.98 o                         
  -1   3   2      14344.65      14265.00       307.68 o                         
   0   3   2        606.82        670.76         9.50 o                         
   1   3   2      12272.07      13119.07       286.04 o                         
   2   3   2        771.81        771.23        13.63 o                         
   3   3   2       2579.93       2700.43        55.98 o                         
   4   3   2       3223.94       3296.55        77.97 o                         
   5   3   2       2287.18       2480.03        86.44 o                         
   6   3   2        268.63        304.75        21.27 o                         
   7   3   2         60.04         71.76         8.63 o                         
   8   3   2        106.89        170.72        39.79 o                         
  -9   4   2          1.82          5.70        10.96 o                         
  -8   4   2        757.44        773.16       101.22 o                         
  -7   4   2          0.81          0.76         6.40 o                         
  -6   4   2       5175.14       4874.53       215.69 o                         
  -5   4   2        859.94        852.54        22.47 o                         
  -4   4   2        316.49        366.15         6.11 o                         
  -3   4   2       4482.22       4238.60        66.12 o                         
  -2   4   2        461.56        543.05         9.55 o                         
  -1   4   2       7778.53       8482.29       176.67 o                         
   0   4   2        270.20        289.30         5.80 o                         
   1   4   2      26417.69      28476.63       810.57 o                         
   2   4   2         73.88         77.98         2.13 o                         
   3   4   2       5297.42       5053.10       115.03 o                         
   4   4   2          2.13          6.57         1.52 o                         
   5   4   2        203.58        195.64        12.40 o                         
   6   4   2       2355.21       2357.76        86.40 o                         
   7   4   2         49.37         56.47         7.30 o                         
   8   4   2        317.59        352.05        24.02 o                         
  -9   5   2          9.79          9.71         8.19 o                         
  -8   5   2         13.11          9.64         7.82 o                         
  -7   5   2        170.68        147.13        22.41 o                         
  -6   5   2       2298.24       2151.91        83.97 o                         
  -5   5   2        209.93        243.77         6.25 o                         
  -4   5   2       7110.33       6703.49       144.03 o                         
  -3   5   2       1552.01       1396.82        21.97 o                         
  -2   5   2        369.84        411.20         6.28 o                         
  -1   5   2      19303.50      18891.33       479.15 o                         
   0   5   2      25208.17      26018.20       772.38 o                         
   1   5   2      26285.47      26489.51       783.55 o                         
   2   5   2       3821.53       3874.91        74.83 o                         
   3   5   2       2102.26       2077.56        42.68 o                         
   4   5   2       2076.52       1923.49        52.12 o                         
   5   5   2         17.63         12.34         2.83 o                         
   6   5   2       1071.69       1081.58        43.59 o                         
   7   5   2         20.19         27.28         5.48 o                         
   8   5   2        323.17        333.41        19.69 o                         
  -9   6   2        136.00        145.80        24.40 o                         
  -8   6   2         30.16         30.68        11.97 o                         
  -7   6   2        199.02        170.99        24.30 o                         
  -6   6   2       1520.29       1350.82        57.36 o                         
  -5   6   2        131.66        133.96         5.09 o                         
  -4   6   2        423.23        425.95         8.98 o                         
  -3   6   2          7.98          9.02         0.89 o                         
  -2   6   2       1403.15       1483.63        29.45 o                         
  -1   6   2       1230.58       1120.17        26.31 o                         
   0   6   2        345.66        341.57         6.71 o                         
   1   6   2       8575.30       9407.49       189.79 o                         
   2   6   2       1783.00       1990.57        42.21 o                         
   3   6   2         10.52          6.68         0.65 o                         
   4   6   2         79.79         94.97         4.50 o                         
   5   6   2        201.92        183.83        10.40 o                         
   6   6   2        346.23        344.62        17.26 o                         
   7   6   2        422.31        407.71        27.84 o                         
   8   6   2        354.24        380.29        21.43 o                         
  -9   7   2         99.46        106.97        22.00 o                         
  -8   7   2         35.86         61.78        14.93 o                         
  -7   7   2        376.10        337.87        42.21 o                         
  -6   7   2       1679.05       1466.86        62.78 o                         
  -5   7   2        236.94        233.05         9.41 o                         
  -4   7   2      11572.66      11525.87       321.78 o                         
  -3   7   2      13709.31      13574.83       329.08 o                         
  -2   7   2       1304.69       1264.00        24.96 o                         
  -1   7   2      48347.48      44830.41      1642.53 o                         
   0   7   2        503.06        439.21         9.72 o                         
   1   7   2      22811.74      22719.39       656.28 o                         
   2   7   2        540.37        549.14         9.09 o                         
   3   7   2        533.39        705.25        12.67 o                         
   4   7   2       4274.92       3951.75       124.91 o                         
   5   7   2       1773.45       1669.60        72.89 o                         
   6   7   2       3126.03       2989.01       128.67 o                         
   7   7   2         80.71         75.63         9.54 o                         
   8   7   2         96.35         86.33         9.88 o                         
  -8   8   2          5.76          5.61         8.53 o                         
  -7   8   2        761.30        599.88        67.85 o                         
  -6   8   2        715.60        684.11        32.04 o                         
  -5   8   2       1162.41       1097.92        36.91 o                         
  -4   8   2        141.39        136.05         4.00 o                         
  -3   8   2       1419.05       1416.09        29.34 o                         
  -2   8   2       1918.44       2090.36        39.33 o                         
  -1   8   2        563.77        595.97        10.59 o                         
   0   8   2        255.99        227.07         4.71 o                         
   1   8   2        899.38        820.21        16.36 o                         
   2   8   2       5557.60       6194.04       120.75 o                         
   3   8   2       1559.04       1774.63        35.31 o                         
   4   8   2         25.49         28.83         3.32 o                         
   5   8   2        307.90        306.00        14.94 o                         
   6   8   2         46.77         33.98         8.04 o                         
   7   8   2        257.70        250.68        16.76 o                         
   8   8   2         38.78         36.49        12.33 o                         
  -8   9   2        225.31        165.25        26.01 o                         
  -7   9   2        218.06        156.99        18.35 o                         
  -6   9   2        581.05        531.73        30.45 o                         
  -5   9   2        173.46        165.35         9.26 o                         
  -4   9   2       4818.54       4224.01       116.54 o                         
  -3   9   2       2171.51       1944.92        38.24 o                         
  -2   9   2       3654.96       3796.62        72.55 o                         
  -1   9   2      15673.64      14054.46       326.47 o                         
   0   9   2       2253.51       2154.78        49.82 o                         
   1   9   2      22752.75      22646.59       635.08 o                         
   2   9   2       8479.63       8865.52       186.97 o                         
   3   9   2        832.99        745.55        13.11 o                         
   4   9   2       5775.19       5307.68       161.53 o                         
   5   9   2        236.56        213.63        15.21 o                         
   6   9   2        348.74        318.68        18.42 o                         
   7   9   2          0.01          2.32         3.84 o                         
   8   9   2        305.76        287.25        37.75 o                         
  -8  10   2        428.20        477.58        74.59 o                         
  -7  10   2         44.79         42.18         8.05 o                         
  -6  10   2        552.99        463.73        34.28 o                         
  -5  10   2       1812.21       1690.70        63.21 o                         
  -4  10   2        169.52        184.92         5.83 o                         
  -3  10   2       5446.95       5230.13        99.48 o                         
  -2  10   2         75.68        104.82         3.36 o                         
  -1  10   2       2291.14       2164.97        41.57 o                         
   0  10   2        851.81        897.16        22.00 o                         
   1  10   2       4576.96       4276.36        92.48 o                         
   2  10   2        662.49        640.07        12.80 o                         
   3  10   2       4478.79       4295.04        85.04 o                         
   4  10   2        112.84        109.56         6.88 o                         
   5  10   2       1153.89       1083.04        43.57 o                         
   6  10   2        567.49        529.34        35.47 o                         
   7  10   2          3.92          0.02         2.77 o                         
   8  10   2        835.30       1023.38       219.24 o                         
  -8  11   2         68.22         26.52         7.25 o                         
  -7  11   2          5.11          6.42         3.79 o                         
  -6  11   2       2378.93       2093.62       148.08 o                         
  -5  11   2        515.19        449.83        19.43 o                         
  -4  11   2       4019.71       3607.11        99.60 o                         
  -3  11   2        712.03        569.99        11.28 o                         
  -2  11   2       2989.14       2772.63        46.40 o                         
  -1  11   2      29903.95      30129.66       945.23 o                         
   0  11   2       1857.22       2059.66        44.98 o                         
   1  11   2      11609.00      10970.61       250.01 o                         
   2  11   2        285.51        265.31         5.31 o                         
   3  11   2         71.39         54.69         3.17 o                         
   4  11   2       3211.14       2969.80        91.14 o                         
   5  11   2        194.73        168.77        13.65 o                         
   6  11   2         62.56         61.22         8.49 o                         
   7  11   2        109.16         96.17        11.58 o                         
   8  11   2        177.57        241.44        66.00 o                         
  -8  12   2       1545.93       1448.75       254.74 o                         
  -7  12   2        170.10        146.66        17.73 o                         
  -6  12   2       1002.21        922.34        54.04 o                         
  -5  12   2       1630.31       1477.72        53.40 o                         
  -4  12   2        957.23        928.65        31.18 o                         
  -3  12   2       4952.26       4542.34        92.94 o                         
  -2  12   2          5.61          9.01         1.57 o                         
  -1  12   2        119.04        158.32         3.60 o                         
   0  12   2       1431.29       1462.62        29.44 o                         
   1  12   2         45.55         81.74         2.46 o                         
   2  12   2         64.45         51.20         2.43 o                         
   3  12   2       5999.96       5446.80       147.70 o                         
   4  12   2        490.71        479.57        17.65 o                         
   5  12   2       1691.41       1629.30        75.97 o                         
   6  12   2       1942.71       1895.67       103.41 o                         
   7  12   2          0.60          1.66         3.08 o                         
   8  12   2        550.08        673.38        45.21 o                         
  -8  13   2          0.12          4.54         6.31 o                         
  -7  13   2        222.18        215.32        16.10 o                         
  -6  13   2        921.49        837.94        34.76 o                         
  -5  13   2        502.60        468.75        20.78 o                         
  -4  13   2        454.44        386.25        13.89 o                         
  -3  13   2          6.98         16.85         2.12 o                         
  -2  13   2         51.47         58.17         2.77 o                         
  -1  13   2       2074.10       1921.13        28.62 o                         
   0  13   2        195.65        225.35         4.55 o                         
   1  13   2       4120.48       3967.23        78.85 o                         
   2  13   2       1840.83       1755.66        49.74 o                         
   3  13   2        220.08        194.35         7.77 o                         
   4  13   2       3993.24       3879.96       164.25 o                         
   5  13   2         38.72         37.41         5.76 o                         
   6  13   2       1265.66       1110.10        68.04 o                         
   7  13   2        351.93        299.86        33.27 o                         
  -8  14   2        785.68        939.20        59.33 o                         
  -7  14   2        325.81        316.35        16.79 o                         
  -6  14   2        226.60        227.39        13.60 o                         
  -5  14   2        758.26        768.06        30.44 o                         
  -4  14   2        309.93        282.03        11.63 o                         
  -3  14   2       5763.41       5427.42       140.26 o                         
  -2  14   2        193.54        192.42         4.95 o                         
  -1  14   2         19.49         32.01         2.45 o                         
   0  14   2          2.22          9.95         1.41 o                         
   1  14   2       2871.32       2705.21        46.82 o                         
   2  14   2          1.67          5.33         1.48 o                         
   3  14   2       5817.51       5323.32       243.51 o                         
   4  14   2       1968.61       1970.04        76.94 o                         
   5  14   2        491.59        461.01        21.40 o                         
   6  14   2        302.39        316.72        20.76 o                         
   7  14   2        166.53        141.52        11.53 o                         
  -8  15   2          0.01          2.30         4.58 o                         
  -7  15   2        392.90        384.34        26.13 o                         
  -6  15   2        395.51        392.60        19.55 o                         
  -5  15   2          8.89          6.21         3.48 o                         
  -4  15   2       1069.35        986.32        29.38 o                         
  -3  15   2         78.21        107.63         7.56 o                         
  -2  15   2          9.73         16.79         2.61 o                         
  -1  15   2        109.07        107.36         3.63 o                         
   0  15   2        329.48        434.53         7.56 o                         
   1  15   2          7.40          5.46         1.34 o                         
   2  15   2         30.62         27.25         2.74 o                         
   3  15   2        184.40        173.69         9.00 o                         
   4  15   2         79.16         87.48         7.37 o                         
   5  15   2        266.06        260.03        18.06 o                         
   6  15   2        217.83        239.12        15.89 o                         
   7  15   2        124.00        142.77        13.96 o                         
  -7  16   2         18.67         15.59         5.21 o                         
  -6  16   2       1895.45       1925.18        71.21 o                         
  -5  16   2       2677.13       2628.47        91.49 o                         
  -4  16   2         28.70         29.83         4.76 o                         
  -3  16   2       1880.97       1790.87        45.97 o                         
  -2  16   2       3204.33       3244.44        85.75 o                         
  -1  16   2        745.95        755.61        14.46 o                         
   0  16   2          7.09          8.63         1.41 o                         
   1  16   2       4960.28       4951.01       119.63 o                         
   2  16   2       1880.32       1702.36        45.09 o                         
   3  16   2       4159.18       3893.87       145.30 o                         
   4  16   2        379.83        340.52        15.15 o                         
   5  16   2        972.78        952.19        42.94 o                         
   6  16   2       2913.83       2876.55       136.23 o                         
   7  16   2         32.63         32.57         6.34 o                         
  -7  17   2        151.33        180.60        13.90 o                         
  -6  17   2        369.89        321.39        15.34 o                         
  -5  17   2        849.45        702.62        26.40 o                         
  -4  17   2        249.94        241.46        10.16 o                         
  -3  17   2        266.18        255.11         9.50 o                         
  -2  17   2          2.52          8.94         2.61 o                         
  -1  17   2       2851.59       2818.18        64.13 o                         
   0  17   2        208.68        251.53         9.08 o                         
   1  17   2        328.37        305.58         9.75 o                         
   2  17   2        545.36        573.49        16.29 o                         
   3  17   2         72.03         80.40         6.63 o                         
   4  17   2        245.45        256.98        12.92 o                         
   5  17   2         18.76         10.62         3.71 o                         
   6  17   2        117.52        103.89         9.14 o                         
   7  17   2        346.67        378.24        19.35 o                         
  -7  18   2          0.03          1.45         2.99 o                         
  -6  18   2        327.00        335.35        15.11 o                         
  -5  18   2          5.43          4.04         2.91 o                         
  -4  18   2        533.64        539.79        18.03 o                         
  -3  18   2       1776.15       1799.63        52.65 o                         
  -2  18   2        501.00        450.25        15.46 o                         
  -1  18   2        661.57        688.66        20.02 o                         
   0  18   2         28.62         39.60         4.55 o                         
   1  18   2        312.29        307.66        11.74 o                         
   2  18   2        397.72        371.74        12.72 o                         
   3  18   2       1282.45       1233.12        35.58 o                         
   4  18   2         60.66         53.48         6.06 o                         
   5  18   2         54.40         66.40         7.11 o                         
   6  18   2        862.23        895.10        34.87 o                         
  -7  19   2        217.02        251.94        14.31 o                         
  -6  19   2        631.75        725.41        29.18 o                         
  -5  19   2         49.42         30.66         4.70 o                         
  -4  19   2        491.46        493.20        17.89 o                         
  -3  19   2       1066.30       1111.29        31.75 o                         
  -2  19   2         13.45         10.24         2.80 o                         
  -1  19   2       3187.01       3151.26        89.53 o                         
   0  19   2        444.48        478.08        15.24 o                         
   1  19   2       9748.46       9899.28       373.37 o                         
   2  19   2        216.15        219.45         8.95 o                         
   3  19   2        771.76        767.14        24.66 o                         
   4  19   2        224.82        211.40        11.15 o                         
   5  19   2        172.28        141.09         8.97 o                         
   6  19   2        190.49        215.59        10.54 o                         
  -6  20   2        395.61        379.26        17.00 o                         
  -5  20   2        229.94        295.33        14.06 o                         
  -4  20   2        186.41        163.65         8.58 o                         
  -3  20   2         97.67        111.09         6.93 o                         
  -2  20   2        106.39        113.77         6.98 o                         
  -1  20   2         14.20         14.05         3.63 o                         
   0  20   2         33.88         31.84         4.44 o                         
   1  20   2        829.01        857.53        24.61 o                         
   2  20   2        353.67        385.79        14.40 o                         
   3  20   2        348.99        344.52        12.82 o                         
   4  20   2          0.27          7.47         3.11 o                         
   5  20   2        320.71        295.87        18.32 o                         
   6  20   2        480.90        453.43        28.87 o                         
  -6  21   2        112.15        124.93         8.64 o                         
  -5  21   2          3.65          7.84         2.95 o                         
  -4  21   2        760.50        726.50        23.50 o                         
  -3  21   2       1313.31       1416.17        40.49 o                         
  -2  21   2         33.52         32.48         4.12 o                         
  -1  21   2       5907.64       6009.81       212.54 o                         
   0  21   2        855.91       1020.43        30.19 o                         
   1  21   2       3215.10       3185.83        97.91 o                         
   2  21   2        799.23        770.10        22.50 o                         
   3  21   2        408.88        405.24        15.63 o                         
   4  21   2        362.47        375.47        15.25 o                         
   5  21   2         68.63         73.44         6.96 o                         
   6  21   2        118.12        134.01         8.70 o                         
  -6  22   2         71.82         54.98        12.65 o                         
  -5  22   2        178.54        180.44        12.95 o                         
  -4  22   2        128.73        147.30         8.61 o                         
  -3  22   2         17.44         24.94         3.95 o                         
  -2  22   2        106.34        106.79         7.07 o                         
  -1  22   2          2.47          5.79         2.82 o                         
   0  22   2          3.24          5.11         2.68 o                         
   1  22   2        591.81        581.11        19.66 o                         
   2  22   2         17.14         14.57         2.84 o                         
   3  22   2         59.28         66.31         5.31 o                         
   4  22   2          6.57          8.35         3.30 o                         
   5  22   2        164.05        151.97         8.81 o                         
  -5  23   2          3.21          3.38         2.40 o                         
  -4  23   2       1247.44       1343.91        41.76 o                         
  -3  23   2        597.81        616.96        20.30 o                         
  -2  23   2        387.76        344.26        13.43 o                         
  -1  23   2       3423.51       3586.00       112.33 o                         
   0  23   2          1.70          3.64         2.90 o                         
   1  23   2       2543.24       2826.84        87.06 o                         
   2  23   2        533.50        529.93        17.93 o                         
   3  23   2        523.54        535.00        21.23 o                         
   4  23   2       2138.97       2414.82        79.27 o                         
   5  23   2         96.67        120.08         7.54 o                         
  -5  24   2        198.47        226.19        12.70 o                         
  -4  24   2         30.46         23.81         3.77 o                         
  -3  24   2        189.48        213.66         9.91 o                         
  -2  24   2        131.55        160.99         7.37 o                         
  -1  24   2         12.28         14.46         3.34 o                         
   0  24   2          0.80          4.26         3.15 o                         
   1  24   2         52.21         50.36         5.41 o                         
   2  24   2         12.43         24.44         3.76 o                         
   3  24   2        344.78        391.10        15.03 o                         
   4  24   2        101.84        101.76         6.89 o                         
  -4  25   2        689.73        686.45        33.76 o                         
  -3  25   2        296.22        329.61        12.20 o                         
  -2  25   2       1031.58       1054.12        33.94 o                         
  -1  25   2       1537.83       1665.65        51.08 o                         
   0  25   2          1.85          2.73         2.40 o                         
   1  25   2        701.63        734.35        23.53 o                         
   2  25   2        166.05        140.61         7.44 o                         
   3  25   2          2.22          4.68         2.32 o                         
   4  25   2        499.08        512.25        24.43 o                         
  -4  26   2        343.34        379.00        27.95 o                         
  -3  26   2        464.86        496.20        27.58 o                         
  -2  26   2         67.14         50.05         6.72 o                         
  -1  26   2          0.31         -0.16         1.88 o                         
   0  26   2         21.18         25.11         4.07 o                         
   1  26   2        134.78        176.78         7.61 o                         
   2  26   2         96.63        107.57         6.44 o                         
   3  26   2        480.20        531.98        18.88 o                         
  -3  27   2         17.08         12.71         2.82 o                         
  -2  27   2        188.47        170.27         9.50 o                         
  -1  27   2        321.04        318.81        12.20 o                         
   0  27   2         55.69         58.07         4.82 o                         
   1  27   2         90.81         98.24         6.30 o                         
   2  27   2        110.56        109.12         6.05 o                         
   3  27   2          0.11          0.92         1.90 o                         
  -2  28   2         70.11         72.26         4.30 o                         
  -1  28   2        116.12        128.05         6.36 o                         
   0  28   2         16.07         13.19         2.79 o                         
   1  28   2        560.41        628.25        16.77 o                         
   2  28   2         22.80         17.50         3.73 o                         
  -1  29   2         69.14         81.94         5.27 o                         
   0  29   2         58.44         80.10         4.68 o                         
  -8   1   3         11.78          7.86         5.40 o                         
  -7   1   3       4516.17       4577.24       220.16 o                         
  -6   1   3       1094.74        977.35        68.01 o                         
  -5   1   3        345.47        330.17         8.31 o                         
  -4   1   3        458.47        511.07         9.00 o                         
  -3   1   3       3474.24       2997.99        39.73 o                         
  -2   1   3      11188.84      12364.75       267.31 o                         
  -1   1   3      34054.94      35869.20      1136.30 o                         
   0   1   3      43757.19      48097.67      1666.56 o                         
   1   1   3       5937.28       6250.81       104.42 o                         
   2   1   3      14382.02      16195.66       428.89 o                         
   3   1   3        406.72        475.87         7.11 o                         
   4   1   3      13282.59      13685.29       451.81 o                         
   5   1   3        428.34        523.46        19.23 o                         
   6   1   3       1617.06       1712.53        76.54 o                         
   7   1   3         99.12        128.83        26.14 o                         
   8   1   3         55.73         43.83        34.74 o                         
  -8   2   3          1.10          0.16         3.62 o                         
  -7   2   3         67.23         74.17         9.75 o                         
  -6   2   3        882.53        801.59        51.41 o                         
  -5   2   3       3058.10       3022.65        64.75 o                         
  -4   2   3        322.67        287.11         5.53 o                         
  -3   2   3       7912.54       8619.39       154.04 o                         
  -2   2   3       2899.99       2884.30        39.39 o                         
  -1   2   3        189.97        168.71         2.96 o                         
   0   2   3       1233.57       1241.23        16.61 o                         
   1   2   3         16.54         18.69         1.43 o                         
   2   2   3         48.26         85.88         1.89 o                         
   3   2   3       2587.31       2888.98        51.16 o                         
   4   2   3        361.65        447.02        10.86 o                         
   5   2   3        122.54        123.52         8.16 o                         
   6   2   3          2.64          6.07         4.31 o                         
   7   2   3        147.59        254.78        58.37 o                         
   8   2   3        390.10        421.85        28.47 o                         
  -9   3   3        194.42        300.51        32.42 o                         
  -8   3   3          3.74         13.81         7.53 o                         
  -7   3   3         87.71        100.37        11.92 o                         
  -6   3   3         29.18         27.78         4.53 o                         
  -5   3   3        292.24        282.29         6.49 o                         
  -4   3   3        541.35        608.55        10.28 o                         
  -3   3   3       2594.18       2288.39        29.67 o                         
  -2   3   3       4167.88       4422.55        65.43 o                         
  -1   3   3       5665.35       5997.64        96.59 o                         
   0   3   3        904.01       1016.02        13.28 o                         
   1   3   3       5233.63       5546.89        88.02 o                         
   2   3   3      10447.06      11398.76       242.29 o                         
   3   3   3       1577.09       1888.36        32.08 o                         
   4   3   3      13730.61      14434.94       455.23 o                         
   5   3   3        490.91        549.70        20.34 o                         
   6   3   3        243.66        240.96        15.27 o                         
   7   3   3        214.80        245.31        16.82 o                         
   8   3   3        149.26        170.91        24.86 o                         
  -9   4   3          8.25         16.03         9.44 o                         
  -8   4   3        433.64        437.70        54.64 o                         
  -7   4   3         10.95         17.11         6.61 o                         
  -6   4   3          1.70          4.31         2.90 o                         
  -5   4   3       5570.80       5175.74       151.95 o                         
  -4   4   3       3000.03       3107.07        51.63 o                         
  -3   4   3      13781.79      14443.58       334.44 o                         
  -2   4   3        841.57        842.53        14.15 o                         
  -1   4   3       2422.54       2509.84        40.46 o                         
   0   4   3      24286.04      27613.00       810.19 o                         
   1   4   3        826.59        980.70        11.94 o                         
   2   4   3       6241.43       6483.32       130.92 o                         
   3   4   3          3.49         14.05         1.68 o                         
   4   4   3        556.79        627.28        17.52 o                         
   5   4   3        223.20        231.39        10.95 o                         
   6   4   3       2165.17       2217.57        89.08 o                         
   7   4   3          0.05         -0.23         2.91 o                         
   8   4   3        124.72        140.29        13.75 o                         
  -9   5   3        214.69        323.22        57.09 o                         
  -8   5   3         94.82         73.26        14.45 o                         
  -7   5   3         57.34         44.97         7.72 o                         
  -6   5   3         45.16         64.33         6.82 o                         
  -5   5   3          1.92          5.61         1.87 o                         
  -4   5   3         97.38        114.02         2.84 o                         
  -3   5   3       1092.42        997.85        15.82 o                         
  -2   5   3          5.55          6.76         0.67 o                         
  -1   5   3       7861.13       8280.54       153.17 o                         
   0   5   3       6865.61       7917.41       140.13 o                         
   1   5   3       1288.93       1200.48        16.76 o                         
   2   5   3      11583.21      13088.31       303.93 o                         
   3   5   3       1832.20       2042.67        48.70 o                         
   4   5   3       1313.15       1259.93        27.89 o                         
   5   5   3        319.10        349.48        17.56 o                         
   6   5   3          1.00         23.77        10.10 o                         
   7   5   3       1363.88       1512.77        56.25 o                         
   8   5   3        262.53        292.29        18.70 o                         
  -9   6   3         26.43         13.63        10.87 o                         
  -8   6   3       1217.42       1234.35        82.39 o                         
  -7   6   3        663.18        700.41        40.67 o                         
  -6   6   3         91.97        105.27         8.24 o                         
  -5   6   3       8537.65       7586.48       263.97 o                         
  -4   6   3         19.02         28.84         1.71 o                         
  -3   6   3      22075.01      23102.90       662.14 o                         
  -2   6   3        821.17        735.51        12.75 o                         
  -1   6   3       1335.07       1454.97        22.92 o                         
   0   6   3      31802.85      34025.66      1071.97 o                         
   1   6   3        627.38        507.40         8.78 o                         
   2   6   3       8836.06       8904.29       183.72 o                         
   3   6   3       1419.91       1505.13        35.01 o                         
   4   6   3       5790.88       6197.92       199.06 o                         
   5   6   3        387.26        398.13        23.37 o                         
   6   6   3       3151.27       3238.17       128.52 o                         
   7   6   3          1.44          1.41         3.88 o                         
   8   6   3       1758.27       1862.99        82.52 o                         
  -9   7   3        169.33        167.71        27.88 o                         
  -8   7   3        290.30        298.97        36.92 o                         
  -7   7   3        195.54        151.80        13.79 o                         
  -6   7   3          1.28         -0.06         2.14 o                         
  -5   7   3         26.46         22.22         3.29 o                         
  -4   7   3        143.93        116.10         3.56 o                         
  -3   7   3       2772.59       2854.46        44.35 o                         
  -2   7   3       3727.68       3846.29        73.73 o                         
  -1   7   3        248.45        278.95         4.86 o                         
   0   7   3        122.61        141.40         2.67 o                         
   1   7   3         11.95         11.16         0.95 o                         
   2   7   3        191.44        229.48         4.95 o                         
   3   7   3        222.48        250.14         6.01 o                         
   4   7   3         96.95         88.09         4.62 o                         
   5   7   3         39.83         51.73         6.22 o                         
   6   7   3         59.45         55.50         7.91 o                         
   7   7   3        219.84        196.83        14.54 o                         
   8   7   3         81.08         61.62         8.01 o                         
  -8   8   3        357.23        409.86        49.83 o                         
  -7   8   3       1386.50       1355.96        64.72 o                         
  -6   8   3       1344.67       1254.26        45.41 o                         
  -5   8   3       9544.55       8559.18       385.65 o                         
  -4   8   3          7.36         14.82         2.27 o                         
  -3   8   3      16471.30      16534.81       454.88 o                         
  -2   8   3       1993.07       1889.54        35.34 o                         
  -1   8   3       2985.26       2985.07        51.61 o                         
   0   8   3       6713.87       6029.07       101.67 o                         
   1   8   3       3326.85       3213.06        60.67 o                         
   2   8   3      15361.40      16187.53       437.27 o                         
   3   8   3          3.43          6.41         1.46 o                         
   4   8   3        378.12        402.44        13.07 o                         
   5   8   3        164.66        157.07         9.81 o                         
   6   8   3       1218.05       1166.12        49.70 o                         
   7   8   3        254.10        263.99        19.18 o                         
   8   8   3         58.69         58.05         8.72 o                         
  -8   9   3         17.12         17.10         6.19 o                         
  -7   9   3         74.61         90.73        14.77 o                         
  -6   9   3        228.42        257.44        15.22 o                         
  -5   9   3        153.32        137.81         9.64 o                         
  -4   9   3        195.60        198.16         6.66 o                         
  -3   9   3        100.94         86.37         2.71 o                         
  -2   9   3        408.43        441.27         7.45 o                         
  -1   9   3      12960.67      12853.86       291.89 o                         
   0   9   3       2259.97       2196.13        42.32 o                         
   1   9   3         61.01         57.11         2.37 o                         
   2   9   3        353.46        272.52         6.02 o                         
   3   9   3        362.56        384.08         7.77 o                         
   4   9   3       1095.79       1084.07        29.52 o                         
   5   9   3         49.94         56.62         6.90 o                         
   6   9   3          0.77          0.54         3.38 o                         
   7   9   3         79.59         97.98        12.49 o                         
   8   9   3          9.69         10.50         8.02 o                         
  -8  10   3        661.46        597.77        68.95 o                         
  -7  10   3        967.42        906.05        52.45 o                         
  -6  10   3       1633.54       1452.46        78.57 o                         
  -5  10   3       2565.06       2224.08       169.84 o                         
  -4  10   3        280.55        309.51        10.16 o                         
  -3  10   3      10191.88       9938.33       226.21 o                         
  -2  10   3       1159.32       1056.62        20.81 o                         
  -1  10   3         61.48         90.00         2.92 o                         
   0  10   3       2597.16       2212.65        57.22 o                         
   1  10   3       2748.92       2515.98        55.75 o                         
   2  10   3          7.56         25.19         1.82 o                         
   3  10   3        239.80        241.36         5.81 o                         
   4  10   3        733.73        721.78        23.62 o                         
   5  10   3        331.55        304.85        15.40 o                         
   6  10   3       3028.75       2798.43       126.78 o                         
   7  10   3          0.79         -0.12         3.39 o                         
   8  10   3        106.73         98.59        28.59 o                         
  -8  11   3        233.93        162.85        27.16 o                         
  -7  11   3       1054.97       1012.24        65.39 o                         
  -6  11   3         12.19         20.81         5.20 o                         
  -5  11   3        949.28        919.09        49.29 o                         
  -4  11   3        547.35        497.10        16.36 o                         
  -3  11   3       3246.28       2975.43        51.67 o                         
  -2  11   3         41.36         60.39         2.64 o                         
  -1  11   3       4967.30       4396.27       116.31 o                         
   0  11   3         10.43          6.42         0.94 o                         
   1  11   3       1970.68       1900.51        43.39 o                         
   2  11   3       9471.03       9068.77       196.20 o                         
   3  11   3         16.31         23.52         2.29 o                         
   4  11   3       8071.37       7771.54       330.35 o                         
   5  11   3         92.28         87.57         8.63 o                         
   6  11   3        759.02        687.56        39.45 o                         
   7  11   3        398.72        345.29        22.43 o                         
  -8  12   3        985.71        910.06        55.28 o                         
  -7  12   3         32.80         43.17         7.66 o                         
  -6  12   3        168.27        155.03        11.96 o                         
  -5  12   3       2696.71       2621.98        92.79 o                         
  -4  12   3       2038.90       1858.24        61.70 o                         
  -3  12   3       4960.55       4677.26        97.95 o                         
  -2  12   3        859.30        882.04        16.91 o                         
  -1  12   3        514.60        559.91        12.03 o                         
   0  12   3       5529.90       4999.02       125.99 o                         
   1  12   3       2335.12       2286.49        57.13 o                         
   2  12   3       1727.74       1622.89        38.93 o                         
   3  12   3        197.38        205.80         7.34 o                         
   4  12   3        287.78        268.41        13.80 o                         
   5  12   3        600.21        616.55        28.52 o                         
   6  12   3       1310.72       1145.41        69.02 o                         
   7  12   3         21.71         11.31         4.43 o                         
  -8  13   3          9.14          7.56         5.69 o                         
  -7  13   3        638.45        621.41        41.50 o                         
  -6  13   3          2.40          3.22         3.70 o                         
  -5  13   3        386.84        388.28        18.94 o                         
  -4  13   3        568.70        500.15        17.46 o                         
  -3  13   3       4445.30       3971.35        90.74 o                         
  -2  13   3       2127.80       2077.10        37.71 o                         
  -1  13   3       4792.36       4215.93        88.72 o                         
   0  13   3       2237.58       2186.51        50.44 o                         
   1  13   3       2161.20       1884.35        48.44 o                         
   2  13   3       5777.13       5209.79       123.98 o                         
   3  13   3          6.36          9.28         2.48 o                         
   4  13   3       2239.33       2034.09        71.83 o                         
   5  13   3        802.19        729.38        34.67 o                         
   6  13   3        645.70        526.96        34.35 o                         
   7  13   3        181.25        184.59        17.28 o                         
  -8  14   3        170.61        161.32        16.08 o                         
  -7  14   3          4.25          1.77         3.11 o                         
  -6  14   3         21.75         31.17         6.79 o                         
  -5  14   3        136.92        150.46        10.48 o                         
  -4  14   3         14.13         10.76         3.04 o                         
  -3  14   3       1141.00       1061.43        24.06 o                         
  -2  14   3        111.62        135.21         4.14 o                         
  -1  14   3        101.57        130.97         4.05 o                         
   0  14   3        410.48        469.87        10.60 o                         
   1  14   3        123.34        119.75         3.82 o                         
   2  14   3        478.02        421.37        15.93 o                         
   3  14   3        109.31         95.17         6.27 o                         
   4  14   3       1340.51       1296.36        70.19 o                         
   5  14   3         48.78         44.66         7.73 o                         
   6  14   3        211.03        200.06        17.47 o                         
   7  14   3        109.37        112.96        10.21 o                         
  -8  15   3          0.60          5.88         5.39 o                         
  -7  15   3       1721.00       1863.74        77.23 o                         
  -6  15   3         98.19         79.89         9.55 o                         
  -5  15   3        715.40        677.94        26.52 o                         
  -4  15   3         98.96         68.08         6.61 o                         
  -3  15   3       1095.51        952.07        30.98 o                         
  -2  15   3        155.01        160.31         5.79 o                         
  -1  15   3       6431.46       5860.73       131.55 o                         
   0  15   3        427.67        397.34         7.30 o                         
   1  15   3       3701.62       3582.66        86.08 o                         
   2  15   3      11954.58      10782.95       404.08 o                         
   3  15   3         38.08         39.93         4.48 o                         
   4  15   3       8487.39       7822.82       370.43 o                         
   5  15   3        113.73        109.59         8.97 o                         
   6  15   3        634.80        600.76        37.31 o                         
   7  15   3        609.20        651.30        30.78 o                         
  -7  16   3         33.86         20.86         5.40 o                         
  -6  16   3         81.75         56.59         8.32 o                         
  -5  16   3        536.16        540.65        22.81 o                         
  -4  16   3        417.31        426.41        16.86 o                         
  -3  16   3        328.58        332.49        11.98 o                         
  -2  16   3       1582.78       1526.82        39.42 o                         
  -1  16   3        907.15        893.57        18.53 o                         
   0  16   3       1591.75       1656.65        35.03 o                         
   1  16   3        751.55        715.23        17.87 o                         
   2  16   3         87.74         79.82         6.50 o                         
   3  16   3        149.46        148.86         9.47 o                         
   4  16   3         22.97         28.64         5.88 o                         
   5  16   3       1415.32       1317.65        62.71 o                         
   6  16   3          6.97         13.04         4.14 o                         
   7  16   3        156.08        151.41        12.70 o                         
  -7  17   3         41.50         46.59        10.86 o                         
  -6  17   3        252.53        226.46        14.55 o                         
  -5  17   3       1613.73       1596.33        61.38 o                         
  -4  17   3         20.25         11.65         3.33 o                         
  -3  17   3        664.55        618.42        19.46 o                         
  -2  17   3         25.96         38.92         4.16 o                         
  -1  17   3       6596.09       6611.63       197.50 o                         
   0  17   3        173.32        199.39         8.71 o                         
   1  17   3        395.39        395.80        11.76 o                         
   2  17   3       9365.53       8838.90       315.26 o                         
   3  17   3         69.38         71.01         6.06 o                         
   4  17   3       4397.98       4262.15       159.09 o                         
   5  17   3        161.69        171.53        11.15 o                         
   6  17   3        174.97        205.22        12.10 o                         
  -7  18   3        518.59        569.25        27.28 o                         
  -6  18   3        279.12        316.06        18.54 o                         
  -5  18   3        960.68       1021.42        36.22 o                         
  -4  18   3          6.34          5.55         2.96 o                         
  -3  18   3       1053.02       1047.54        30.92 o                         
  -2  18   3       1203.50       1309.88        35.35 o                         
  -1  18   3        343.05        374.77        12.57 o                         
   0  18   3          4.55         15.10         3.59 o                         
   1  18   3        236.90        272.59        10.15 o                         
   2  18   3        196.36        172.19         8.28 o                         
   3  18   3          4.39          4.96         2.41 o                         
   4  18   3         20.78         22.71         6.42 o                         
   5  18   3         41.37         37.65         5.48 o                         
   6  18   3       1581.30       1732.67        56.56 o                         
  -7  19   3        753.01        833.29        35.04 o                         
  -6  19   3        665.99        708.95        30.08 o                         
  -5  19   3        103.73        114.80         8.85 o                         
  -4  19   3        136.82        109.27         8.86 o                         
  -3  19   3        638.58        630.57        20.11 o                         
  -2  19   3        179.68        196.08         8.58 o                         
  -1  19   3       1787.70       1898.45        53.99 o                         
   0  19   3       1934.37       1823.63        51.26 o                         
   1  19   3        737.79        705.55        20.69 o                         
   2  19   3       2440.78       2362.44        67.22 o                         
   3  19   3         94.27        104.12         6.86 o                         
   4  19   3       1844.60       1905.86        62.02 o                         
   5  19   3         58.12         50.01         5.29 o                         
   6  19   3          1.03          3.31         2.40 o                         
  -6  20   3        764.99        792.99        31.47 o                         
  -5  20   3       1113.92       1203.58        41.40 o                         
  -4  20   3        509.68        488.68        18.39 o                         
  -3  20   3       2168.80       2236.42        64.99 o                         
  -2  20   3        831.30        869.00        24.51 o                         
  -1  20   3       1168.90       1192.48        32.29 o                         
   0  20   3       3525.07       3419.23       106.25 o                         
   1  20   3       1971.90       1938.39        56.58 o                         
   2  20   3          8.03          9.34         2.73 o                         
   3  20   3        372.45        396.18        13.55 o                         
   4  20   3        179.78        201.78        11.02 o                         
   5  20   3          6.63          7.89         3.47 o                         
   6  20   3        528.87        641.75        24.09 o                         
  -6  21   3         59.56         43.36         7.89 o                         
  -5  21   3        146.72        153.31        10.09 o                         
  -4  21   3        318.29        317.63        13.98 o                         
  -3  21   3        120.67        120.65         7.00 o                         
  -2  21   3        274.23        254.17        11.37 o                         
  -1  21   3       2950.45       2849.62        88.11 o                         
   0  21   3        380.17        387.99        14.03 o                         
   1  21   3          3.19          5.57         2.66 o                         
   2  21   3         48.80         61.72         5.56 o                         
   3  21   3         95.21        101.28         6.79 o                         
   4  21   3        147.80        134.57         8.02 o                         
   5  21   3        609.33        619.17        24.24 o                         
  -6  22   3          2.99          1.77         2.29 o                         
  -5  22   3       2859.17       2961.93       106.55 o                         
  -4  22   3          0.79          3.34         2.41 o                         
  -3  22   3       2191.67       2213.74        68.16 o                         
  -2  22   3        103.74         93.39         5.94 o                         
  -1  22   3        272.03        280.88        12.06 o                         
   0  22   3        286.59        317.86        12.20 o                         
   1  22   3        213.74        238.34        10.46 o                         
   2  22   3        695.32        690.49        23.21 o                         
   3  22   3         99.28        125.31         6.78 o                         
   4  22   3         92.16         93.74         6.24 o                         
   5  22   3         46.90         36.04         7.27 o                         
  -5  23   3        146.92        158.62        15.59 o                         
  -4  23   3        700.31        687.39        29.68 o                         
  -3  23   3          1.36          4.64         2.56 o                         
  -2  23   3        122.65        117.73         6.76 o                         
  -1  23   3          7.40          5.21         2.91 o                         
   0  23   3         38.97         31.46         4.07 o                         
   1  23   3         21.24         13.36         3.67 o                         
   2  23   3         36.82         39.90         4.53 o                         
   3  23   3        293.83        307.26        12.81 o                         
   4  23   3          3.54          6.51         2.35 o                         
   5  23   3        230.91        266.21        13.55 o                         
  -5  24   3       1178.14       1453.54        62.42 o                         
  -4  24   3         84.36         71.08         5.11 o                         
  -3  24   3       1225.72       1257.02        38.97 o                         
  -2  24   3        376.13        384.71        17.00 o                         
  -1  24   3        226.99        252.93        11.25 o                         
   0  24   3       3168.70       3224.31        99.05 o                         
   1  24   3         59.47         68.48         5.76 o                         
   2  24   3        499.52        527.70        18.79 o                         
   3  24   3         37.23         39.24         4.49 o                         
   4  24   3        195.49        190.25         8.98 o                         
  -4  25   3         66.46         82.05         7.16 o                         
  -3  25   3          0.66          0.14         1.46 o                         
  -2  25   3        209.39        189.35         8.75 o                         
  -1  25   3         38.66         44.04         4.19 o                         
   0  25   3        233.25        274.84        11.44 o                         
   1  25   3        487.82        529.13        15.93 o                         
   2  25   3        140.05        157.22         7.33 o                         
   3  25   3        271.72        321.76        13.23 o                         
   4  25   3        183.99        215.33        12.50 o                         
  -4  26   3          0.59         -0.99         1.96 o                         
  -3  26   3        343.69        367.89        11.63 o                         
  -2  26   3         13.00          8.43         2.49 o                         
  -1  26   3         45.18         59.91         5.09 o                         
   0  26   3        411.44        442.98        16.82 o                         
   1  26   3         36.11         31.53         3.63 o                         
   2  26   3        117.54        118.46         6.52 o                         
   3  26   3         41.87         39.10         7.21 o                         
  -3  27   3         66.16         65.88         6.90 o                         
  -2  27   3         38.50         41.11         4.54 o                         
  -1  27   3        178.91        190.64        10.78 o                         
   0  27   3        154.78        174.41         8.10 o                         
   1  27   3        200.97        232.91         8.00 o                         
   2  27   3        399.50        486.05        15.76 o                         
  -2  28   3         22.35         16.77         2.98 o                         
  -1  28   3         20.65         18.68         2.62 o                         
   0  28   3         45.61         27.26         3.64 o                         
   1  28   3         19.00         12.40         2.53 o                         
  -8   0   4         42.87         51.48        14.70 o                         
  -7   0   4        353.21        444.07        35.24 o                         
  -6   0   4        940.94        839.77        53.65 o                         
  -5   0   4      20142.01      19788.81      1397.27 o                         
  -4   0   4         15.44         19.47         2.67 o                         
  -3   0   4       2885.11       2613.68        59.75 o                         
  -2   0   4      27639.33      28883.41      1242.49 o                         
  -1   0   4       2840.52       3289.76        62.71 o                         
   0   0   4      85588.74      89416.13      5885.87 o                         
   1   0   4        129.03        139.11         4.50 o                         
   2   0   4       1913.28       1834.57        38.55 o                         
   3   0   4      11233.22      12599.04       492.71 o                         
   4   0   4       1950.13       2072.69        72.02 o                         
   5   0   4       4747.40       5029.79       282.51 o                         
   6   0   4         74.42         64.76        11.56 o                         
   7   0   4          0.90         -0.62        15.23 o                         
   8   0   4        880.93        848.01       120.95 o                         
  -8   1   4         71.00         67.17        11.20 o                         
  -7   1   4         58.45         56.89         7.12 o                         
  -6   1   4         36.90         56.20         7.41 o                         
  -5   1   4        685.72        670.70        17.07 o                         
  -4   1   4      15489.99      17288.92       542.93 o                         
  -3   1   4         25.53         37.58         1.29 o                         
  -2   1   4       2607.06       2661.01        36.53 o                         
  -1   1   4         97.89        109.58         1.87 o                         
   0   1   4       2776.58       3151.39        41.75 o                         
   1   1   4         53.12         44.64         1.51 o                         
   2   1   4       1908.56       2132.03        32.11 o                         
   3   1   4          3.84         12.39         1.75 o                         
   4   1   4          3.50         23.07         3.97 o                         
   5   1   4        232.90        254.54        14.22 o                         
   6   1   4          2.47          5.57         3.81 o                         
   7   1   4         88.62         81.69        25.24 o                         
   8   1   4        202.82        220.43        36.99 o                         
  -9   2   4         89.08         87.82        16.57 o                         
  -8   2   4         30.90         27.09        10.40 o                         
  -7   2   4        147.41        218.89        13.47 o                         
  -6   2   4         35.72         45.48         7.73 o                         
  -5   2   4       1117.26        921.04        20.87 o                         
  -4   2   4       1245.84       1202.47        19.72 o                         
  -3   2   4       6967.31       7330.72       132.10 o                         
  -2   2   4      20415.80      21438.40       566.56 o                         
  -1   2   4        773.71        780.77         9.88 o                         
   0   2   4      42099.00      47770.77      1682.16 o                         
   1   2   4        327.95        342.37         4.90 o                         
   2   2   4       8762.70       9760.34       219.15 o                         
   3   2   4       8711.20       9929.52       281.11 o                         
   4   2   4        182.35        179.30         7.04 o                         
   5   2   4       1977.71       2162.98        91.84 o                         
   6   2   4        141.36        119.67        12.14 o                         
   7   2   4        785.62        772.14        99.35 o                         
   8   2   4         38.45         33.29         8.26 o                         
  -9   3   4        213.56        320.37        51.57 o                         
  -8   3   4          4.53          3.86         5.43 o                         
  -7   3   4         31.58         33.29         5.81 o                         
  -6   3   4       1151.06       1192.29        43.37 o                         
  -5   3   4        198.52        180.58         7.55 o                         
  -4   3   4      14772.31      15473.14       445.56 o                         
  -3   3   4       1905.15       2029.22        29.11 o                         
  -2   3   4       1252.26       1250.38        19.27 o                         
  -1   3   4       2239.12       2361.44        30.35 o                         
   0   3   4        948.21       1220.00        14.24 o                         
   1   3   4        397.30        426.70         5.97 o                         
   2   3   4       2208.68       1989.74        27.54 o                         
   3   3   4        707.69        901.27        17.17 o                         
   4   3   4        906.67        882.63        22.52 o                         
   5   3   4        942.92       1201.82        75.89 o                         
   6   3   4        179.13        199.83        20.58 o                         
   7   3   4       3361.24       3617.18       156.39 o                         
   8   3   4         24.42         54.88        22.78 o                         
  -9   4   4          6.50          1.96         6.50 o                         
  -8   4   4         34.56         23.97         9.14 o                         
  -7   4   4         28.06         40.90         5.78 o                         
  -6   4   4          0.10         -0.55         2.79 o                         
  -5   4   4       6397.59       6284.29       190.84 o                         
  -4   4   4         82.10         64.79         2.51 o                         
  -3   4   4         43.19         34.41         1.19 o                         
  -2   4   4       7741.66       7873.16       139.46 o                         
  -1   4   4       1148.70       1291.53        15.53 o                         
   0   4   4      15577.29      18149.05       434.75 o                         
   1   4   4          2.93          9.63         1.19 o                         
   2   4   4        133.05         80.15         3.00 o                         
   3   4   4        771.02        719.45        13.54 o                         
   4   4   4          5.34          7.57         2.01 o                         
   5   4   4       2440.77       2514.68        90.46 o                         
   6   4   4        307.14        293.89        17.23 o                         
   7   4   4        124.25        144.63        12.70 o                         
   8   4   4        368.00        384.56        24.70 o                         
  -9   5   4        833.03       1053.84        91.56 o                         
  -8   5   4         15.65          6.95         5.95 o                         
  -7   5   4       4167.38       3842.56       176.88 o                         
  -6   5   4        673.75        677.83        26.66 o                         
  -5   5   4         19.20          9.35         2.63 o                         
  -4   5   4       4105.61       4151.17        88.67 o                         
  -3   5   4       6508.51       6476.82       122.06 o                         
  -2   5   4       2477.35       2605.27        37.32 o                         
  -1   5   4       5166.83       5451.25        86.16 o                         
   0   5   4       9115.13      10252.94       194.60 o                         
   1   5   4       2424.63       2580.16        34.65 o                         
   2   5   4      24182.90      27617.66       920.07 o                         
   3   5   4        247.16        247.20         6.12 o                         
   4   5   4       4633.82       4543.17       131.75 o                         
   5   5   4       2022.36       2194.93        73.82 o                         
   6   5   4          4.19          7.37         4.24 o                         
   7   5   4        688.36        776.41        32.92 o                         
   8   5   4          7.69         -2.27         5.14 o                         
  -9   6   4          5.30          3.12         7.57 o                         
  -8   6   4        172.52        142.13        17.00 o                         
  -7   6   4         14.77         15.10         5.23 o                         
  -6   6   4         18.21         17.51         5.17 o                         
  -5   6   4       2543.12       2399.82        83.46 o                         
  -4   6   4        985.16        947.30        18.17 o                         
  -3   6   4       1410.76       1419.66        24.41 o                         
  -2   6   4        454.98        460.69         9.11 o                         
  -1   6   4         59.25         74.31         1.97 o                         
   0   6   4      20452.19      22907.25       594.57 o                         
   1   6   4        461.35        481.10         6.98 o                         
   2   6   4         29.81         59.35         1.91 o                         
   3   6   4       4282.05       4808.56       105.55 o                         
   4   6   4       1027.64       1082.44        32.00 o                         
   5   6   4        379.83        360.56        19.86 o                         
   6   6   4        170.68        152.71        11.97 o                         
   7   6   4        542.47        543.88        47.52 o                         
   8   6   4          5.53          3.38         4.07 o                         
  -8   7   4         98.63         82.46        12.26 o                         
  -7   7   4       3646.75       3331.85       140.55 o                         
  -6   7   4          4.70         13.88         4.19 o                         
  -5   7   4       1698.39       1742.13        71.67 o                         
  -4   7   4       5875.90       5670.59       131.87 o                         
  -3   7   4        456.76        543.81         8.61 o                         
  -2   7   4      10318.84      10415.42       223.69 o                         
  -1   7   4       1062.65       1019.03        17.33 o                         
   0   7   4      10465.60      10940.78       217.94 o                         
   1   7   4        293.54        347.08         6.26 o                         
   2   7   4      10398.77      10195.41       245.37 o                         
   3   7   4        650.49        838.91        16.50 o                         
   4   7   4       4153.49       3937.31       135.28 o                         
   5   7   4       4147.13       3996.56       154.63 o                         
   6   7   4         25.94         37.10         7.46 o                         
   7   7   4       2279.78       2334.98        93.92 o                         
   8   7   4         10.42         10.77         5.30 o                         
  -8   8   4        416.19        310.26        25.67 o                         
  -7   8   4          7.88         11.40         6.04 o                         
  -6   8   4          0.08          1.64         2.90 o                         
  -5   8   4        155.17        159.54         9.10 o                         
  -4   8   4          0.91          5.80         1.49 o                         
  -3   8   4        332.15        394.45         7.83 o                         
  -2   8   4        282.85        291.49         6.18 o                         
  -1   8   4       1685.38       1767.65        30.24 o                         
   0   8   4        505.25        481.29         9.01 o                         
   1   8   4          9.84         23.20         1.23 o                         
   2   8   4       1116.89       1135.82        25.41 o                         
   3   8   4         18.95         23.86         2.28 o                         
   4   8   4        283.56        320.34        11.34 o                         
   5   8   4          5.59          9.04         3.89 o                         
   6   8   4         33.05         37.34         6.72 o                         
   7   8   4          8.57          8.12         4.64 o                         
   8   8   4         52.08         37.79         9.84 o                         
  -8   9   4         45.67         49.93         8.53 o                         
  -7   9   4       1114.10       1092.80        51.57 o                         
  -6   9   4         17.28         26.67         5.56 o                         
  -5   9   4         11.82         12.94         4.34 o                         
  -4   9   4       2512.04       2530.99        71.09 o                         
  -3   9   4       2609.94       2497.85        49.70 o                         
  -2   9   4       1516.76       1468.58        31.60 o                         
  -1   9   4         16.27         41.32         1.86 o                         
   0   9   4         25.73         18.04         1.01 o                         
   1   9   4       5238.26       5506.45       115.31 o                         
   2   9   4       6691.03       6370.97       142.04 o                         
   3   9   4         99.88        108.55         4.70 o                         
   4   9   4       3477.17       3182.31        93.44 o                         
   5   9   4       1454.07       1407.85        46.87 o                         
   6   9   4        222.52        202.63        17.00 o                         
   7   9   4       1595.46       1660.12       127.27 o                         
  -8  10   4          4.36          0.62         2.87 o                         
  -7  10   4         16.27         24.15        11.06 o                         
  -6  10   4         44.87         56.26         7.50 o                         
  -5  10   4        300.63        303.52        28.30 o                         
  -4  10   4        139.84        116.96         6.01 o                         
  -3  10   4        762.58        679.03        12.83 o                         
  -2  10   4       2894.66       2477.10        50.49 o                         
  -1  10   4        111.86        103.32         2.92 o                         
   0  10   4       2709.11       2073.64        36.71 o                         
   1  10   4       1813.58       1943.78        45.41 o                         
   2  10   4        134.43        136.44         3.98 o                         
   3  10   4        234.51        215.23         7.26 o                         
   4  10   4        125.86        122.35         8.78 o                         
   5  10   4        238.02        216.10        12.64 o                         
   6  10   4        430.17        437.67        27.71 o                         
   7  10   4         80.66         68.94        10.98 o                         
  -8  11   4          4.76          5.86         4.80 o                         
  -7  11   4        165.66        158.85        20.39 o                         
  -6  11   4         66.09         89.48         9.39 o                         
  -5  11   4        921.43        862.80        45.87 o                         
  -4  11   4       3155.98       2873.50        81.76 o                         
  -3  11   4          9.73          5.79         1.39 o                         
  -2  11   4       1352.09       1335.53        25.95 o                         
  -1  11   4       1185.13       1142.16        30.75 o                         
   0  11   4         47.41         36.93         2.08 o                         
   1  11   4        818.21        769.95        15.81 o                         
   2  11   4      11948.80      11547.06       280.64 o                         
   3  11   4         14.51         21.47         2.69 o                         
   4  11   4       1389.58       1286.94        54.01 o                         
   5  11   4       1029.13        963.94        44.66 o                         
   6  11   4          1.41          3.26         4.11 o                         
   7  11   4       1763.53       1535.97       126.50 o                         
  -8  12   4          5.70         11.76         6.04 o                         
  -7  12   4        281.99        310.58        27.34 o                         
  -6  12   4        469.28        467.57        27.23 o                         
  -5  12   4       1696.93       1665.42        77.16 o                         
  -4  12   4        343.37        284.76        11.84 o                         
  -3  12   4        338.45        266.66         7.89 o                         
  -2  12   4      12038.59      11332.48       256.62 o                         
  -1  12   4        604.51        591.26        15.93 o                         
   0  12   4      18779.09      17155.12       455.11 o                         
   1  12   4       1401.13       1419.96        38.07 o                         
   2  12   4       4433.64       4197.13        99.06 o                         
   3  12   4       2048.13       1863.07        59.36 o                         
   4  12   4         32.25         73.60        13.53 o                         
   5  12   4        323.59        354.82        16.26 o                         
   6  12   4        472.11        452.94        40.08 o                         
   7  12   4          9.39          7.08         4.21 o                         
  -8  13   4         90.33        116.75        16.36 o                         
  -7  13   4       1365.75       1229.22        72.74 o                         
  -6  13   4          2.70          5.78         4.69 o                         
  -5  13   4         34.66         35.04         7.04 o                         
  -4  13   4       1297.65       1251.20        39.68 o                         
  -3  13   4       1994.42       1979.18        52.90 o                         
  -2  13   4        748.41        724.15        18.29 o                         
  -1  13   4        998.58       1059.34        28.52 o                         
   0  13   4          9.69         17.97         1.75 o                         
   1  13   4        642.81        655.89        17.56 o                         
   2  13   4        981.86        961.19        28.95 o                         
   3  13   4         39.74         37.87         4.18 o                         
   4  13   4        152.95        168.17        11.36 o                         
   5  13   4        461.96        446.27        22.43 o                         
   6  13   4        753.54        606.22        47.83 o                         
   7  13   4        658.46        576.33        51.26 o                         
  -8  14   4         19.67         25.47         6.32 o                         
  -7  14   4        450.47        471.37        23.31 o                         
  -6  14   4        310.72        262.45        17.01 o                         
  -5  14   4        939.14        931.59        42.93 o                         
  -4  14   4       1379.51       1288.50        46.44 o                         
  -3  14   4       1913.96       1708.63        57.79 o                         
  -2  14   4       3902.95       3274.85        93.91 o                         
  -1  14   4        794.09        798.81        19.29 o                         
   0  14   4       7275.62       6459.83       169.78 o                         
   1  14   4         35.23         34.13         2.47 o                         
   2  14   4       2688.04       2386.49        79.02 o                         
   3  14   4       1277.37       1139.65        46.44 o                         
   4  14   4       1874.86       1669.37        94.13 o                         
   5  14   4        921.83        888.51        50.30 o                         
   6  14   4          9.45          3.96         3.51 o                         
   7  14   4          0.52          2.71         3.44 o                         
  -7  15   4         35.03         38.31         6.37 o                         
  -6  15   4        100.66         71.72         9.49 o                         
  -5  15   4          5.54          9.18         4.90 o                         
  -4  15   4         11.25         14.46         3.41 o                         
  -3  15   4         35.75         23.94         3.57 o                         
  -2  15   4          4.50          8.39         2.06 o                         
  -1  15   4        321.02        323.80         8.43 o                         
   0  15   4        979.07       1014.81        33.16 o                         
   1  15   4         55.53         71.44         3.57 o                         
   2  15   4        139.00         93.79         5.69 o                         
   3  15   4        279.79        281.76        15.09 o                         
   4  15   4         62.53         71.89         7.99 o                         
   5  15   4        335.97        297.90        16.58 o                         
   6  15   4          4.49          6.52         3.43 o                         
   7  15   4         81.36         96.65         8.16 o                         
  -7  16   4         73.55         81.24         9.30 o                         
  -6  16   4         21.44         27.10         5.96 o                         
  -5  16   4       2239.25       2288.62        91.57 o                         
  -4  16   4       1644.76       1570.83        56.74 o                         
  -3  16   4       1245.70       1138.37        48.70 o                         
  -2  16   4       6487.74       6095.61       178.11 o                         
  -1  16   4       1065.34        983.44        22.22 o                         
   0  16   4       6410.75       6254.68       181.70 o                         
   1  16   4         48.78         49.24         4.40 o                         
   2  16   4       1315.40       1258.44        42.95 o                         
   3  16   4       1357.94       1220.24        62.37 o                         
   4  16   4        470.30        443.28        20.04 o                         
   5  16   4        785.11        666.67        30.69 o                         
   6  16   4        344.06        378.03        19.49 o                         
  -7  17   4         88.63        115.49         9.11 o                         
  -6  17   4        814.30        757.08        29.77 o                         
  -5  17   4        414.77        417.64        20.85 o                         
  -4  17   4       1692.72       1667.38        63.45 o                         
  -3  17   4          0.13          1.70         2.20 o                         
  -2  17   4        112.85        118.56         6.55 o                         
  -1  17   4         49.08         48.68         4.29 o                         
   0  17   4        627.87        628.85        17.19 o                         
   1  17   4        583.09        607.34        16.09 o                         
   2  17   4       1763.13       1638.39        49.95 o                         
   3  17   4        115.77        103.10         6.78 o                         
   4  17   4        380.49        381.31        19.15 o                         
   5  17   4        727.04        743.05        30.23 o                         
   6  17   4         29.08         24.76         4.44 o                         
  -7  18   4        539.39        635.43        25.31 o                         
  -6  18   4         48.56         45.67         6.17 o                         
  -5  18   4       2606.82       2662.14       108.82 o                         
  -4  18   4         66.59         68.41         6.23 o                         
  -3  18   4       1099.74        978.81        29.69 o                         
  -2  18   4       5639.79       5827.68       184.77 o                         
  -1  18   4        826.13        876.14        24.01 o                         
   0  18   4       8839.87       8683.83       315.48 o                         
   1  18   4         19.55         29.42         3.25 o                         
   2  18   4        141.06        140.60         8.65 o                         
   3  18   4        635.26        561.75        22.39 o                         
   4  18   4        426.66        425.09        19.46 o                         
   5  18   4        414.39        423.65        17.92 o                         
   6  18   4          0.04          2.03         2.41 o                         
  -7  19   4        493.94        578.06        31.26 o                         
  -6  19   4        665.32        743.25        27.17 o                         
  -5  19   4          6.92          7.07         3.80 o                         
  -4  19   4       1105.26       1113.57        35.68 o                         
  -3  19   4          2.31          7.65         3.27 o                         
  -2  19   4        519.92        498.53        15.71 o                         
  -1  19   4         37.01         50.42         4.63 o                         
   0  19   4          1.55         10.65         3.07 o                         
   1  19   4         69.98         74.22         6.54 o                         
   2  19   4        129.61        114.58         6.63 o                         
   3  19   4          7.46         10.63         2.81 o                         
   4  19   4        692.75        696.00        26.77 o                         
   5  19   4        263.93        270.49        15.57 o                         
   6  19   4        242.45        272.01        16.06 o                         
  -6  20   4         80.56         91.71         8.20 o                         
  -5  20   4        758.17        757.54        31.83 o                         
  -4  20   4         22.20         16.06         4.41 o                         
  -3  20   4        226.31        224.92        10.23 o                         
  -2  20   4        291.20        288.76        10.76 o                         
  -1  20   4        197.52        212.16         9.96 o                         
   0  20   4        350.42        340.63        12.34 o                         
   1  20   4        933.35        917.31        29.27 o                         
   2  20   4          5.92          7.15         2.67 o                         
   3  20   4       1413.85       1297.43        41.96 o                         
   4  20   4         21.20         23.24         5.70 o                         
   5  20   4        184.00        167.11         9.83 o                         
  -6  21   4        363.20        407.11        20.37 o                         
  -5  21   4         42.16         32.91         6.15 o                         
  -4  21   4        390.38        446.39        18.12 o                         
  -3  21   4          7.76          9.74         2.97 o                         
  -2  21   4       2191.15       2231.38        62.37 o                         
  -1  21   4        270.86        247.67        10.34 o                         
   0  21   4        504.36        538.36        17.86 o                         
   1  21   4         56.29         53.17         6.03 o                         
   2  21   4        737.03        693.23        30.35 o                         
   3  21   4         17.46         18.36         3.71 o                         
   4  21   4       1071.45       1181.94        41.76 o                         
   5  21   4        534.26        587.63        23.97 o                         
  -6  22   4          6.81          4.40         3.49 o                         
  -5  22   4          6.51          1.87         2.49 o                         
  -4  22   4         19.07         27.10         4.29 o                         
  -3  22   4         88.27         79.74         6.02 o                         
  -2  22   4        207.16        175.54         9.96 o                         
  -1  22   4          9.91          3.37         2.32 o                         
   0  22   4          2.09          2.00         2.11 o                         
   1  22   4         21.70         19.48         4.26 o                         
   2  22   4         21.53         32.46         5.30 o                         
   3  22   4         42.83         38.28         4.26 o                         
   4  22   4          0.26          0.12         2.03 o                         
   5  22   4         28.74         21.85         4.28 o                         
  -5  23   4        304.83        314.80        15.46 o                         
  -4  23   4        893.17        913.26        56.49 o                         
  -3  23   4        287.44        261.88        10.95 o                         
  -2  23   4        222.95        215.30        10.26 o                         
  -1  23   4         34.95         50.06         5.30 o                         
   0  23   4        207.35        178.14         8.34 o                         
   1  23   4         79.58         79.71         6.28 o                         
   2  23   4       1609.19       1710.83        54.02 o                         
   3  23   4          0.77          2.01         1.69 o                         
   4  23   4        742.94        895.43        40.75 o                         
  -5  24   4          0.50          1.45         3.05 o                         
  -4  24   4         91.64         63.49         5.78 o                         
  -3  24   4         76.17         71.92         5.55 o                         
  -2  24   4        190.42        228.48        11.23 o                         
  -1  24   4          0.61          2.34         2.13 o                         
   0  24   4         70.77         84.72         5.92 o                         
   1  24   4        115.49        143.27         8.51 o                         
   2  24   4         60.16         71.27         5.12 o                         
   3  24   4         15.09          9.66         2.29 o                         
   4  24   4        119.69        134.27        12.13 o                         
  -4  25   4        285.28        364.46        14.44 o                         
  -3  25   4         46.65         49.63         4.03 o                         
  -2  25   4         58.26         62.77         5.64 o                         
  -1  25   4         26.33         19.15         3.43 o                         
   0  25   4         78.74         94.12         5.67 o                         
   1  25   4         38.67         36.74         4.07 o                         
   2  25   4       1958.28       2078.27        63.55 o                         
   3  25   4          3.94          3.06         2.31 o                         
  -4  26   4        214.11        228.39        13.92 o                         
  -3  26   4        162.66        151.80         7.16 o                         
  -2  26   4        571.01        625.44        21.36 o                         
  -1  26   4          1.77          2.33         1.87 o                         
   0  26   4        948.87       1089.39        33.81 o                         
   1  26   4         49.00         43.91         5.48 o                         
   2  26   4        691.22        796.00        24.38 o                         
   3  26   4          2.40          3.84         2.65 o                         
  -3  27   4         73.62         77.01         8.54 o                         
  -2  27   4         64.65         76.27         5.20 o                         
  -1  27   4         68.79         61.56         5.42 o                         
   0  27   4         83.75         77.95         4.77 o                         
   1  27   4         16.64         10.10         2.29 o                         
   2  27   4        152.89        165.96         7.74 o                         
  -2  28   4        941.43       1092.54        43.66 o                         
  -1  28   4        320.41        352.79        11.93 o                         
   0  28   4       1008.94       1156.73        43.22 o                         
   1  28   4          1.86          1.61         1.59 o                         
  -9   1   5        252.20        373.99        35.27 o                         
  -8   1   5        228.06        331.86        23.39 o                         
  -7   1   5       1831.92       1798.00        76.87 o                         
  -6   1   5       4485.55       4305.51       166.33 o                         
  -5   1   5          0.42          1.87         1.98 o                         
  -4   1   5       8820.62       8774.62       229.87 o                         
  -3   1   5        161.29        164.67         3.30 o                         
  -2   1   5      10100.07      11435.18       245.78 o                         
  -1   1   5      11543.95      13510.74       299.54 o                         
   0   1   5       9172.83      10857.94       211.31 o                         
   1   1   5      12780.68      15081.48       353.34 o                         
   2   1   5       3971.76       4353.10        74.96 o                         
   3   1   5        111.89        172.43         6.17 o                         
   4   1   5         44.19         77.55         5.78 o                         
   5   1   5       4658.93       5117.11       233.31 o                         
   6   1   5         69.64         78.37        10.35 o                         
   7   1   5       1447.75       1429.44       125.15 o                         
   8   1   5         44.96         36.57        22.75 o                         
  -9   2   5          9.28         13.63         8.64 o                         
  -8   2   5        252.50        264.04        15.40 o                         
  -7   2   5        104.21         87.35         8.83 o                         
  -6   2   5         91.01        114.53        18.86 o                         
  -5   2   5         44.61         62.24         7.94 o                         
  -4   2   5        523.48        700.27        14.54 o                         
  -3   2   5        780.56        791.91        11.24 o                         
  -2   2   5        502.84        444.05         6.70 o                         
  -1   2   5       2598.83       3048.87        39.90 o                         
   0   2   5          6.13         14.93         1.09 o                         
   1   2   5       1771.86       1929.50        26.28 o                         
   2   2   5       1394.38       1617.89        23.91 o                         
   3   2   5       6892.63       7713.34       191.41 o                         
   4   2   5        142.29        167.07        13.00 o                         
   5   2   5         13.01          9.26         4.81 o                         
   6   2   5        234.26        226.33        20.13 o                         
   7   2   5        592.12        656.44        39.06 o                         
   8   2   5          8.56          4.89         6.40 o                         
  -9   3   5        329.69        463.86        45.87 o                         
  -8   3   5         85.36        124.25        10.17 o                         
  -7   3   5         94.28         89.72         7.89 o                         
  -6   3   5       1819.08       1844.43        67.42 o                         
  -5   3   5        564.33        593.48        18.15 o                         
  -4   3   5       8579.53       8360.54       202.35 o                         
  -3   3   5         24.97         34.35         1.51 o                         
  -2   3   5       1098.11       1162.11        15.69 o                         
  -1   3   5       6654.11       7441.76       128.61 o                         
   0   3   5       1391.04       1698.03        20.79 o                         
   1   3   5        929.24       1344.44        18.80 o                         
   2   3   5        519.46        448.29         7.50 o                         
   3   3   5          2.95          7.11         1.83 o                         
   4   3   5        286.08        365.38        15.05 o                         
   5   3   5       2150.51       2301.93        84.02 o                         
   6   3   5       1521.19       1623.69       113.57 o                         
   7   3   5        245.65        359.63        69.99 o                         
   8   3   5        187.99        284.58        33.86 o                         
  -9   4   5         84.43         86.84        19.33 o                         
  -8   4   5        268.30        309.31        32.13 o                         
  -7   4   5        662.02        705.85        38.91 o                         
  -6   4   5       3492.47       3429.74       130.46 o                         
  -5   4   5        115.83        107.13         6.31 o                         
  -4   4   5          5.89          5.26         1.20 o                         
  -3   4   5         16.26         28.65         1.63 o                         
  -2   4   5       8962.88       8983.84       179.30 o                         
  -1   4   5       1962.15       2229.09        28.75 o                         
   0   4   5       1073.86        976.28        12.40 o                         
   1   4   5       7236.53       7610.31       150.84 o                         
   2   4   5        700.82        920.97        14.61 o                         
   3   4   5      13270.39      14222.10       445.72 o                         
   4   4   5          9.25         20.88         6.71 o                         
   5   4   5       2308.92       2417.20        83.88 o                         
   6   4   5         44.52        108.53        20.82 o                         
   7   4   5         76.57        148.29        28.15 o                         
  -9   5   5         64.10         80.07        18.97 o                         
  -8   5   5          1.40          0.30         2.58 o                         
  -7   5   5          4.17         11.18         4.35 o                         
  -6   5   5       2655.99       2725.75       102.61 o                         
  -5   5   5          8.28          9.76         2.07 o                         
  -4   5   5       1354.20       1290.34        21.86 o                         
  -3   5   5        271.18        299.95         6.58 o                         
  -2   5   5        286.41        322.22         4.88 o                         
  -1   5   5       3287.09       3442.46        47.90 o                         
   0   5   5       2045.65       2367.76        32.07 o                         
   1   5   5       2464.74       2774.92        38.89 o                         
   2   5   5        411.25        388.77         7.06 o                         
   3   5   5        253.48        268.96         7.88 o                         
   4   5   5         44.34         54.81         5.43 o                         
   5   5   5        634.63        653.96        26.05 o                         
   6   5   5       1063.11       1021.79        42.72 o                         
   7   5   5       1079.33       1113.11        41.12 o                         
  -8   6   5        245.75        276.80        20.67 o                         
  -7   6   5        334.96        388.28        23.40 o                         
  -6   6   5        794.43        800.21        30.99 o                         
  -5   6   5        377.09        367.93        14.20 o                         
  -4   6   5        966.22        924.24        19.47 o                         
  -3   6   5          4.81         11.94         1.60 o                         
  -2   6   5      13450.13      13805.17       311.13 o                         
  -1   6   5       2628.75       3019.59        42.28 o                         
   0   6   5       4603.83       4417.28        69.25 o                         
   1   6   5       8347.09       8735.56       168.41 o                         
   2   6   5       1394.45       1521.12        27.54 o                         
   3   6   5      13006.56      13138.28       404.90 o                         
   4   6   5        790.59        823.95        23.88 o                         
   5   6   5       1632.49       1581.83        51.35 o                         
   6   6   5       1943.71       2097.93        86.36 o                         
   7   6   5         24.47         25.30         5.84 o                         
  -8   7   5         57.57         34.26         6.79 o                         
  -7   7   5          1.06          1.35         3.58 o                         
  -6   7   5         26.22         29.12         5.94 o                         
  -5   7   5        111.86        135.49         8.80 o                         
  -4   7   5        217.87        216.07         5.36 o                         
  -3   7   5        178.10        178.25         4.67 o                         
  -2   7   5        374.14        395.31         6.94 o                         
  -1   7   5         87.84         85.47         2.08 o                         
   0   7   5       8946.11       9883.66       193.37 o                         
   1   7   5        286.07        282.42         4.53 o                         
   2   7   5        262.76        293.86         6.38 o                         
   3   7   5        224.39        243.14         8.33 o                         
   4   7   5        154.67        161.76         7.99 o                         
   5   7   5         22.50         23.74         5.35 o                         
   6   7   5          3.72          2.84         3.74 o                         
   7   7   5        519.70        546.89        23.30 o                         
  -8   8   5        625.11        596.49        41.51 o                         
  -7   8   5         46.06         38.87         8.17 o                         
  -6   8   5        834.19        777.62        40.59 o                         
  -5   8   5         19.07         25.76         4.61 o                         
  -4   8   5       1156.04       1162.49        31.82 o                         
  -3   8   5        679.65        657.23        11.16 o                         
  -2   8   5      10928.86      10540.60       225.85 o                         
  -1   8   5       1166.04       1347.49        20.15 o                         
   0   8   5       7085.06       6943.69       121.30 o                         
   1   8   5       5082.79       4751.10        95.37 o                         
   2   8   5        249.42        234.68         5.75 o                         
   3   8   5      11560.53      11257.89       420.96 o                         
   4   8   5        231.43        203.48         8.99 o                         
   5   8   5       2124.09       2114.68        74.72 o                         
   6   8   5        652.60        728.03        44.21 o                         
   7   8   5          0.21          0.59         2.60 o                         
  -8   9   5          2.23          2.64         4.31 o                         
  -7   9   5          0.09          2.94         4.47 o                         
  -6   9   5       2389.12       2172.59       111.51 o                         
  -5   9   5         66.02         60.13         6.94 o                         
  -4   9   5          3.78         10.66         2.47 o                         
  -3   9   5         69.00         58.78         2.56 o                         
  -2   9   5        793.13        839.58        15.06 o                         
  -1   9   5       1677.90       1709.34        35.46 o                         
   0   9   5       2613.54       2661.99        45.62 o                         
   1   9   5          3.67          6.95         1.25 o                         
   2   9   5       3520.45       3445.00        83.58 o                         
   3   9   5        142.75        159.32         7.07 o                         
   4   9   5        267.53        246.35        11.55 o                         
   5   9   5        340.93        339.46        18.77 o                         
   6   9   5          8.54          6.21         3.98 o                         
   7   9   5        475.50        478.77        36.25 o                         
  -8  10   5        470.86        445.46        26.42 o                         
  -7  10   5        526.53        572.92        34.34 o                         
  -6  10   5        416.43        361.39        22.95 o                         
  -5  10   5        183.85        161.08        12.35 o                         
  -4  10   5         14.48         30.41         5.85 o                         
  -3  10   5        121.69        129.37         3.85 o                         
  -2  10   5      12009.23      11432.09       269.46 o                         
  -1  10   5        299.48        292.04         6.74 o                         
   0  10   5      10085.46       9820.13       223.57 o                         
   1  10   5       7440.31       7404.52       192.70 o                         
   2  10   5          4.61          5.24         1.27 o                         
   3  10   5       7448.87       6705.09       215.18 o                         
   4  10   5        566.51        563.08        20.58 o                         
   5  10   5        564.17        527.98        19.73 o                         
   6  10   5        423.56        434.20        27.35 o                         
   7  10   5         60.13         44.83         6.10 o                         
  -8  11   5         30.83         30.71         6.36 o                         
  -7  11   5        203.23        200.85        20.99 o                         
  -6  11   5        904.72        875.47        53.34 o                         
  -5  11   5          0.21          6.06         4.53 o                         
  -4  11   5      10369.15      10322.42       432.12 o                         
  -3  11   5         20.07         16.20         1.92 o                         
  -2  11   5       4127.65       3965.92        81.08 o                         
  -1  11   5        559.89        466.40        12.21 o                         
   0  11   5        254.12        189.94         4.04 o                         
   1  11   5       3121.82       2915.47        71.71 o                         
   2  11   5        233.92        176.22         4.97 o                         
   3  11   5        153.13        133.25         6.25 o                         
   4  11   5        175.76        174.08         9.50 o                         
   5  11   5       1402.64       1366.02        63.35 o                         
   6  11   5         64.07         61.71         9.91 o                         
   7  11   5        194.62        190.84        13.08 o                         
  -8  12   5         95.62        107.81        13.53 o                         
  -7  12   5         75.36         64.74         8.24 o                         
  -6  12   5          5.95          5.65         4.81 o                         
  -5  12   5       2218.99       1999.53        77.26 o                         
  -4  12   5        269.50        255.12        15.25 o                         
  -3  12   5        550.14        604.28        17.72 o                         
  -2  12   5       5145.61       4730.41       109.55 o                         
  -1  12   5        113.04        127.47         3.79 o                         
   0  12   5       2675.84       2365.44        64.17 o                         
   1  12   5       1669.06       1573.01        39.99 o                         
   2  12   5        258.03        264.01         7.35 o                         
   3  12   5       2251.32       2196.79        77.21 o                         
   4  12   5         34.14         34.33         4.82 o                         
   5  12   5        471.20        375.55        22.02 o                         
   6  12   5        182.11        186.37        17.82 o                         
   7  12   5         36.78         30.08         5.22 o                         
  -8  13   5        308.63        381.79        31.98 o                         
  -7  13   5        134.92        117.43        11.80 o                         
  -6  13   5       1101.34       1127.45        51.66 o                         
  -5  13   5         67.05         48.07         7.90 o                         
  -4  13   5       7392.72       7059.52       294.97 o                         
  -3  13   5        500.71        440.60        15.81 o                         
  -2  13   5       2976.83       2627.77        90.19 o                         
  -1  13   5        883.95        739.01        22.33 o                         
   0  13   5        912.99        795.68        27.55 o                         
   1  13   5       3622.16       3184.72       101.36 o                         
   2  13   5       2460.81       2160.88        76.91 o                         
   3  13   5        168.53        170.72         7.31 o                         
   4  13   5         15.42         16.15         4.11 o                         
   5  13   5       2008.89       1887.16       101.18 o                         
   6  13   5        160.35        151.77        15.30 o                         
   7  13   5        477.32        501.10        21.72 o                         
  -8  14   5         10.55         13.08         5.06 o                         
  -7  14   5        335.92        290.63        19.21 o                         
  -6  14   5          6.06         13.27         5.34 o                         
  -5  14   5       1521.48       1412.06        57.57 o                         
  -4  14   5          1.24          2.84         3.05 o                         
  -3  14   5         63.26         65.70         5.14 o                         
  -2  14   5        448.08        371.17        15.36 o                         
  -1  14   5        167.30        153.32         5.52 o                         
   0  14   5        139.47        137.67         5.99 o                         
   1  14   5        627.52        537.01        19.44 o                         
   2  14   5        301.91        323.99        14.77 o                         
   3  14   5       4311.20       3937.88       182.64 o                         
   4  14   5        386.50        347.94        22.74 o                         
   5  14   5        139.60        120.97         9.62 o                         
   6  14   5        410.01        347.29        38.51 o                         
  -7  15   5        477.70        440.25        20.79 o                         
  -6  15   5        750.51        846.06        40.47 o                         
  -5  15   5          4.04          4.38         4.70 o                         
  -4  15   5       4200.52       4020.27       152.83 o                         
  -3  15   5        280.05        257.87        14.38 o                         
  -2  15   5        734.22        636.78        17.89 o                         
  -1  15   5       4900.10       4415.22       141.67 o                         
   0  15   5         25.65         19.67         2.89 o                         
   1  15   5       7067.05       6402.12       216.63 o                         
   2  15   5        310.95        310.19        11.96 o                         
   3  15   5          8.44         11.76         3.38 o                         
   4  15   5        526.85        547.05        35.37 o                         
   5  15   5        626.62        630.11        32.95 o                         
   6  15   5         11.16         11.17         4.21 o                         
  -7  16   5        118.93        116.79         8.35 o                         
  -6  16   5          7.67         12.51         5.28 o                         
  -5  16   5        107.00        115.86        10.76 o                         
  -4  16   5          3.03          4.63         3.27 o                         
  -3  16   5        723.95        683.75        31.08 o                         
  -2  16   5         11.92         12.86         2.70 o                         
  -1  16   5        222.71        234.15         9.17 o                         
   0  16   5        299.88        280.51         9.89 o                         
   1  16   5         40.28         38.46         3.89 o                         
   2  16   5        634.83        562.79        27.31 o                         
   3  16   5       1607.62       1409.61        77.70 o                         
   4  16   5        224.58        205.24        14.43 o                         
   5  16   5        882.67        845.24        38.18 o                         
   6  16   5        173.13        175.59        15.91 o                         
  -7  17   5        199.58        206.64        12.32 o                         
  -6  17   5        929.82       1057.68        41.97 o                         
  -5  17   5         49.13         61.74         7.78 o                         
  -4  17   5       3776.68       3435.75       185.77 o                         
  -3  17   5         43.86         40.63         5.09 o                         
  -2  17   5        655.14        626.40        18.94 o                         
  -1  17   5        932.86        918.77        25.38 o                         
   0  17   5        354.36        330.86        10.32 o                         
   1  17   5       2512.07       2446.71        71.76 o                         
   2  17   5       1273.13       1208.35        42.00 o                         
   3  17   5          0.82          0.93         2.10 o                         
   4  17   5        786.46        781.96        34.43 o                         
   5  17   5       1627.52       1644.81        66.95 o                         
   6  17   5        111.73        121.95         9.74 o                         
  -7  18   5         67.26         52.46         6.12 o                         
  -6  18   5        141.29        162.64        11.49 o                         
  -5  18   5        297.86        280.15        13.40 o                         
  -4  18   5        105.58         96.16         7.79 o                         
  -3  18   5        184.19        194.09        10.58 o                         
  -2  18   5       1745.89       1645.44        43.45 o                         
  -1  18   5         31.46         27.66         3.74 o                         
   0  18   5       1168.71       1131.23        28.59 o                         
   1  18   5       1073.81       1006.63        28.33 o                         
   2  18   5          5.48          8.28         2.77 o                         
   3  18   5        394.64        374.03        15.81 o                         
   4  18   5        251.31        217.70        12.62 o                         
   5  18   5        828.35        874.61        32.61 o                         
   6  18   5          0.35          2.29         3.17 o                         
  -6  19   5        365.15        437.25        17.35 o                         
  -5  19   5         60.24         73.00         7.52 o                         
  -4  19   5        866.87        887.53        37.02 o                         
  -3  19   5        703.98        626.21        22.15 o                         
  -2  19   5        989.05        990.22        30.59 o                         
  -1  19   5       1774.88       1723.73        45.38 o                         
   0  19   5        138.61        145.44         7.63 o                         
   1  19   5       1021.75       1009.67        30.13 o                         
   2  19   5        705.06        696.72        24.52 o                         
   3  19   5          0.15          1.14         2.36 o                         
   4  19   5        428.35        419.57        18.16 o                         
   5  19   5        894.39        937.49        31.24 o                         
  -6  20   5        293.00        340.50        14.57 o                         
  -5  20   5         48.36         56.23         6.55 o                         
  -4  20   5        104.80        103.06         8.23 o                         
  -3  20   5        201.08        170.03         8.43 o                         
  -2  20   5        377.43        365.23        15.50 o                         
  -1  20   5        451.21        450.10        15.42 o                         
   0  20   5       1832.53       1851.12        51.48 o                         
   1  20   5       3361.76       3317.84        97.63 o                         
   2  20   5        545.53        541.69        17.76 o                         
   3  20   5       2006.49       1973.22        59.31 o                         
   4  20   5          3.27          1.76         2.50 o                         
   5  20   5       1414.96       1574.89        49.94 o                         
  -6  21   5         48.05         53.46         8.09 o                         
  -5  21   5          0.10          6.43         3.37 o                         
  -4  21   5         67.12         75.08         6.90 o                         
  -3  21   5        272.73        276.96        12.71 o                         
  -2  21   5        483.37        474.36        17.73 o                         
  -1  21   5          6.67         12.15         3.13 o                         
   0  21   5        788.11        801.42        24.37 o                         
   1  21   5          1.09          2.25         2.28 o                         
   2  21   5          7.91         12.32         3.33 o                         
   3  21   5          0.09          1.81         2.09 o                         
   4  21   5        289.42        312.33        14.96 o                         
   5  21   5         74.83         62.97         5.61 o                         
  -5  22   5          0.34         -0.06         1.83 o                         
  -4  22   5        382.38        407.80        20.19 o                         
  -3  22   5         27.12         29.74         3.95 o                         
  -2  22   5       5390.54       5260.32       201.06 o                         
  -1  22   5        106.94         96.30         6.18 o                         
   0  22   5       1622.09       1647.53        44.50 o                         
   1  22   5       1065.50       1101.15        33.25 o                         
   2  22   5         90.77         90.29         6.04 o                         
   3  22   5       2691.75       2638.56       172.86 o                         
   4  22   5         88.09         99.43         7.38 o                         
  -5  23   5         73.30         61.35         8.91 o                         
  -4  23   5          0.09          1.51         1.97 o                         
  -3  23   5        967.81        869.68        43.62 o                         
  -2  23   5         44.66         49.79         5.19 o                         
  -1  23   5        129.16        113.70         6.53 o                         
   0  23   5         78.77         90.31         5.45 o                         
   1  23   5         13.37         14.01         3.49 o                         
   2  23   5         50.08         46.09         4.98 o                         
   3  23   5          1.62          1.99         1.84 o                         
   4  23   5        127.58        122.37         8.10 o                         
  -5  24   5        208.98        219.45        16.44 o                         
  -4  24   5         31.66         23.77         4.52 o                         
  -3  24   5          2.38          1.24         1.99 o                         
  -2  24   5        840.73        893.92        29.86 o                         
  -1  24   5          0.19          1.66         1.85 o                         
   0  24   5        670.10        711.48        23.75 o                         
   1  24   5        416.19        414.97        14.65 o                         
   2  24   5         20.95         23.48         3.76 o                         
   3  24   5       1545.68       1723.03        59.06 o                         
  -4  25   5        108.00        134.80        10.31 o                         
  -3  25   5        268.17        275.78        13.56 o                         
  -2  25   5        136.07        166.55         9.48 o                         
  -1  25   5        290.31        271.69        18.21 o                         
   0  25   5         77.43         78.05         5.85 o                         
   1  25   5         85.28         92.05         6.15 o                         
   2  25   5         48.73         56.00         4.77 o                         
   3  25   5          1.79          1.14         2.23 o                         
  -3  26   5         70.21         73.74         6.85 o                         
  -2  26   5        850.50        858.70        37.79 o                         
  -1  26   5          0.70          0.35         1.51 o                         
   0  26   5        340.04        358.28        12.62 o                         
   1  26   5        379.38        409.03        13.79 o                         
   2  26   5         18.16         10.43         2.40 o                         
  -2  27   5        219.64        222.36        15.85 o                         
  -1  27   5        124.20        144.98         7.95 o                         
   0  27   5         48.44         48.61         4.52 o                         
   1  27   5          2.05          1.85         1.89 o                         
  -8   0   6        917.29       1145.42        70.60 o                         
  -7   0   6        345.96        470.07        46.67 o                         
  -6   0   6       3432.94       3328.79       234.18 o                         
  -5   0   6        932.31        911.96        42.89 o                         
  -4   0   6       1733.06       1984.92        59.53 o                         
  -3   0   6       9872.79      10433.91       356.86 o                         
  -2   0   6       1638.96       1656.99        32.19 o                         
  -1   0   6       4470.59       5725.72       141.90 o                         
   0   0   6       1349.74       1446.10        26.51 o                         
   1   0   6      13559.50      15014.41       512.78 o                         
   2   0   6       1958.51       2032.94        44.78 o                         
   3   0   6       2759.55       2785.15       104.44 o                         
   4   0   6        694.52        771.67        39.35 o                         
   5   0   6        149.96        143.15        19.22 o                         
   6   0   6       3697.22       4245.08       295.19 o                         
   7   0   6        389.63        370.07        82.21 o                         
  -8   1   6         75.59        101.73        10.84 o                         
  -7   1   6        802.01        832.49        41.96 o                         
  -6   1   6       5237.54       5181.75       231.81 o                         
  -5   1   6        100.09        115.18         9.90 o                         
  -4   1   6        513.61        561.03        11.55 o                         
  -3   1   6        479.79        558.61        10.21 o                         
  -2   1   6         69.16         64.56         2.34 o                         
  -1   1   6         35.40         26.92         1.73 o                         
   0   1   6       5952.29       7043.34       127.50 o                         
   1   1   6        923.41        968.84        13.88 o                         
   2   1   6        190.79        235.84         5.01 o                         
   3   1   6         45.51         63.19         4.33 o                         
   4   1   6        162.99        187.88        13.77 o                         
   5   1   6        342.24        385.64        24.21 o                         
   6   1   6        104.82        121.89        13.53 o                         
   7   1   6          6.82          7.42        10.26 o                         
  -9   2   6         25.20         15.23         9.08 o                         
  -8   2   6       1137.87       1294.39        58.40 o                         
  -7   2   6         44.47         27.55         6.17 o                         
  -6   2   6         40.37         21.60         5.56 o                         
  -5   2   6       2424.76       2534.91        82.30 o                         
  -4   2   6       1291.75       1389.42        24.63 o                         
  -3   2   6       7228.90       7777.41       170.72 o                         
  -2   2   6       1496.18       1584.86        22.05 o                         
  -1   2   6         42.71         67.08         1.97 o                         
   0   2   6        235.19        309.85         4.68 o                         
   1   2   6       7487.23       7570.41       149.29 o                         
   2   2   6       2112.24       2458.10        41.92 o                         
   3   2   6       5952.86       6171.73       186.02 o                         
   4   2   6       1363.70       1706.64        60.13 o                         
   5   2   6        280.12        284.65        15.17 o                         
   6   2   6       5364.68       5935.33       326.82 o                         
   7   2   6        202.09        155.07        27.30 o                         
  -9   3   6         36.96         24.58        11.13 o                         
  -8   3   6         49.77         29.24         7.45 o                         
  -7   3   6         49.00         40.47         6.43 o                         
  -6   3   6          4.55          8.90         5.53 o                         
  -5   3   6        132.73        136.70         9.28 o                         
  -4   3   6        671.33        725.31        12.71 o                         
  -3   3   6       4361.49       4707.81        90.65 o                         
  -2   3   6         42.42         42.63         1.91 o                         
  -1   3   6      10053.20      10839.41       218.21 o                         
   0   3   6        204.41        274.40         4.43 o                         
   1   3   6       4611.07       4877.85        86.87 o                         
   2   3   6          2.19          9.21         1.59 o                         
   3   3   6         55.16         73.32         8.33 o                         
   4   3   6        807.05        857.20        36.31 o                         
   5   3   6        256.01        316.07        17.09 o                         
   6   3   6        126.93        176.43        22.80 o                         
   7   3   6         10.40         10.71         4.15 o                         
  -9   4   6         43.49         21.64        11.49 o                         
  -8   4   6        276.68        301.48        22.97 o                         
  -7   4   6        144.20        168.61        12.10 o                         
  -6   4   6       3482.35       3186.27       136.75 o                         
  -5   4   6        296.99        299.17        13.25 o                         
  -4   4   6        296.56        339.34         7.68 o                         
  -3   4   6       3499.53       3617.11        66.31 o                         
  -2   4   6       2352.91       2432.56        36.03 o                         
  -1   4   6       2069.21       2179.47        28.36 o                         
   0   4   6        898.29       1078.87        13.99 o                         
   1   4   6      13394.27      15899.12       414.45 o                         
   2   4   6         74.41         96.84         3.24 o                         
   3   4   6       2735.83       2795.00        79.55 o                         
   4   4   6       1977.33       2184.07        69.94 o                         
   5   4   6          2.05         -1.24         3.29 o                         
   6   4   6          9.18         14.93         5.27 o                         
   7   4   6          6.56          1.43         3.28 o                         
  -9   5   6         88.50        126.21        37.68 o                         
  -8   5   6         41.90         82.82         9.66 o                         
  -7   5   6         66.75         66.83         7.94 o                         
  -6   5   6       1572.67       1610.51        72.92 o                         
  -5   5   6        409.86        428.42        17.73 o                         
  -4   5   6       5928.80       5919.68       161.70 o                         
  -3   5   6       3644.45       3533.71        64.18 o                         
  -2   5   6        362.29        408.99         6.64 o                         
  -1   5   6      20041.52      22522.84       595.43 o                         
   0   5   6        163.85        229.61         3.61 o                         
   1   5   6      11755.24      12689.85       299.46 o                         
   2   5   6       2824.73       2985.31        54.72 o                         
   3   5   6        733.08        766.61        21.24 o                         
   4   5   6       2155.03       2259.07        70.26 o                         
   5   5   6       4152.68       4084.18       157.94 o                         
   6   5   6        163.17        173.54        13.65 o                         
   7   5   6         50.80         31.75         8.14 o                         
  -8   6   6        430.31        386.98        26.85 o                         
  -7   6   6        247.89        241.30        15.08 o                         
  -6   6   6         36.68         33.23         7.05 o                         
  -5   6   6        130.14        112.16         7.18 o                         
  -4   6   6        934.38        901.95        22.15 o                         
  -3   6   6        113.33         88.35         3.33 o                         
  -2   6   6       1085.76       1166.16        18.68 o                         
  -1   6   6       1000.98       1115.32        14.21 o                         
   0   6   6       1206.86       1250.86        16.17 o                         
   1   6   6        418.24        402.11         7.15 o                         
   2   6   6         92.80        111.09         3.95 o                         
   3   6   6        973.75        983.55        28.04 o                         
   4   6   6         31.45         33.63         5.93 o                         
   5   6   6         21.39         17.44         4.15 o                         
   6   6   6       1051.06       1024.89        41.04 o                         
   7   6   6        193.85        194.00        10.86 o                         
  -8   7   6        125.67        202.22        14.28 o                         
  -7   7   6         13.38          8.71         4.71 o                         
  -6   7   6       1541.56       1694.07        88.66 o                         
  -5   7   6        386.29        346.35        14.89 o                         
  -4   7   6       4221.34       4078.74       100.67 o                         
  -3   7   6       5814.45       5651.59       117.31 o                         
  -2   7   6         76.85        101.07         3.38 o                         
  -1   7   6      22906.55      25325.12       727.93 o                         
   0   7   6       1101.49       1185.68        19.19 o                         
   1   7   6       9305.19       9562.17       223.60 o                         
   2   7   6       2701.19       2936.86        54.23 o                         
   3   7   6         13.81         15.35         3.20 o                         
   4   7   6       1205.19       1200.79        36.84 o                         
   5   7   6          8.91         13.78         4.42 o                         
   6   7   6        241.84        214.72        14.19 o                         
   7   7   6          2.58          1.82         2.86 o                         
  -8   8   6         83.10         75.94         8.76 o                         
  -7   8   6         12.67          8.40         5.49 o                         
  -6   8   6        366.34        365.12        21.00 o                         
  -5   8   6          1.79          3.63         3.25 o                         
  -4   8   6        946.84        940.29        24.84 o                         
  -3   8   6        703.57        721.44        12.68 o                         
  -2   8   6        254.54        271.32         5.19 o                         
  -1   8   6        786.55        910.43        14.22 o                         
   0   8   6        203.95        193.27         3.67 o                         
   1   8   6       1678.60       1915.65        35.03 o                         
   2   8   6        831.62        906.16        19.99 o                         
   3   8   6         12.77         29.30         3.89 o                         
   4   8   6        107.84        104.76         8.11 o                         
   5   8   6         82.46         88.31         8.97 o                         
   6   8   6        585.77        513.88        30.83 o                         
   7   8   6        120.20        111.17         9.53 o                         
  -8   9   6          0.25          9.37         4.47 o                         
  -7   9   6        700.05        685.48        37.04 o                         
  -6   9   6       1289.85       1228.49        75.32 o                         
  -5   9   6        546.04        567.89        30.23 o                         
  -4   9   6       3283.03       3184.79        82.75 o                         
  -3   9   6       4586.13       4537.83        92.37 o                         
  -2   9   6        967.70        943.57        15.58 o                         
  -1   9   6       6007.57       5535.63        96.94 o                         
   0   9   6        138.31        165.51         3.70 o                         
   1   9   6       4932.44       4764.21       109.91 o                         
   2   9   6       2422.13       2434.60        85.80 o                         
   3   9   6         51.69         58.02         5.36 o                         
   4   9   6       2554.57       2331.21        97.73 o                         
   5   9   6        889.41        799.34        31.26 o                         
   6   9   6         70.50         75.44         8.54 o                         
   7   9   6         13.85          9.40         3.29 o                         
  -8  10   6        744.48        692.04        28.91 o                         
  -7  10   6         11.41          9.43         6.43 o                         
  -6  10   6         15.52         10.97         5.32 o                         
  -5  10   6       1452.27       1474.73        56.56 o                         
  -4  10   6         15.33         11.84         3.19 o                         
  -3  10   6       1646.54       1738.54        35.34 o                         
  -2  10   6       2207.39       2222.13        40.84 o                         
  -1  10   6        178.57        186.65         4.25 o                         
   0  10   6        301.07        317.35         7.09 o                         
   1  10   6        512.69        444.37        10.04 o                         
   2  10   6         75.55         69.25         3.80 o                         
   3  10   6       2670.89       2533.65        91.83 o                         
   4  10   6        160.49        178.27         8.71 o                         
   5  10   6        147.55        136.52        10.26 o                         
   6  10   6        333.40        340.12        18.67 o                         
   7  10   6          8.29          6.46         2.92 o                         
  -8  11   6         58.59         73.04         6.76 o                         
  -7  11   6          5.84         10.76         5.64 o                         
  -6  11   6       2286.24       2147.06       115.06 o                         
  -5  11   6        169.04        146.13        12.15 o                         
  -4  11   6        327.42        290.57        11.05 o                         
  -3  11   6       1889.50       1855.26        41.39 o                         
  -2  11   6         47.70         56.58         2.68 o                         
  -1  11   6       9041.23       8857.90       245.07 o                         
   0  11   6        687.92        719.77        16.58 o                         
   1  11   6        551.61        501.33        15.38 o                         
   2  11   6        741.94        698.20        25.09 o                         
   3  11   6         11.13         12.53         3.20 o                         
   4  11   6       3143.62       2993.80       129.84 o                         
   5  11   6        346.56        321.61        17.94 o                         
   6  11   6        212.41        197.82        16.70 o                         
   7  11   6        101.73         88.43         8.61 o                         
  -8  12   6        233.54        291.07        18.16 o                         
  -7  12   6        204.21        218.77        17.09 o                         
  -6  12   6        614.20        563.83        30.61 o                         
  -5  12   6         93.80         90.14        10.56 o                         
  -4  12   6         48.17         54.09         5.00 o                         
  -3  12   6         47.19         38.50         3.66 o                         
  -2  12   6        608.60        602.36        21.70 o                         
  -1  12   6        272.10        281.30         9.24 o                         
   0  12   6        468.56        469.76        13.68 o                         
   1  12   6       2984.58       2536.67        81.21 o                         
   2  12   6       2384.43       2183.38        65.77 o                         
   3  12   6       2825.33       2690.85       100.54 o                         
   4  12   6        100.27         86.36         7.29 o                         
   5  12   6        759.91        665.04        37.99 o                         
   6  12   6       1642.11       1549.54       151.44 o                         
  -8  13   6          5.15         11.84         6.20 o                         
  -7  13   6        131.74        115.17        10.99 o                         
  -6  13   6        209.45        190.45        14.00 o                         
  -5  13   6        617.19        527.52        28.37 o                         
  -4  13   6        470.73        469.89        25.09 o                         
  -3  13   6        144.96        152.03         7.39 o                         
  -2  13   6         75.63         90.52         4.70 o                         
  -1  13   6       1737.35       1518.92        57.07 o                         
   0  13   6        704.61        671.04        26.10 o                         
   1  13   6       2427.07       2187.27        77.53 o                         
   2  13   6       1216.37       1029.05        36.18 o                         
   3  13   6        236.11        229.82        10.60 o                         
   4  13   6         29.18         41.08         5.28 o                         
   5  13   6         91.32         75.20         7.50 o                         
   6  13   6          3.28          3.54         3.61 o                         
  -7  14   6        450.47        442.85        30.56 o                         
  -6  14   6        814.19        778.73        34.78 o                         
  -5  14   6       2556.26       2596.03        92.54 o                         
  -4  14   6        597.20        628.91        26.67 o                         
  -3  14   6        826.52        805.49        34.54 o                         
  -2  14   6        336.04        275.80        11.94 o                         
  -1  14   6         70.21         59.80         3.92 o                         
   0  14   6        861.73        825.74        38.24 o                         
   1  14   6       3619.84       2991.94       123.20 o                         
   2  14   6       3547.47       3312.69       145.58 o                         
   3  14   6       2396.96       2100.69        98.07 o                         
   4  14   6        228.53        224.77        14.88 o                         
   5  14   6        121.34        144.90        11.34 o                         
   6  14   6       1067.05       1067.73        78.57 o                         
  -7  15   6         35.45         28.82         6.03 o                         
  -6  15   6        191.09        205.72        15.88 o                         
  -5  15   6         87.71         66.50         7.75 o                         
  -4  15   6        521.14        479.88        20.24 o                         
  -3  15   6          0.12          3.53         2.62 o                         
  -2  15   6        231.23        220.82         9.98 o                         
  -1  15   6        160.20        142.71         7.85 o                         
   0  15   6          0.69          3.29         2.53 o                         
   1  15   6        202.95        174.57         7.39 o                         
   2  15   6         13.44         13.57         3.31 o                         
   3  15   6         77.88         68.06         6.71 o                         
   4  15   6         71.67         47.20         7.72 o                         
   5  15   6         16.95         24.85         4.86 o                         
   6  15   6          0.88          2.66         3.03 o                         
  -7  16   6         15.90         23.48         5.03 o                         
  -6  16   6        391.06        390.76        19.80 o                         
  -5  16   6       1709.12       1781.38        70.86 o                         
  -4  16   6         81.13         78.73         9.35 o                         
  -3  16   6       2823.32       2587.41       136.14 o                         
  -2  16   6        954.81        803.69        34.40 o                         
  -1  16   6         69.97         70.68         5.07 o                         
   0  16   6         14.82         24.03         4.14 o                         
   1  16   6       4907.01       4305.26       157.47 o                         
   2  16   6         15.24         18.51         3.54 o                         
   3  16   6       1297.78       1189.09        62.50 o                         
   4  16   6        838.34        769.94        48.65 o                         
   5  16   6        128.99        133.50         8.82 o                         
   6  16   6       1061.13       1067.34        60.97 o                         
  -7  17   6         41.45         55.13         7.46 o                         
  -6  17   6         13.10         10.93         4.52 o                         
  -5  17   6          1.29          5.70         3.27 o                         
  -4  17   6          1.26          0.84         3.16 o                         
  -3  17   6        363.52        319.01        17.61 o                         
  -2  17   6       1101.53        961.97        46.10 o                         
  -1  17   6        855.47        773.00        25.05 o                         
   0  17   6         46.94         56.95         4.83 o                         
   1  17   6        389.26        356.33        13.27 o                         
   2  17   6        287.63        248.92        11.75 o                         
   3  17   6        670.30        651.06        39.63 o                         
   4  17   6        282.79        269.51        21.38 o                         
   5  17   6        278.79        286.58        13.29 o                         
  -7  18   6          3.69          7.10         4.29 o                         
  -6  18   6         57.37         51.12         5.84 o                         
  -5  18   6        136.07        146.15        12.00 o                         
  -4  18   6         34.19         29.68         6.25 o                         
  -3  18   6        310.93        301.25        15.34 o                         
  -2  18   6        613.15        575.53        19.90 o                         
  -1  18   6        288.95        276.76        11.24 o                         
   0  18   6         10.97          9.69         2.60 o                         
   1  18   6       1519.80       1524.53        52.33 o                         
   2  18   6          1.40          4.08         2.31 o                         
   3  18   6       2077.60       1856.05        75.07 o                         
   4  18   6        557.62        573.70        26.40 o                         
   5  18   6         22.45         20.46         4.03 o                         
  -6  19   6          5.93          9.31         3.08 o                         
  -5  19   6         17.67          8.69         3.76 o                         
  -4  19   6        160.79        174.54        12.38 o                         
  -3  19   6       1390.27       1386.82        44.21 o                         
  -2  19   6         13.50          7.53         2.66 o                         
  -1  19   6       3075.53       2911.70        83.61 o                         
   0  19   6         27.95         26.56         4.28 o                         
   1  19   6       1079.70       1086.14        31.44 o                         
   2  19   6        234.93        219.15        10.44 o                         
   3  19   6         24.33         29.19         4.10 o                         
   4  19   6         40.63         48.93         5.67 o                         
   5  19   6        238.32        260.63        11.92 o                         
  -6  20   6          8.69          5.76         3.93 o                         
  -5  20   6        149.29        114.93         8.99 o                         
  -4  20   6        196.22        184.05        12.07 o                         
  -3  20   6        472.47        470.91        18.22 o                         
  -2  20   6        154.47        133.46         9.08 o                         
  -1  20   6         13.04         17.10         3.16 o                         
   0  20   6          0.29          2.53         2.16 o                         
   1  20   6         71.10         75.48         5.87 o                         
   2  20   6        307.86        322.39        13.70 o                         
   3  20   6         28.76         30.70         3.95 o                         
   4  20   6        222.81        205.08        10.85 o                         
   5  20   6         26.86         14.00         4.08 o                         
  -6  21   6        523.54        639.15        30.89 o                         
  -5  21   6        106.07         91.68         7.37 o                         
  -4  21   6        292.72        311.89        15.08 o                         
  -3  21   6       1046.31       1076.67        34.92 o                         
  -2  21   6        165.06        151.62         9.16 o                         
  -1  21   6       2825.00       2914.49        81.36 o                         
   0  21   6         19.09         20.24         3.70 o                         
   1  21   6        551.09        569.29        16.90 o                         
   2  21   6        133.31        137.60         8.16 o                         
   3  21   6          1.23          0.54         1.54 o                         
   4  21   6        316.66        336.51        14.11 o                         
  -5  22   6         18.39          9.77         3.21 o                         
  -4  22   6          9.23          3.22         2.33 o                         
  -3  22   6        255.25        283.10        13.79 o                         
  -2  22   6          5.24          5.33         2.41 o                         
  -1  22   6        156.69        162.94         7.85 o                         
   0  22   6         12.57         11.99         3.05 o                         
   1  22   6        342.44        331.33        12.76 o                         
   2  22   6        116.03        132.53         6.79 o                         
   3  22   6         48.03         40.97         6.27 o                         
   4  22   6          5.49          2.01         1.98 o                         
  -5  23   6         34.11         29.53         4.26 o                         
  -4  23   6       1031.77       1009.05        37.18 o                         
  -3  23   6        155.26        177.89        11.09 o                         
  -2  23   6          8.21         15.20         4.28 o                         
  -1  23   6       1890.07       2000.23        56.52 o                         
   0  23   6         14.41         12.19         2.84 o                         
   1  23   6       1319.94       1377.46        42.39 o                         
   2  23   6        107.30        101.30         5.78 o                         
   3  23   6         32.56         32.07         4.81 o                         
  -4  24   6        157.89        141.74        17.16 o                         
  -3  24   6         46.73         38.96         4.42 o                         
  -2  24   6        114.19        105.31         6.42 o                         
  -1  24   6          0.36         -0.35         1.67 o                         
   0  24   6        107.91        104.86         6.39 o                         
   1  24   6         27.89         32.22         3.67 o                         
   2  24   6          2.95          1.10         1.91 o                         
   3  24   6        341.99        412.19        20.47 o                         
  -4  25   6        320.92        335.11        16.24 o                         
  -3  25   6        336.52        380.61        14.78 o                         
  -2  25   6          5.49          4.93         2.26 o                         
  -1  25   6        943.09       1004.54        33.23 o                         
   0  25   6        102.98         90.10         5.95 o                         
   1  25   6        537.59        557.16        22.05 o                         
   2  25   6        101.23         86.27         5.45 o                         
  -3  26   6         73.76         96.96         7.53 o                         
  -2  26   6          3.75          7.00         2.22 o                         
  -1  26   6         17.03         13.66         2.47 o                         
   0  26   6          1.73          1.44         1.58 o                         
   1  26   6        386.76        413.76        14.12 o                         
  -1  27   6        137.72        137.75         8.37 o                         
   0  27   6         16.85          9.28         3.24 o                         
  -8   1   7          6.46         -3.98         4.32 o                         
  -7   1   7       1176.86       1126.58        52.17 o                         
  -6   1   7        392.96        440.31        27.41 o                         
  -5   1   7         15.59          7.21         4.24 o                         
  -4   1   7        118.45        135.62         5.39 o                         
  -3   1   7       4293.73       4386.03        93.14 o                         
  -2   1   7          1.09          6.99         1.18 o                         
  -1   1   7       8803.20       9277.96       198.94 o                         
   0   1   7       5834.21       6515.89       119.45 o                         
   1   1   7        372.02        372.34         6.82 o                         
   2   1   7      15100.80      16592.47       521.17 o                         
   3   1   7         50.73         50.20         5.67 o                         
   4   1   7       4445.06       4741.00       208.35 o                         
   5   1   7         88.57        131.61        13.88 o                         
   6   1   7         78.06         97.69        11.38 o                         
   7   1   7        241.51        244.95        32.80 o                         
  -8   2   7         94.40         78.43        14.32 o                         
  -7   2   7         10.09          2.76         4.33 o                         
  -6   2   7        446.42        451.86        22.53 o                         
  -5   2   7        339.37        325.13        16.53 o                         
  -4   2   7        105.08         99.45         4.82 o                         
  -3   2   7        437.32        491.04        11.00 o                         
  -2   2   7          7.10         17.91         1.80 o                         
  -1   2   7       1785.49       2174.03        31.13 o                         
   0   2   7       3947.28       4509.64        70.88 o                         
   1   2   7         37.60         40.46         2.21 o                         
   2   2   7          0.28          4.94         1.39 o                         
   3   2   7        255.66        245.79        12.68 o                         
   4   2   7        925.72        960.58        42.39 o                         
   5   2   7        910.83        961.41        47.59 o                         
   6   2   7         78.44         73.70         9.31 o                         
   7   2   7        134.98        201.55        64.15 o                         
  -8   3   7        212.64        269.48        18.65 o                         
  -7   3   7        273.77        271.65        18.64 o                         
  -6   3   7         86.96        127.23        15.63 o                         
  -5   3   7        265.50        356.40        25.74 o                         
  -4   3   7        256.77        293.05         7.88 o                         
  -3   3   7       4517.96       4600.96        95.11 o                         
  -2   3   7        175.51        209.31         4.33 o                         
  -1   3   7       8606.01       9207.17       197.40 o                         
   0   3   7       2807.50       3042.23        47.28 o                         
   1   3   7        929.45       1045.77        15.76 o                         
   2   3   7       2726.47       2760.00        54.44 o                         
   3   3   7        442.23        496.49        19.06 o                         
   4   3   7       6110.79       6584.39       267.96 o                         
   5   3   7        385.74        489.37        21.73 o                         
   6   3   7         20.50         72.94        34.04 o                         
   7   3   7         61.81         58.43        15.98 o                         
  -8   4   7         51.71         57.12         7.90 o                         
  -7   4   7        118.67        157.39        11.66 o                         
  -6   4   7          1.22          8.19         4.04 o                         
  -5   4   7       4200.71       4266.96       152.19 o                         
  -4   4   7        191.99        192.72         7.10 o                         
  -3   4   7       2760.18       2746.30        52.04 o                         
  -2   4   7        289.37        264.89         4.87 o                         
  -1   4   7          6.70          8.60         1.12 o                         
   0   4   7       3374.58       3327.77        52.30 o                         
   1   4   7       1136.39       1123.86        17.01 o                         
   2   4   7        802.83        848.17        15.79 o                         
   3   4   7         35.08         36.26         5.19 o                         
   4   4   7         41.29         58.48         6.85 o                         
   5   4   7        227.89        249.37        13.44 o                         
   6   4   7        367.24        410.55        19.51 o                         
   7   4   7         41.58         29.88         7.22 o                         
  -8   5   7         81.11         58.69        11.10 o                         
  -7   5   7         37.80         39.40         7.72 o                         
  -6   5   7        425.93        409.78        22.77 o                         
  -5   5   7         57.13         87.71         8.10 o                         
  -4   5   7          8.13         12.31         2.20 o                         
  -3   5   7        458.88        460.46        10.61 o                         
  -2   5   7        418.63        438.40         8.07 o                         
  -1   5   7        546.50        493.51         7.32 o                         
   0   5   7        283.25        247.95         4.88 o                         
   1   5   7         11.24          8.24         1.43 o                         
   2   5   7       1499.24       1612.51        32.69 o                         
   3   5   7         18.71         25.64         3.76 o                         
   4   5   7         16.92         26.20         5.65 o                         
   5   5   7        571.45        581.04        22.87 o                         
   6   5   7         18.46         27.03         8.90 o                         
   7   5   7        175.96        191.95        16.76 o                         
  -8   6   7        670.56        671.61        33.78 o                         
  -7   6   7       2035.04       2200.34       128.08 o                         
  -6   6   7          8.59         18.57         5.61 o                         
  -5   6   7       4320.91       4080.27       186.34 o                         
  -4   6   7        109.36         96.81         5.22 o                         
  -3   6   7       5058.78       4917.69       101.95 o                         
  -2   6   7       1292.49       1209.49        19.47 o                         
  -1   6   7        280.76        277.81         4.77 o                         
   0   6   7       4949.94       5162.35        90.46 o                         
   1   6   7       3647.57       3645.88        65.96 o                         
   2   6   7       1490.31       1555.78        35.17 o                         
   3   6   7        182.05        175.32         8.15 o                         
   4   6   7       3315.44       3142.73       114.90 o                         
   5   6   7        693.00        688.71        25.43 o                         
   6   6   7       2661.48       2536.62        95.54 o                         
   7   6   7          8.14          8.65         5.31 o                         
  -8   7   7        323.82        305.71        21.71 o                         
  -7   7   7        206.97        197.73        14.11 o                         
  -6   7   7          6.91          5.27         4.46 o                         
  -5   7   7         18.43         28.70         5.05 o                         
  -4   7   7        192.39        188.99         8.28 o                         
  -3   7   7          1.43          6.84         1.62 o                         
  -2   7   7          2.75         10.35         1.47 o                         
  -1   7   7        435.13        516.02         7.88 o                         
   0   7   7       1175.01       1322.65        19.96 o                         
   1   7   7        195.12        198.70         4.95 o                         
   2   7   7        519.90        490.94        11.90 o                         
   3   7   7         30.92         32.49         4.78 o                         
   4   7   7        738.33        688.49        25.53 o                         
   5   7   7         83.83         73.90         7.22 o                         
   6   7   7        136.90        112.32        11.32 o                         
   7   7   7         70.36         67.60         9.38 o                         
  -8   8   7        162.47        167.45        12.17 o                         
  -7   8   7        628.70        674.50        42.66 o                         
  -6   8   7        309.04        287.36        16.08 o                         
  -5   8   7       2566.10       2435.46        98.65 o                         
  -4   8   7        207.69        204.73         8.95 o                         
  -3   8   7       6028.58       6259.45       164.92 o                         
  -2   8   7       4326.64       4487.98        85.21 o                         
  -1   8   7         30.49         48.29         2.03 o                         
   0   8   7       2190.23       2058.18        42.09 o                         
   1   8   7        602.67        517.44        11.93 o                         
   2   8   7        285.06        297.40        10.11 o                         
   3   8   7          0.32          6.18         2.83 o                         
   4   8   7       2448.66       2353.92        80.90 o                         
   5   8   7         35.45         52.70         5.90 o                         
   6   8   7        713.82        708.04        40.39 o                         
  -8   9   7         32.34         14.28         4.74 o                         
  -7   9   7        319.47        321.23        20.37 o                         
  -6   9   7        173.53        212.09        14.01 o                         
  -5   9   7        124.08        116.17         9.04 o                         
  -4   9   7         15.09         20.67         3.63 o                         
  -3   9   7          1.46          6.66         2.26 o                         
  -2   9   7        593.52        592.25        10.67 o                         
  -1   9   7       1792.68       1723.40        28.13 o                         
   0   9   7       1449.71       1384.51        30.17 o                         
   1   9   7        180.96        165.56         5.11 o                         
   2   9   7       1945.97       1765.52        57.97 o                         
   3   9   7        103.52         97.45         7.04 o                         
   4   9   7       1414.54       1306.54        40.18 o                         
   5   9   7         13.79         11.62         4.15 o                         
   6   9   7         17.87         20.32         4.74 o                         
  -8  10   7        461.24        434.93        23.39 o                         
  -7  10   7        223.33        295.49        20.13 o                         
  -6  10   7         73.86         86.56        10.49 o                         
  -5  10   7       4480.91       4381.22       162.15 o                         
  -4  10   7        166.10        194.85         9.27 o                         
  -3  10   7       3084.59       2922.87        77.20 o                         
  -2  10   7         13.33         17.30         1.90 o                         
  -1  10   7          0.78          4.26         1.45 o                         
   0  10   7       2669.76       2606.41        60.42 o                         
   1  10   7        419.75        396.16        16.35 o                         
   2  10   7          4.60          5.67         2.19 o                         
   3  10   7        479.75        412.60        17.27 o                         
   4  10   7       1096.66       1061.74        31.89 o                         
   5  10   7        217.20        203.32        12.85 o                         
   6  10   7       1065.14        948.16        48.95 o                         
  -8  11   7        108.38        128.10         9.55 o                         
  -7  11   7        445.94        435.87        24.96 o                         
  -6  11   7         22.41         16.31         5.81 o                         
  -5  11   7        391.58        358.12        17.87 o                         
  -4  11   7        590.88        625.09        20.47 o                         
  -3  11   7       2405.34       2319.76        59.21 o                         
  -2  11   7        668.56        676.93        16.56 o                         
  -1  11   7       2715.62       2428.67        58.27 o                         
   0  11   7        170.04        136.06         4.85 o                         
   1  11   7       1904.21       1793.00        63.50 o                         
   2  11   7       3439.82       3102.10       134.39 o                         
   3  11   7          0.08          4.40         2.35 o                         
   4  11   7       2083.14       2078.94        85.07 o                         
   5  11   7        167.59        149.54        11.61 o                         
   6  11   7          9.94          8.62         4.19 o                         
  -8  12   7        381.79        379.10        24.67 o                         
  -7  12   7         21.24         31.20         8.17 o                         
  -6  12   7        252.38        228.02        14.92 o                         
  -5  12   7       1180.75       1128.90        41.80 o                         
  -4  12   7          7.01         13.22         3.29 o                         
  -3  12   7       2567.20       2493.26        69.54 o                         
  -2  12   7        171.38        166.24         7.41 o                         
  -1  12   7        544.48        487.62        14.24 o                         
   0  12   7       9216.35       8376.05       326.35 o                         
   1  12   7       2046.71       1874.41        67.61 o                         
   2  12   7         19.24         22.41         3.76 o                         
   3  12   7         11.33         12.75         3.15 o                         
   4  12   7       1060.97       1023.13        56.03 o                         
   5  12   7        304.64        292.67        17.96 o                         
   6  12   7        203.09        204.78        16.20 o                         
  -7  13   7        113.32        116.88        12.50 o                         
  -6  13   7         41.43         49.34         8.10 o                         
  -5  13   7         88.25         72.39         7.57 o                         
  -4  13   7          2.28          5.19         3.01 o                         
  -3  13   7       1883.13       1686.08        64.32 o                         
  -2  13   7          0.96          3.00         2.46 o                         
  -1  13   7       3626.71       2970.97       115.44 o                         
   0  13   7       1744.98       1539.70        66.91 o                         
   1  13   7       2160.96       2005.57        71.23 o                         
   2  13   7       4146.75       3631.15       147.39 o                         
   3  13   7         19.74         12.37         3.24 o                         
   4  13   7       1161.63       1143.88        61.62 o                         
   5  13   7         25.68         32.02         7.30 o                         
   6  13   7          9.97         12.20         4.09 o                         
  -7  14   7         88.81         97.20        10.56 o                         
  -6  14   7        189.26        219.36        17.64 o                         
  -5  14   7         10.28         15.64         4.74 o                         
  -4  14   7          4.99         10.03         4.23 o                         
  -3  14   7          7.20          7.92         3.79 o                         
  -2  14   7          6.73          4.08         2.66 o                         
  -1  14   7        429.62        360.17        14.39 o                         
   0  14   7        632.44        544.26        21.51 o                         
   1  14   7        108.15         86.35         6.56 o                         
   2  14   7         81.18         88.26         6.22 o                         
   3  14   7        194.74        189.57        11.69 o                         
   4  14   7         89.42         99.50         7.29 o                         
   5  14   7         75.23         83.08         9.82 o                         
   6  14   7          3.93          3.03         3.15 o                         
  -7  15   7        208.24        228.57        13.58 o                         
  -6  15   7        527.26        530.41        23.90 o                         
  -5  15   7          0.83          9.83         4.27 o                         
  -4  15   7        822.40        745.67        38.40 o                         
  -3  15   7        815.42        747.78        35.20 o                         
  -2  15   7         11.01         19.73         3.81 o                         
  -1  15   7       3226.51       2830.84       140.40 o                         
   0  15   7         34.89         35.36         4.37 o                         
   1  15   7       1078.82        980.20        38.87 o                         
   2  15   7       7269.73       6533.82       307.00 o                         
   3  15   7        633.18        510.46        27.19 o                         
   4  15   7       2038.03       1797.93       112.12 o                         
   5  15   7         62.03         61.23         7.09 o                         
  -7  16   7         36.11         48.13         8.20 o                         
  -6  16   7          0.03          3.24         3.43 o                         
  -5  16   7        551.92        567.03        23.31 o                         
  -4  16   7          1.43          0.91         3.07 o                         
  -3  16   7        118.96        125.32         8.77 o                         
  -2  16   7          0.65         -0.06         1.69 o                         
  -1  16   7         64.40         61.93         4.85 o                         
   0  16   7         21.80         24.91         3.85 o                         
   1  16   7        127.17        131.29         6.96 o                         
   2  16   7        132.62        101.44         6.36 o                         
   3  16   7         47.04         38.34         5.19 o                         
   4  16   7          5.54          4.85         3.13 o                         
   5  16   7          4.45          8.13         3.38 o                         
  -7  17   7        399.07        476.71        32.72 o                         
  -6  17   7        314.30        316.71        15.07 o                         
  -5  17   7         10.78          3.23         3.93 o                         
  -4  17   7          6.85         25.37         7.15 o                         
  -3  17   7       2295.99       2281.47        99.02 o                         
  -2  17   7         80.77         79.04         6.69 o                         
  -1  17   7       3935.75       3685.35       151.47 o                         
   0  17   7        556.01        500.31        18.53 o                         
   1  17   7        238.08        236.20         9.77 o                         
   2  17   7       1148.14       1107.95        45.28 o                         
   3  17   7         43.49         52.19         5.77 o                         
   4  17   7       1956.37       1963.72       112.93 o                         
   5  17   7         70.05         73.39         7.43 o                         
  -6  18   7        161.25        141.25         9.35 o                         
  -5  18   7        220.77        238.72        13.43 o                         
  -4  18   7        841.95        821.42        33.00 o                         
  -3  18   7        289.00        265.63        13.94 o                         
  -2  18   7        657.85        669.75        25.54 o                         
  -1  18   7        106.21        103.79         6.72 o                         
   0  18   7        358.71        329.93        13.17 o                         
   1  18   7        816.07        750.45        25.83 o                         
   2  18   7        282.39        243.79        12.99 o                         
   3  18   7         81.47         90.99         7.04 o                         
   4  18   7          4.37          1.88         2.00 o                         
   5  18   7        232.24        227.50        15.48 o                         
  -6  19   7        253.09        260.28        14.52 o                         
  -5  19   7          3.63          1.80         2.63 o                         
  -4  19   7        346.80        329.09        16.47 o                         
  -3  19   7        384.44        372.80        15.65 o                         
  -2  19   7        100.27         81.65         7.13 o                         
  -1  19   7        473.60        439.62        18.18 o                         
   0  19   7        378.23        330.92        12.62 o                         
   1  19   7        298.61        283.32        11.37 o                         
   2  19   7       1555.42       1470.30        51.83 o                         
   3  19   7        221.58        202.93        10.13 o                         
   4  19   7        665.07        701.13        24.40 o                         
  -6  20   7        121.94        115.72         9.13 o                         
  -5  20   7       2053.79       2152.25       116.87 o                         
  -4  20   7        140.27        140.42        10.45 o                         
  -3  20   7        363.81        358.20        16.30 o                         
  -2  20   7        514.17        572.45        20.43 o                         
  -1  20   7         20.58         27.31         3.95 o                         
   0  20   7        407.71        410.31        13.67 o                         
   1  20   7        396.27        386.18        12.70 o                         
   2  20   7        135.39        161.48        10.01 o                         
   3  20   7          3.07          2.85         2.27 o                         
   4  20   7         36.26         25.26         3.99 o                         
  -5  21   7         13.81         10.00         3.71 o                         
  -4  21   7         39.40         28.56         4.92 o                         
  -3  21   7        362.25        378.80        14.84 o                         
  -2  21   7          1.54          2.27         2.20 o                         
  -1  21   7        385.26        352.62        13.26 o                         
   0  21   7         27.37         26.28         3.82 o                         
   1  21   7          3.65          4.98         2.05 o                         
   2  21   7        215.35        201.51        10.41 o                         
   3  21   7          6.38          7.55         2.35 o                         
   4  21   7          0.63          0.26         1.82 o                         
  -5  22   7        479.54        616.87        23.36 o                         
  -4  22   7        305.26        310.18        14.18 o                         
  -3  22   7       1338.66       1356.69        42.17 o                         
  -2  22   7        846.74        850.07        25.27 o                         
  -1  22   7         16.95         18.42         3.15 o                         
   0  22   7        565.10        555.96        18.38 o                         
   1  22   7        141.75        132.98         6.24 o                         
   2  22   7         19.22         14.50         3.12 o                         
   3  22   7        219.00        248.88        11.06 o                         
  -4  23   7        879.07        954.44        33.20 o                         
  -3  23   7         10.46         10.30         2.96 o                         
  -2  23   7        226.23        212.24        12.87 o                         
  -1  23   7        256.34        230.45        13.07 o                         
   0  23   7         77.73         78.22         5.73 o                         
   1  23   7         94.74         98.84         6.94 o                         
   2  23   7          6.42          7.01         2.53 o                         
   3  23   7          0.14          0.34         2.32 o                         
  -4  24   7         40.99         40.48         7.80 o                         
  -3  24   7        304.64        329.81        18.06 o                         
  -2  24   7         46.45         49.98         3.87 o                         
  -1  24   7         15.03         11.46         2.61 o                         
   0  24   7        489.24        514.41        23.51 o                         
   1  24   7        102.04        108.35         9.20 o                         
   2  24   7         80.03         95.15         6.37 o                         
  -3  25   7          1.79          3.06         2.36 o                         
  -2  25   7        119.39        113.29         5.96 o                         
  -1  25   7         12.80          5.22         2.03 o                         
   0  25   7         11.54          8.98         2.46 o                         
   1  25   7         37.06         38.50         4.38 o                         
  -2  26   7         10.18          6.16         2.61 o                         
  -1  26   7          4.52          9.23         4.01 o                         
   0  26   7        360.67        376.73        14.80 o                         
  -8   0   8        344.31        339.42       110.75 o                         
  -7   0   8       3104.24       3436.44       238.52 o                         
  -6   0   8        356.80        364.30        40.22 o                         
  -5   0   8       3229.07       3427.45       248.74 o                         
  -4   0   8        175.07        214.88        16.15 o                         
  -3   0   8        618.02        654.68        24.35 o                         
  -2   0   8      12058.90      12641.76       440.34 o                         
  -1   0   8       2480.34       2669.12        58.01 o                         
   0   0   8       8896.28       9762.41       341.45 o                         
   1   0   8         55.06         76.33         5.29 o                         
   2   0   8        169.10        139.13        11.22 o                         
   3   0   8       4296.86       4859.21       274.67 o                         
   4   0   8       1592.45       1578.11       101.19 o                         
   5   0   8        908.06        955.64        63.63 o                         
   6   0   8        717.32        700.20        49.22 o                         
  -8   1   8        619.49        688.73        35.44 o                         
  -7   1   8         10.30          7.37         5.24 o                         
  -6   1   8          4.72          7.11         4.64 o                         
  -5   1   8         10.89         15.54         7.22 o                         
  -4   1   8        111.70        124.72         7.69 o                         
  -3   1   8        326.42        439.59        12.25 o                         
  -2   1   8        581.24        681.57        11.36 o                         
  -1   1   8        314.32        369.22         6.06 o                         
   0   1   8        313.22        380.48         8.34 o                         
   1   1   8        186.27        192.88         4.91 o                         
   2   1   8        621.13        687.69        18.23 o                         
   3   1   8        649.28        707.67        32.70 o                         
   4   1   8       1155.73       1219.86        56.12 o                         
   5   1   8        194.54        229.47        17.06 o                         
   6   1   8          5.42          2.40         3.11 o                         
  -8   2   8       1396.79       1328.12       117.63 o                         
  -7   2   8        285.72        419.60        24.42 o                         
  -6   2   8        108.46        145.12        13.74 o                         
  -5   2   8       2224.21       2299.41        82.52 o                         
  -4   2   8        146.13        185.72        14.09 o                         
  -3   2   8        243.54        267.88         7.44 o                         
  -2   2   8      13186.95      14500.57       374.03 o                         
  -1   2   8        222.75        260.34         5.11 o                         
   0   2   8       6031.87       6103.86       134.61 o                         
   1   2   8          1.95          4.83         1.23 o                         
   2   2   8          0.59          5.65         2.73 o                         
   3   2   8       1746.19       1914.22        74.25 o                         
   4   2   8        319.82        313.19        18.21 o                         
   5   2   8        119.86        148.93        13.52 o                         
   6   2   8        136.80        120.40         9.51 o                         
  -8   3   8          4.68         30.53        16.52 o                         
  -7   3   8        113.78        131.28        14.49 o                         
  -6   3   8        269.64        295.11        15.46 o                         
  -5   3   8          5.74          9.18         4.41 o                         
  -4   3   8       1031.84       1091.05        31.26 o                         
  -3   3   8        276.07        293.27         8.19 o                         
  -2   3   8          0.60          7.84         1.22 o                         
  -1   3   8        353.97        406.79         6.95 o                         
   0   3   8        322.14        270.13         6.37 o                         
   1   3   8         17.37         16.57         1.80 o                         
   2   3   8       1332.52       1282.89        30.72 o                         
   3   3   8         15.94         14.63         5.80 o                         
   4   3   8         18.67         22.62         6.81 o                         
   5   3   8        284.16        345.93        20.99 o                         
   6   3   8         19.64         12.94         4.17 o                         
  -8   4   8        380.69        372.78        22.72 o                         
  -7   4   8        160.40        122.05        12.92 o                         
  -6   4   8          8.37         10.68         4.31 o                         
  -5   4   8       1407.22       1438.40        51.14 o                         
  -4   4   8         61.96         63.04         5.34 o                         
  -3   4   8        294.30        294.70         9.37 o                         
  -2   4   8        389.81        359.50         7.01 o                         
  -1   4   8        841.24       1034.39        14.84 o                         
   0   4   8       8616.06       9181.38       216.26 o                         
   1   4   8         36.91         35.69         2.56 o                         
   2   4   8         40.66         64.58         4.46 o                         
   3   4   8       4561.39       4576.91       155.62 o                         
   4   4   8        601.78        618.06        25.48 o                         
   5   4   8        192.00        254.99        20.18 o                         
   6   4   8         20.83         10.84         4.59 o                         
  -8   5   8        147.12        143.03        16.79 o                         
  -7   5   8       1290.46       1154.91        61.96 o                         
  -6   5   8        967.57       1021.11        39.19 o                         
  -5   5   8         12.50         37.71         7.24 o                         
  -4   5   8       2894.22       2951.75       104.85 o                         
  -3   5   8       2179.40       2330.87        60.42 o                         
  -2   5   8       2208.09       2332.80        40.88 o                         
  -1   5   8         63.96        106.84         2.86 o                         
   0   5   8       2075.41       2084.05        34.39 o                         
   1   5   8         11.98         15.80         1.74 o                         
   2   5   8       6665.76       6571.81       200.00 o                         
   3   5   8       2701.87       2805.45        88.59 o                         
   4   5   8       1058.91       1053.89        37.79 o                         
   5   5   8       2182.31       2249.44        75.87 o                         
   6   5   8         92.00         74.57        11.30 o                         
  -8   6   8         99.80         82.75        10.54 o                         
  -7   6   8        105.14        114.15         9.57 o                         
  -6   6   8         77.94         86.96         8.73 o                         
  -5   6   8       1213.76       1196.55        45.49 o                         
  -4   6   8        418.68        478.46        17.30 o                         
  -3   6   8         31.83         33.88         4.31 o                         
  -2   6   8       2019.89       2103.33        37.39 o                         
  -1   6   8       1865.55       2038.04        33.77 o                         
   0   6   8       6022.63       6345.92       148.16 o                         
   1   6   8         41.49         56.94         3.10 o                         
   2   6   8        347.02        352.41        12.02 o                         
   3   6   8         55.29         52.72         5.07 o                         
   4   6   8        174.49        158.78        10.19 o                         
   5   6   8        516.01        474.07        18.44 o                         
   6   6   8         17.04         14.48         4.27 o                         
  -8   7   8        136.54        139.22        14.62 o                         
  -7   7   8        437.26        360.60        21.51 o                         
  -6   7   8        253.67        299.01        19.24 o                         
  -5   7   8        493.93        432.60        18.50 o                         
  -4   7   8       1293.32       1242.32        36.87 o                         
  -3   7   8       1287.34       1310.54        32.31 o                         
  -2   7   8         11.94         12.38         1.86 o                         
  -1   7   8        686.38        702.42        13.45 o                         
   0   7   8       2344.73       2270.61        51.23 o                         
   1   7   8        414.01        428.57        10.77 o                         
   2   7   8      13529.19      13176.58       527.34 o                         
   3   7   8        353.63        357.47        15.46 o                         
   4   7   8         39.51         37.96         5.90 o                         
   5   7   8        521.88        589.72        22.31 o                         
   6   7   8         58.85         65.48         6.58 o                         
  -8   8   8         44.72         34.06         7.66 o                         
  -7   8   8        114.91        106.26         9.11 o                         
  -6   8   8         80.04         80.20         9.22 o                         
  -5   8   8        648.95        588.38        23.00 o                         
  -4   8   8         17.64         26.74         4.02 o                         
  -3   8   8        291.24        313.53        11.10 o                         
  -2   8   8         14.21         18.65         2.17 o                         
  -1   8   8        152.99        158.79         6.73 o                         
   0   8   8        629.33        626.38        16.57 o                         
   1   8   8        280.12        298.34         9.07 o                         
   2   8   8        144.40        142.19         7.27 o                         
   3   8   8        148.96        159.84         7.97 o                         
   4   8   8         32.25         27.80         4.44 o                         
   5   8   8         14.68         20.10         4.27 o                         
   6   8   8         85.67         84.47         7.59 o                         
  -8   9   8         15.89         15.04         5.84 o                         
  -7   9   8        284.74        229.72        15.43 o                         
  -6   9   8         29.01         41.19         7.01 o                         
  -5   9   8         16.38          9.59         3.76 o                         
  -4   9   8       2379.25       2346.22        70.54 o                         
  -3   9   8        747.30        760.24        21.94 o                         
  -2   9   8         77.20         81.22         4.00 o                         
  -1   9   8        132.22        143.28         6.64 o                         
   0   9   8       1552.61       1420.62        43.30 o                         
   1   9   8        808.65        795.83        30.18 o                         
   2   9   8       2049.49       1928.36        73.10 o                         
   3   9   8        357.89        354.77        15.96 o                         
   4   9   8       1099.64       1018.66        31.78 o                         
   5   9   8       1744.06       1822.53        71.55 o                         
   6   9   8          1.47          1.98         2.44 o                         
  -8  10   8          3.79          4.28         4.38 o                         
  -7  10   8         11.80          4.06         4.07 o                         
  -6  10   8         14.21          9.05         4.26 o                         
  -5  10   8        154.78        149.18         9.53 o                         
  -4  10   8       1141.56       1109.12        34.30 o                         
  -3  10   8        347.07        328.84        11.18 o                         
  -2  10   8       2985.22       2855.25        81.30 o                         
  -1  10   8        740.52        757.29        27.05 o                         
   0  10   8       2062.57       1800.03        52.03 o                         
   1  10   8          0.24          1.84         1.81 o                         
   2  10   8          4.88         11.08         2.94 o                         
   3  10   8        116.33        122.62         7.44 o                         
   4  10   8         10.98         14.60         3.64 o                         
   5  10   8         43.88         60.80         6.73 o                         
   6  10   8        107.13         97.66         8.23 o                         
  -8  11   8         25.51         15.55         6.48 o                         
  -7  11   8        625.07        575.70        29.44 o                         
  -6  11   8         80.92         60.21         8.75 o                         
  -5  11   8         77.78         93.53         7.45 o                         
  -4  11   8        280.63        270.60        11.99 o                         
  -3  11   8        268.33        222.18         9.63 o                         
  -2  11   8         94.08         98.50         6.47 o                         
  -1  11   8       1776.42       1692.73        57.52 o                         
   0  11   8       5075.27       4629.58       144.61 o                         
   1  11   8        699.90        661.04        22.61 o                         
   2  11   8        411.50        377.70        15.47 o                         
   3  11   8          0.22          1.81         2.13 o                         
   4  11   8        256.02        248.60         9.67 o                         
   5  11   8        662.06        676.17        33.69 o                         
   6  11   8        248.52        223.19        15.20 o                         
  -7  12   8        394.94        472.21        23.50 o                         
  -6  12   8          3.50          6.10         4.59 o                         
  -5  12   8       1439.89       1525.68        50.44 o                         
  -4  12   8        783.10        760.50        24.20 o                         
  -3  12   8         49.73         34.60         4.32 o                         
  -2  12   8       4093.38       3803.49       145.47 o                         
  -1  12   8        155.84        151.42         8.36 o                         
   0  12   8        419.98        351.24        15.48 o                         
   1  12   8          1.58          3.23         2.21 o                         
   2  12   8          3.21          3.04         2.22 o                         
   3  12   8        346.15        305.82        13.11 o                         
   4  12   8        349.24        348.10        17.16 o                         
   5  12   8        113.08        129.35         8.79 o                         
  -7  13   8         18.16          8.62         5.10 o                         
  -6  13   8         59.00         38.24         7.39 o                         
  -5  13   8        616.34        607.76        28.05 o                         
  -4  13   8       1048.50       1028.38        31.09 o                         
  -3  13   8        472.33        417.66        21.67 o                         
  -2  13   8        125.18        101.11         7.51 o                         
  -1  13   8         25.33         33.02         5.77 o                         
   0  13   8        114.49        116.71         6.87 o                         
   1  13   8         81.93         73.75         6.09 o                         
   2  13   8       1595.51       1407.71        60.70 o                         
   3  13   8         80.98         72.12         6.13 o                         
   4  13   8         16.86          9.23         2.86 o                         
   5  13   8        425.30        433.19        24.51 o                         
  -7  14   8        142.03        200.18        12.79 o                         
  -6  14   8         48.31         57.62         9.06 o                         
  -5  14   8        321.12        329.21        17.84 o                         
  -4  14   8       1831.48       1859.42        66.75 o                         
  -3  14   8        590.60        521.12        28.68 o                         
  -2  14   8       4202.56       3748.59       147.33 o                         
  -1  14   8        134.86        117.41         8.26 o                         
   0  14   8       5391.14       4675.73       187.21 o                         
   1  14   8       1294.17       1124.96        46.47 o                         
   2  14   8       1526.85       1405.35        60.60 o                         
   3  14   8        172.67        172.68         8.62 o                         
   4  14   8        372.23        316.82        17.75 o                         
   5  14   8        228.73        245.77        11.27 o                         
  -7  15   8         94.26        118.38         9.48 o                         
  -6  15   8         75.61         66.74         8.03 o                         
  -5  15   8          0.95          1.34         2.42 o                         
  -4  15   8          0.92          2.27         2.55 o                         
  -3  15   8        594.59        497.63        24.29 o                         
  -2  15   8         32.36         26.95         4.56 o                         
  -1  15   8          7.02          3.25         2.54 o                         
   0  15   8        232.67        216.84        13.42 o                         
   1  15   8          3.10          9.31         3.05 o                         
   2  15   8          5.49          3.54         2.40 o                         
   3  15   8         93.61         88.41         6.41 o                         
   4  15   8        432.27        412.20        29.44 o                         
   5  15   8         49.36         39.56         5.93 o                         
  -7  16   8        220.04        297.12        15.71 o                         
  -6  16   8         22.48         16.64         4.70 o                         
  -5  16   8        678.23        688.59        30.85 o                         
  -4  16   8        285.30        299.31        17.18 o                         
  -3  16   8        148.33        131.22         9.07 o                         
  -2  16   8       1189.61       1049.46        59.64 o                         
  -1  16   8        150.96        138.98         8.24 o                         
   0  16   8       3829.43       3352.21       174.03 o                         
   1  16   8        239.00        219.53        12.31 o                         
   2  16   8         70.16         74.50         5.63 o                         
   3  16   8        804.41        742.54        36.29 o                         
   4  16   8        301.80        294.42        25.57 o                         
   5  16   8        289.67        315.81        17.25 o                         
  -6  17   8        243.04        241.53        12.21 o                         
  -5  17   8        227.99        241.03        14.43 o                         
  -4  17   8       1242.61       1288.34        44.57 o                         
  -3  17   8          7.51         13.92         3.26 o                         
  -2  17   8         10.05         11.51         3.32 o                         
  -1  17   8         39.34         35.93         5.18 o                         
   0  17   8       1275.56       1118.49        53.79 o                         
   1  17   8        131.82        101.98         6.76 o                         
   2  17   8          9.36         12.80         2.75 o                         
   3  17   8         42.37         31.14         4.45 o                         
   4  17   8        364.99        406.87        15.39 o                         
  -6  18   8         41.40         41.71         6.62 o                         
  -5  18   8       2394.03       2253.04       163.90 o                         
  -4  18   8        268.46        316.66        15.92 o                         
  -3  18   8        148.17        141.67         9.48 o                         
  -2  18   8       2127.83       2029.20        84.65 o                         
  -1  18   8          0.32          1.91         2.69 o                         
   0  18   8       1696.09       1655.26        67.03 o                         
   1  18   8        252.23        221.81        10.54 o                         
   2  18   8         27.27         20.56         3.76 o                         
   3  18   8        708.33        660.46        32.81 o                         
   4  18   8         97.35         99.87         8.69 o                         
  -6  19   8        145.88        154.87         9.27 o                         
  -5  19   8         22.25         11.75         3.65 o                         
  -4  19   8         10.29         15.50         3.71 o                         
  -3  19   8         76.68         63.52         5.34 o                         
  -2  19   8        455.81        456.86        17.22 o                         
  -1  19   8         23.92         28.26         4.09 o                         
   0  19   8          1.74          0.38         1.66 o                         
   1  19   8         42.29         57.30         5.22 o                         
   2  19   8        247.48        236.83        11.79 o                         
   3  19   8        175.80        180.54         9.45 o                         
   4  19   8        276.65        293.39        11.45 o                         
  -5  20   8         29.15         19.27         4.56 o                         
  -4  20   8          1.75          0.71         1.91 o                         
  -3  20   8         39.17         37.30         5.23 o                         
  -2  20   8        555.66        592.35        20.35 o                         
  -1  20   8          1.98          2.06         2.20 o                         
   0  20   8        107.86        114.81         6.31 o                         
   1  20   8         31.41         22.01         3.83 o                         
   2  20   8         60.29         52.90         4.61 o                         
   3  20   8        368.78        347.14        16.92 o                         
  -5  21   8          0.57          1.07         2.22 o                         
  -4  21   8        200.76        220.80        12.84 o                         
  -3  21   8        320.73        330.13        16.93 o                         
  -2  21   8        179.59        217.84         9.43 o                         
  -1  21   8        344.38        318.56        16.27 o                         
   0  21   8        267.54        272.41         9.89 o                         
   1  21   8          5.81          4.42         2.33 o                         
   2  21   8        766.62        785.98        40.07 o                         
   3  21   8          0.40         -0.36         1.73 o                         
  -4  22   8          0.31          3.15         2.24 o                         
  -3  22   8         29.60         34.62         4.16 o                         
  -2  22   8         43.55         49.23         4.30 o                         
  -1  22   8          3.96          4.45         2.19 o                         
   0  22   8        132.17        133.01         6.70 o                         
   1  22   8          7.74          8.62         2.41 o                         
   2  22   8          0.19          0.93         1.72 o                         
  -4  23   8        341.19        395.57        14.60 o                         
  -3  23   8        331.05        324.96        19.97 o                         
  -2  23   8          0.81          1.83         1.70 o                         
  -1  23   8          5.92          3.94         1.88 o                         
   0  23   8        629.70        671.21        19.46 o                         
   1  23   8        176.23        179.43        17.56 o                         
   2  23   8       1226.29       1355.51        45.86 o                         
  -3  24   8         80.29         70.42         8.20 o                         
  -2  24   8        198.81        218.48        10.57 o                         
  -1  24   8          2.28          2.24         1.99 o                         
   0  24   8         78.28         66.00         4.56 o                         
   1  24   8         14.16         17.20         3.48 o                         
  -2  25   8         10.49         10.22         2.78 o                         
  -1  25   8          1.17          1.93         2.18 o                         
   0  25   8        201.49        196.55        10.34 o                         
  -8   1   9         24.40         70.82        13.44 o                         
  -7   1   9         77.58         78.78        11.42 o                         
  -6   1   9       1973.74       2273.03       118.16 o                         
  -5   1   9          3.18          3.88         6.07 o                         
  -4   1   9       3114.51       3237.92       102.88 o                         
  -3   1   9         26.28         36.61         4.33 o                         
  -2   1   9        637.03        710.37        13.11 o                         
  -1   1   9       5683.53       6074.25       158.24 o                         
   0   1   9       2630.84       2637.00        76.68 o                         
   1   1   9       2142.04       2165.26       106.93 o                         
   2   1   9        812.86        864.93        24.64 o                         
   3   1   9        489.36        536.94        29.23 o                         
   4   1   9        240.30        292.00        21.88 o                         
   5   1   9       1655.15       1757.68        80.80 o                         
   6   1   9         36.70         46.20         6.61 o                         
  -8   2   9        157.08        160.98        16.99 o                         
  -7   2   9         97.70         85.56        12.85 o                         
  -6   2   9        103.92        123.11        14.34 o                         
  -5   2   9         14.11         20.68         5.34 o                         
  -4   2   9         51.99         64.86         7.42 o                         
  -3   2   9        146.18        193.51        10.44 o                         
  -2   2   9          2.84          9.57         1.74 o                         
  -1   2   9        915.31       1009.40        28.01 o                         
   0   2   9       1658.93       1794.18        47.72 o                         
   1   2   9        574.05        520.45        16.32 o                         
   2   2   9        439.71        502.69        17.59 o                         
   3   2   9         56.71         73.13         7.53 o                         
   4   2   9         36.87         48.42         8.78 o                         
   5   2   9          6.98          8.42         4.80 o                         
   6   2   9          0.99          0.87         2.48 o                         
  -8   3   9        180.86        256.63        16.83 o                         
  -7   3   9        121.85         99.97        10.48 o                         
  -6   3   9        904.41       1026.23        47.70 o                         
  -5   3   9        220.33        230.36        13.04 o                         
  -4   3   9       2130.63       2180.49        63.03 o                         
  -3   3   9       1067.74       1101.04        28.80 o                         
  -2   3   9        130.40        148.20         4.94 o                         
  -1   3   9        891.67        864.66        18.71 o                         
   0   3   9        479.47        474.37        12.83 o                         
   1   3   9         52.59         68.04         6.80 o                         
   2   3   9         77.69         71.56         5.59 o                         
   3   3   9         27.93         40.92         6.74 o                         
   4   3   9         40.60         30.78         5.64 o                         
   5   3   9       1115.56       1182.45        42.49 o                         
   6   3   9          1.38          0.58         2.15 o                         
  -8   4   9         95.55        102.00        11.94 o                         
  -7   4   9         25.34         34.56         6.75 o                         
  -6   4   9        128.84        112.32         9.63 o                         
  -5   4   9         64.53         75.00         7.51 o                         
  -4   4   9        498.62        579.63        21.46 o                         
  -3   4   9        657.93        703.06        20.30 o                         
  -2   4   9       4320.80       4393.93       108.18 o                         
  -1   4   9          5.32         10.43         1.89 o                         
   0   4   9       1148.79       1169.13        26.35 o                         
   1   4   9       3578.67       3511.33        97.91 o                         
   2   4   9       3671.68       3733.73       108.75 o                         
   3   4   9       5021.90       4839.34       180.34 o                         
   4   4   9        489.29        452.80        19.20 o                         
   5   4   9        330.82        376.66        29.71 o                         
   6   4   9         68.53         82.64         6.98 o                         
  -8   5   9        188.76        219.43        19.28 o                         
  -7   5   9          9.86         12.51         5.66 o                         
  -6   5   9        780.80        819.51        31.78 o                         
  -5   5   9        164.38        143.70         9.37 o                         
  -4   5   9        752.85        752.70        23.32 o                         
  -3   5   9          6.88          9.91         2.88 o                         
  -2   5   9         98.61        111.48         5.37 o                         
  -1   5   9         35.98         28.20         2.64 o                         
   0   5   9         24.85         26.13         2.99 o                         
   1   5   9        244.13        253.10         9.60 o                         
   2   5   9        160.34        157.73         7.88 o                         
   3   5   9        392.15        409.99        17.48 o                         
   4   5   9         30.92         27.66         5.23 o                         
   5   5   9        424.17        394.87        14.83 o                         
   6   5   9        164.21        152.32        11.31 o                         
  -8   6   9        117.35        120.16        12.83 o                         
  -7   6   9        711.40        789.88        46.21 o                         
  -6   6   9        386.02        320.29        16.70 o                         
  -5   6   9        319.30        329.30        15.72 o                         
  -4   6   9       2649.81       2873.06        85.09 o                         
  -3   6   9          3.78          6.01         2.48 o                         
  -2   6   9       6296.87       6115.49       173.82 o                         
  -1   6   9         52.47         47.01         3.38 o                         
   0   6   9        314.90        299.84        12.92 o                         
   1   6   9       3666.88       3633.99       105.04 o                         
   2   6   9        226.90        226.08         8.60 o                         
   3   6   9       1387.55       1417.63        42.91 o                         
   4   6   9         72.36         77.34         7.79 o                         
   5   6   9        287.01        290.20        12.38 o                         
   6   6   9        482.70        524.16        21.88 o                         
  -8   7   9         74.74         58.78         9.69 o                         
  -7   7   9         83.46         75.02         7.50 o                         
  -6   7   9        194.58        213.56        13.34 o                         
  -5   7   9        508.57        483.74        20.99 o                         
  -4   7   9         41.87         56.57         5.46 o                         
  -3   7   9       1079.33       1073.12        31.87 o                         
  -2   7   9        245.21        266.15         9.85 o                         
  -1   7   9        337.88        370.19        12.06 o                         
   0   7   9        117.18        135.43         8.20 o                         
   1   7   9        273.82        264.24         9.63 o                         
   2   7   9        661.93        638.38        18.30 o                         
   3   7   9          1.94          5.59         3.00 o                         
   4   7   9        146.51        173.13        10.67 o                         
   5   7   9         64.91         59.65         5.86 o                         
   6   7   9         84.80         75.85         7.37 o                         
  -8   8   9        217.70        199.42        17.54 o                         
  -7   8   9        165.93        185.88        12.56 o                         
  -6   8   9         82.25         55.94         7.81 o                         
  -5   8   9        172.95        160.16        10.46 o                         
  -4   8   9        200.79        209.92        10.07 o                         
  -3   8   9          1.54          2.82         2.53 o                         
  -2   8   9       1885.34       1826.70        51.76 o                         
  -1   8   9         88.06         93.61         5.87 o                         
   0   8   9        670.61        640.91        24.22 o                         
   1   8   9       2976.44       2777.47        83.12 o                         
   2   8   9         28.90         22.99         3.71 o                         
   3   8   9       4414.70       4186.28       134.92 o                         
   4   8   9          9.50          9.37         3.58 o                         
   5   8   9        103.17        119.96         8.64 o                         
  -8   9   9         71.73         69.15        16.57 o                         
  -7   9   9         89.78         67.78         8.26 o                         
  -6   9   9        377.93        400.66        21.57 o                         
  -5   9   9        156.91        186.03        11.23 o                         
  -4   9   9       1545.29       1562.14        43.96 o                         
  -3   9   9        388.30        387.49        15.46 o                         
  -2   9   9        211.51        201.67        10.44 o                         
  -1   9   9         10.50         16.71         3.31 o                         
   0   9   9        134.39        143.34         9.04 o                         
   1   9   9         94.85         85.54         6.19 o                         
   2   9   9        124.60        132.21         7.00 o                         
   3   9   9          4.31          1.92         2.10 o                         
   4   9   9        417.08        388.38        15.93 o                         
   5   9   9         92.59        101.45         7.86 o                         
  -7  10   9        109.44        127.33        12.46 o                         
  -6  10   9         17.92         10.12         4.36 o                         
  -5  10   9          1.49          4.07         2.96 o                         
  -4  10   9        655.78        693.91        21.67 o                         
  -3  10   9          3.17          8.59         2.97 o                         
  -2  10   9       6246.92       5915.28       205.88 o                         
  -1  10   9         24.92         31.40         4.45 o                         
   0  10   9        989.06        944.04        44.60 o                         
   1  10   9       3695.80       3307.52       116.99 o                         
   2  10   9         22.57         21.19         3.90 o                         
   3  10   9       3786.77       3668.55       146.76 o                         
   4  10   9         38.96         43.49         5.39 o                         
   5  10   9        118.07        136.08         8.30 o                         
  -7  11   9         11.40         11.67         5.44 o                         
  -6  11   9        419.93        461.47        21.08 o                         
  -5  11   9         68.33         84.02         7.29 o                         
  -4  11   9       1579.30       1583.16        47.49 o                         
  -3  11   9        118.61        146.54         8.67 o                         
  -2  11   9        310.41        279.93        11.75 o                         
  -1  11   9        448.22        423.82        16.43 o                         
   0  11   9        648.87        555.02        23.84 o                         
   1  11   9       1670.05       1510.67        48.08 o                         
   2  11   9         29.79         20.13         3.71 o                         
   3  11   9        310.04        292.10        12.64 o                         
   4  11   9        115.44        113.57         7.91 o                         
   5  11   9        904.59        893.71        37.76 o                         
  -7  12   9        308.20        306.96        17.45 o                         
  -6  12   9          0.11         -0.23         2.65 o                         
  -5  12   9         60.20         52.50         6.22 o                         
  -4  12   9          1.20          6.37         2.81 o                         
  -3  12   9          9.66         13.93         3.32 o                         
  -2  12   9        578.88        527.56        23.21 o                         
  -1  12   9         11.73         13.05         3.37 o                         
   0  12   9        142.30        157.98        10.46 o                         
   1  12   9        941.34        878.46        32.89 o                         
   2  12   9         33.32         31.98         3.95 o                         
   3  12   9       1320.26       1298.28        56.42 o                         
   4  12   9         27.43         21.53         3.68 o                         
   5  12   9          0.20          1.17         1.97 o                         
  -7  13   9        173.62        157.31        11.85 o                         
  -6  13   9       1087.04       1149.65        49.03 o                         
  -5  13   9          0.82          2.33         2.86 o                         
  -4  13   9        875.54        856.32        36.33 o                         
  -3  13   9          1.64          4.99         2.54 o                         
  -2  13   9        217.14        176.17         9.74 o                         
  -1  13   9       4065.07       3657.33       154.62 o                         
   0  13   9        577.91        520.69        21.07 o                         
   1  13   9        620.80        571.80        26.60 o                         
   2  13   9        793.90        718.38        22.71 o                         
   3  13   9         51.53         44.73         4.73 o                         
   4  13   9        106.46        105.84         7.78 o                         
   5  13   9        859.84        852.60        63.15 o                         
  -7  14   9         69.91         63.51         7.26 o                         
  -6  14   9        165.82        135.79        11.58 o                         
  -5  14   9        130.38        119.94         9.47 o                         
  -4  14   9        227.05        228.38        12.60 o                         
  -3  14   9         14.60         15.01         3.61 o                         
  -2  14   9       2826.90       2440.25       107.22 o                         
  -1  14   9          0.08          4.65         2.79 o                         
   0  14   9         25.64         23.22         5.17 o                         
   1  14   9        187.37        142.14         7.97 o                         
   2  14   9         85.68         85.78         6.09 o                         
   3  14   9        128.10        125.30         7.79 o                         
   4  14   9          0.47          1.13         1.88 o                         
   5  14   9        117.59        114.26         8.08 o                         
  -6  15   9       1243.79       1412.57        57.94 o                         
  -5  15   9        162.28        155.19        12.60 o                         
  -4  15   9        933.37        908.85        38.73 o                         
  -3  15   9         34.24         33.03         4.38 o                         
  -2  15   9        646.00        540.64        27.42 o                         
  -1  15   9         11.15          9.81         3.30 o                         
   0  15   9        111.25        108.93         8.50 o                         
   1  15   9          3.19          4.32         2.77 o                         
   2  15   9        832.34        781.14        39.13 o                         
   3  15   9        143.58        125.55         6.93 o                         
   4  15   9         36.45         39.03         4.01 o                         
  -6  16   9         10.58          9.55         3.07 o                         
  -5  16   9         29.73         24.13         6.14 o                         
  -4  16   9         25.35         33.31         5.61 o                         
  -3  16   9          5.25         13.47         3.10 o                         
  -2  16   9        496.91        478.69        28.68 o                         
  -1  16   9          5.23          8.56         3.12 o                         
   0  16   9         14.74         13.61         4.11 o                         
   1  16   9         13.58         11.01         3.27 o                         
   2  16   9         42.57         36.18         4.18 o                         
   3  16   9        123.92        113.88         6.61 o                         
   4  16   9          3.06          3.55         2.20 o                         
  -6  17   9         28.78         40.82         5.93 o                         
  -5  17   9          0.14         -1.50         2.53 o                         
  -4  17   9        907.06        890.79        33.06 o                         
  -3  17   9         41.96         49.19         4.76 o                         
  -2  17   9         18.12         18.40         4.23 o                         
  -1  17   9       1545.07       1505.45        56.37 o                         
   0  17   9       2867.74       2704.73        98.09 o                         
   1  17   9       1280.03       1208.05        58.02 o                         
   2  17   9        349.51        353.99        15.88 o                         
   3  17   9         33.40         23.25         3.39 o                         
   4  17   9         35.98         33.75         3.94 o                         
  -6  18   9        109.78        114.37         8.98 o                         
  -5  18   9         54.36         49.03         6.68 o                         
  -4  18   9         23.20         29.22         4.60 o                         
  -3  18   9          0.04          2.71         2.33 o                         
  -2  18   9        423.85        407.54        21.21 o                         
  -1  18   9        321.14        280.84        11.51 o                         
   0  18   9        162.93        180.57         9.61 o                         
   1  18   9        189.44        194.74        13.35 o                         
   2  18   9          0.23         -1.02         1.92 o                         
   3  18   9        993.09       1033.12        56.40 o                         
  -5  19   9        258.54        239.73        11.95 o                         
  -4  19   9        657.68        712.31        26.76 o                         
  -3  19   9         32.51         24.07         3.76 o                         
  -2  19   9          6.11          8.29         2.98 o                         
  -1  19   9        129.17        134.58         7.85 o                         
   0  19   9        151.45        175.02        10.15 o                         
   1  19   9        139.09        133.05         6.67 o                         
   2  19   9         18.85         22.53         3.44 o                         
   3  19   9        339.60        329.50        18.83 o                         
  -5  20   9         22.39         21.48         3.94 o                         
  -4  20   9        155.58        179.98         9.41 o                         
  -3  20   9         88.72         75.66         5.61 o                         
  -2  20   9        383.43        401.84        17.90 o                         
  -1  20   9        304.80        316.61        12.31 o                         
   0  20   9        471.71        477.02        16.55 o                         
   1  20   9        985.37        924.12        38.30 o                         
   2  20   9         79.98         84.23         6.39 o                         
   3  20   9        419.40        443.22        25.18 o                         
  -4  21   9         46.27         46.17         6.33 o                         
  -3  21   9         55.75         58.15         4.52 o                         
  -2  21   9         65.70         76.06         6.00 o                         
  -1  21   9          1.10          4.18         2.38 o                         
   0  21   9         29.38         29.16         3.15 o                         
   1  21   9         11.55         11.75         2.94 o                         
   2  21   9         56.98         51.05         4.68 o                         
  -4  22   9        131.43        180.77        11.19 o                         
  -3  22   9         42.78         41.20         4.69 o                         
  -2  22   9        498.27        562.84        18.07 o                         
  -1  22   9         40.00         36.22         4.30 o                         
   0  22   9        500.25        542.51        18.50 o                         
   1  22   9       1083.62       1256.54        41.83 o                         
   2  22   9          4.81          7.24         3.60 o                         
  -3  23   9        145.78        140.60         8.40 o                         
  -2  23   9          4.37          1.07         1.63 o                         
  -1  23   9          0.12          1.62         1.83 o                         
   0  23   9        126.38        126.34         8.16 o                         
   1  23   9          2.65          0.13         1.97 o                         
  -1  24   9         32.73         44.02         5.52 o                         
  -8   0  10        513.38        482.83        47.03 o                         
  -7   0  10          0.30          2.12         7.25 o                         
  -6   0  10        212.27        184.94        24.90 o                         
  -5   0  10       1094.11       1240.94        68.06 o                         
  -4   0  10       3416.45       3823.51       227.07 o                         
  -3   0  10       1004.38       1010.76        43.16 o                         
  -2   0  10       2306.33       2426.92        81.44 o                         
  -1   0  10        259.74        236.80        13.97 o                         
   0   0  10        552.47        497.22        24.39 o                         
   1   0  10       3708.85       3529.84       358.26 o                         
   2   0  10       1011.86       1089.01        79.16 o                         
   3   0  10        335.22        406.74        31.96 o                         
   4   0  10       1059.07       1112.35        71.02 o                         
   5   0  10         64.43         65.56        11.96 o                         
  -8   1  10        100.06        103.33        16.10 o                         
  -7   1  10          0.10          0.29         2.89 o                         
  -6   1  10         41.16         54.61        10.71 o                         
  -5   1  10        325.78        404.43        18.52 o                         
  -4   1  10        404.35        450.70        21.46 o                         
  -3   1  10        214.11        214.05        11.89 o                         
  -2   1  10        307.43        315.47        10.49 o                         
  -1   1  10         26.01         48.80         4.65 o                         
   0   1  10        393.90        422.54        14.55 o                         
   1   1  10         52.33         63.54         6.33 o                         
   2   1  10        333.60        355.72        20.01 o                         
   3   1  10        156.22        179.13        15.85 o                         
   4   1  10         24.21         30.53         7.95 o                         
   5   1  10         65.68         59.63         9.96 o                         
  -8   2  10        327.09        294.54        18.95 o                         
  -7   2  10         11.34         18.30         6.28 o                         
  -6   2  10        121.63         78.69        11.81 o                         
  -5   2  10         57.62         63.54         6.91 o                         
  -4   2  10        169.65        214.64        11.76 o                         
  -3   2  10       1409.76       1423.87        41.92 o                         
  -2   2  10        721.26        809.13        24.63 o                         
  -1   2  10        509.44        507.44        14.89 o                         
   0   2  10        188.52        207.29         9.86 o                         
   1   2  10       6333.44       6317.28       215.65 o                         
   2   2  10         31.80         42.62         7.44 o                         
   3   2  10       1674.79       1746.21        63.08 o                         
   4   2  10        901.34        951.96        35.05 o                         
   5   2  10          0.02          1.20         2.96 o                         
  -8   3  10          4.61          5.36         4.07 o                         
  -7   3  10         68.41         60.47         7.94 o                         
  -6   3  10        259.68        302.68        18.23 o                         
  -5   3  10         89.97         95.15         8.83 o                         
  -4   3  10       1107.71       1128.69        36.06 o                         
  -3   3  10       2678.58       2814.98        82.24 o                         
  -2   3  10         30.85         39.98         3.91 o                         
  -1   3  10        291.08        271.77         9.88 o                         
   0   3  10        148.38        159.01         6.91 o                         
   1   3  10        398.14        433.33        16.97 o                         
   2   3  10          1.10          1.35         2.10 o                         
   3   3  10        604.79        661.58        39.80 o                         
   4   3  10        100.62        145.79        13.91 o                         
   5   3  10         12.36         12.70         3.60 o                         
  -8   4  10         30.53         32.66         6.80 o                         
  -7   4  10         71.70         92.55         9.30 o                         
  -6   4  10         12.20         -3.57         4.18 o                         
  -5   4  10        128.42        112.26         9.03 o                         
  -4   4  10       1327.24       1429.39        45.07 o                         
  -3   4  10        378.14        397.59        17.00 o                         
  -2   4  10        105.33        102.81         6.20 o                         
  -1   4  10        213.05        189.67         8.72 o                         
   0   4  10         32.66         38.06         4.35 o                         
   1   4  10        104.85        114.69         8.31 o                         
   2   4  10        217.40        199.11         9.75 o                         
   3   4  10        141.02        139.63         9.27 o                         
   4   4  10        440.19        459.79        21.09 o                         
   5   4  10         15.72         11.64         3.54 o                         
  -8   5  10         16.01         46.01         8.24 o                         
  -7   5  10          1.04          3.32         3.25 o                         
  -6   5  10        632.57        750.12        27.75 o                         
  -5   5  10          0.29          6.03         3.14 o                         
  -4   5  10        618.57        643.07        20.96 o                         
  -3   5  10        390.21        370.40        12.89 o                         
  -2   5  10          0.95          4.45         2.19 o                         
  -1   5  10       7121.59       7082.03       252.23 o                         
   0   5  10        559.85        593.98        21.62 o                         
   1   5  10       1999.09       2112.31        64.57 o                         
   2   5  10       2233.63       2370.48        67.73 o                         
   3   5  10         10.14         11.07         3.53 o                         
   4   5  10        656.91        696.45        26.19 o                         
   5   5  10        461.30        441.82        22.62 o                         
  -8   6  10        113.69         92.10        17.90 o                         
  -7   6  10        146.64        132.05        15.78 o                         
  -6   6  10         88.87         74.40         8.01 o                         
  -5   6  10          1.74          5.84         3.56 o                         
  -4   6  10        112.73        115.45         7.58 o                         
  -3   6  10        174.29        168.77         9.08 o                         
  -2   6  10          0.66          2.19         2.06 o                         
  -1   6  10          0.56         -0.65         2.46 o                         
   0   6  10        589.17        592.15        21.01 o                         
   1   6  10       6176.98       6171.59       211.79 o                         
   2   6  10         11.46          6.16         2.50 o                         
   3   6  10        434.57        446.72        19.85 o                         
   4   6  10         26.88         27.54         4.44 o                         
   5   6  10         19.98         14.47         2.85 o                         
  -7   7  10         85.84         71.74        11.81 o                         
  -6   7  10        660.91        710.42        28.13 o                         
  -5   7  10          5.44         14.67         4.53 o                         
  -4   7  10        159.79        161.73         9.39 o                         
  -3   7  10       3290.07       3317.26        99.73 o                         
  -2   7  10         14.13         17.64         3.45 o                         
  -1   7  10       6377.08       6536.06       246.67 o                         
   0   7  10          7.71         10.02         3.26 o                         
   1   7  10        855.12        869.81        28.18 o                         
   2   7  10        738.72        721.49        22.06 o                         
   3   7  10        933.94        838.43        30.87 o                         
   4   7  10        813.25        819.04        47.04 o                         
   5   7  10        346.14        331.31        12.16 o                         
  -7   8  10          3.14          0.81         4.01 o                         
  -6   8  10        122.76        125.03        10.47 o                         
  -5   8  10         50.71         49.81         6.48 o                         
  -4   8  10         53.46         43.54         5.08 o                         
  -3   8  10          1.88          2.35         2.30 o                         
  -2   8  10        356.93        338.84        13.60 o                         
  -1   8  10        244.59        230.81        13.84 o                         
   0   8  10          1.72          5.62         3.06 o                         
   1   8  10        228.55        221.26        12.24 o                         
   2   8  10        568.03        541.19        19.27 o                         
   3   8  10          1.83          3.28         2.53 o                         
   4   8  10         22.10         21.70         3.84 o                         
   5   8  10        117.10        112.23         6.89 o                         
  -7   9  10        136.73        128.71        12.74 o                         
  -6   9  10         84.40        107.04         9.90 o                         
  -5   9  10        238.70        288.39        14.51 o                         
  -4   9  10        386.99        369.28        14.82 o                         
  -3   9  10       2480.18       2559.08        87.87 o                         
  -2   9  10          2.31          2.07         2.07 o                         
  -1   9  10       2349.32       2181.66        93.71 o                         
   0   9  10        384.11        387.99        17.51 o                         
   1   9  10        681.21        656.94        26.39 o                         
   2   9  10        104.47         97.25         7.50 o                         
   3   9  10        186.04        181.51        10.02 o                         
   4   9  10        131.54        152.00         8.18 o                         
   5   9  10         53.33         40.92         5.32 o                         
  -7  10  10         23.47         11.32         4.97 o                         
  -6  10  10         23.05         31.37         5.09 o                         
  -5  10  10        541.89        536.08        20.61 o                         
  -4  10  10         71.73         63.70         5.79 o                         
  -3  10  10          9.51         15.88         3.97 o                         
  -2  10  10        295.46        309.80        12.76 o                         
  -1  10  10          6.61          7.51         3.59 o                         
   0  10  10         60.42         52.61         6.32 o                         
   1  10  10        699.23        593.55        28.40 o                         
   2  10  10        231.83        200.32         9.05 o                         
   3  10  10        481.66        462.99        15.42 o                         
   4  10  10         20.60         18.91         3.88 o                         
   5  10  10         25.17         22.11         3.55 o                         
  -7  11  10         85.52         75.95         7.64 o                         
  -6  11  10       1045.28       1040.62        37.30 o                         
  -5  11  10         40.02         48.06         5.12 o                         
  -4  11  10        858.16        805.60        24.35 o                         
  -3  11  10        720.73        691.41        22.10 o                         
  -2  11  10         28.23         32.82         4.76 o                         
  -1  11  10       1998.79       1873.40        68.70 o                         
   0  11  10         19.68         17.32         4.17 o                         
   1  11  10         87.43         88.70         7.02 o                         
   2  11  10        215.10        213.98         9.69 o                         
   3  11  10        512.90        434.17        18.72 o                         
   4  11  10        134.56        146.00         7.82 o                         
  -7  12  10         44.16         26.70         5.47 o                         
  -6  12  10        140.17         99.29         9.97 o                         
  -5  12  10        317.83        306.71        14.02 o                         
  -4  12  10        137.71        173.53         9.78 o                         
  -3  12  10       1189.29       1146.32        52.70 o                         
  -2  12  10         23.02         20.25         4.07 o                         
  -1  12  10        124.02        102.94         8.28 o                         
   0  12  10        235.99        216.94        11.81 o                         
   1  12  10       1712.82       1553.61        62.62 o                         
   2  12  10         41.27         42.13         4.42 o                         
   3  12  10       1156.80       1084.58        47.45 o                         
   4  12  10        207.14        203.85        10.53 o                         
  -6  13  10         54.01         37.64         6.51 o                         
  -5  13  10        478.31        423.65        16.63 o                         
  -4  13  10        216.26        226.13        11.94 o                         
  -3  13  10        283.42        296.44        13.06 o                         
  -2  13  10       1607.67       1396.58        70.34 o                         
  -1  13  10        128.90        147.58         9.43 o                         
   0  13  10          0.53          3.61         3.02 o                         
   1  13  10         82.87         79.72         7.97 o                         
   2  13  10        577.72        490.79        27.07 o                         
   3  13  10        311.43        307.71        17.21 o                         
   4  13  10        188.94        188.05         8.74 o                         
  -6  14  10        107.78         63.91         9.36 o                         
  -5  14  10        499.83        505.02        18.22 o                         
  -4  14  10         83.19        106.32         8.38 o                         
  -3  14  10         13.15         14.68         3.71 o                         
  -2  14  10        227.49        202.34        11.11 o                         
  -1  14  10        307.87        246.75        13.54 o                         
   0  14  10        333.43        290.92        15.17 o                         
   1  14  10        926.38        839.34        34.98 o                         
   2  14  10        110.90        101.99         6.86 o                         
   3  14  10        480.84        501.11        30.18 o                         
   4  14  10        142.57        143.56         9.74 o                         
  -6  15  10         64.18         49.64         7.02 o                         
  -5  15  10          0.10          6.69         3.77 o                         
  -4  15  10        148.07        139.09         8.06 o                         
  -3  15  10        168.94        144.18        11.96 o                         
  -2  15  10        708.38        698.29        40.07 o                         
  -1  15  10         41.12         45.67         5.05 o                         
   0  15  10        124.73        121.11         9.25 o                         
   1  15  10        128.88        108.57         8.06 o                         
   2  15  10         66.21         72.35         6.02 o                         
   3  15  10         16.52         17.22         2.79 o                         
   4  15  10        102.44        113.05         8.83 o                         
  -6  16  10         34.91         44.60         6.20 o                         
  -5  16  10        402.26        427.65        18.32 o                         
  -4  16  10        302.15        322.64        13.08 o                         
  -3  16  10        571.79        562.79        22.86 o                         
  -2  16  10         26.29         30.04         4.39 o                         
  -1  16  10        302.89        273.21        11.14 o                         
   0  16  10          0.23          3.86         2.99 o                         
   1  16  10        630.04        639.06        29.51 o                         
   2  16  10         38.61         31.97         4.22 o                         
   3  16  10        214.89        221.50        13.56 o                         
  -5  17  10          8.30          5.33         2.82 o                         
  -4  17  10        130.94        135.84         7.25 o                         
  -3  17  10        114.29        122.65         7.65 o                         
  -2  17  10         57.98         54.23         5.86 o                         
  -1  17  10        622.33        545.18        24.82 o                         
   0  17  10         56.65         55.31         6.84 o                         
   1  17  10        108.94        112.97         7.85 o                         
   2  17  10          1.54          4.13         2.06 o                         
   3  17  10          0.51          0.49         1.70 o                         
  -5  18  10         20.14         19.42         3.88 o                         
  -4  18  10        176.55        179.27         8.05 o                         
  -3  18  10        170.44        153.20        10.06 o                         
  -2  18  10        409.58        432.14        22.36 o                         
  -1  18  10          0.89          0.73         1.79 o                         
   0  18  10          2.11          0.93         2.19 o                         
   1  18  10        575.52        612.03        21.53 o                         
   2  18  10        119.48        128.03         7.00 o                         
   3  18  10        230.71        265.08        18.11 o                         
  -5  19  10         54.71         54.78         6.01 o                         
  -4  19  10          1.74          4.14         2.17 o                         
  -3  19  10         66.19         74.77         5.83 o                         
  -2  19  10         33.29         32.77         4.55 o                         
  -1  19  10        257.06        292.86        17.12 o                         
   0  19  10         31.05         30.76         4.26 o                         
   1  19  10         13.94         13.17         2.69 o                         
   2  19  10          5.43          3.06         1.89 o                         
  -4  20  10         39.93         34.52         6.35 o                         
  -3  20  10          0.08          1.32         1.70 o                         
  -2  20  10          0.56          1.78         2.05 o                         
  -1  20  10         32.02         28.99         4.06 o                         
   0  20  10         15.59         13.19         2.75 o                         
   1  20  10        535.58        545.34        17.27 o                         
   2  20  10         15.85         17.67         4.32 o                         
  -3  21  10        606.70        669.60        25.32 o                         
  -2  21  10         53.23         41.68         4.00 o                         
  -1  21  10       1093.81       1221.96        33.89 o                         
   0  21  10         16.96         12.81         2.65 o                         
   1  21  10          1.32          5.10         2.24 o                         
  -2  22  10          9.88          5.70         1.99 o                         
  -1  22  10        262.48        261.99        11.52 o                         
   0  22  10         33.27         27.65         3.94 o                         
  -7   1  11          9.20          1.73         3.79 o                         
  -6   1  11         61.42         79.31        10.02 o                         
  -5   1  11         11.16         36.79         5.53 o                         
  -4   1  11        103.16        124.84        14.29 o                         
  -3   1  11       1412.29       1487.24        48.28 o                         
  -2   1  11          1.03          3.98         2.83 o                         
  -1   1  11       1878.92       1858.35        81.39 o                         
   0   1  11        231.16        214.62         9.87 o                         
   1   1  11         55.93         93.68        10.58 o                         
   2   1  11       3544.93       3820.09       185.56 o                         
   3   1  11         10.78          9.81         5.49 o                         
   4   1  11       1090.12       1149.22        39.36 o                         
   5   1  11          0.40          5.58         3.16 o                         
  -7   2  11         85.46         92.10        11.81 o                         
  -6   2  11          0.40         -3.60         3.60 o                         
  -5   2  11         68.10         67.15         6.45 o                         
  -4   2  11        182.01        210.64        11.37 o                         
  -3   2  11         42.73         57.22         6.28 o                         
  -2   2  11        353.85        355.26        17.33 o                         
  -1   2  11         17.74         16.93         3.19 o                         
   0   2  11       1053.50       1106.75        36.71 o                         
   1   2  11        550.79        530.70        21.00 o                         
   2   2  11        258.68        267.05        16.80 o                         
   3   2  11          8.89          9.08         4.11 o                         
   4   2  11        120.45        159.41        17.70 o                         
   5   2  11         42.23         57.42         7.37 o                         
  -7   3  11        153.56        132.47        14.88 o                         
  -6   3  11        103.84        122.21        10.72 o                         
  -5   3  11        115.00        173.98        10.23 o                         
  -4   3  11         21.86         17.54         3.74 o                         
  -3   3  11       1257.39       1326.83        38.07 o                         
  -2   3  11          8.58          8.70         4.22 o                         
  -1   3  11        749.99        783.54        22.10 o                         
   0   3  11       2368.63       2310.11        66.92 o                         
   1   3  11        643.33        607.14        20.43 o                         
   2   3  11       1909.15       1892.74        88.00 o                         
   3   3  11         23.88         28.99         6.09 o                         
   4   3  11        363.02        362.52        25.85 o                         
   5   3  11        127.54        153.30        11.12 o                         
  -7   4  11        231.50        268.57        20.78 o                         
  -6   4  11          5.30          3.72         4.22 o                         
  -5   4  11        195.13        205.01        11.84 o                         
  -4   4  11          0.22          0.30         1.76 o                         
  -3   4  11         57.19         67.17         9.82 o                         
  -2   4  11        344.07        323.46        12.46 o                         
  -1   4  11         16.67         17.05         3.81 o                         
   0   4  11          4.98          5.87         3.63 o                         
   1   4  11        428.46        473.18        16.07 o                         
   2   4  11        119.37        116.51        12.82 o                         
   3   4  11         50.01         49.81         6.98 o                         
   4   4  11        339.60        355.12        14.63 o                         
   5   4  11         51.14         56.10         6.93 o                         
  -7   5  11        246.34        209.34        13.85 o                         
  -6   5  11         84.25         84.29         9.76 o                         
  -5   5  11         92.91        118.72         8.93 o                         
  -4   5  11        402.41        427.71        16.37 o                         
  -3   5  11        274.47        277.79        11.91 o                         
  -2   5  11        141.43        131.25         7.72 o                         
  -1   5  11        182.79        175.18         9.73 o                         
   0   5  11        879.72        838.23        27.12 o                         
   1   5  11         58.41         63.02         5.64 o                         
   2   5  11          3.85         13.74         5.57 o                         
   3   5  11         57.29         60.81         7.09 o                         
   4   5  11          0.98          3.07         2.22 o                         
   5   5  11        131.36        125.74         8.98 o                         
  -7   6  11        350.26        348.00        27.55 o                         
  -6   6  11        123.03        102.55         9.06 o                         
  -5   6  11       2673.69       2804.28        87.72 o                         
  -4   6  11         38.09         36.60         5.02 o                         
  -3   6  11       1088.28       1042.87        38.50 o                         
  -2   6  11        234.01        197.38         9.95 o                         
  -1   6  11        984.75        989.72        31.67 o                         
   0   6  11       4358.86       4297.94       148.80 o                         
   1   6  11       2262.54       2226.61        69.01 o                         
   2   6  11        314.36        263.31        13.67 o                         
   3   6  11         79.18         77.50         6.99 o                         
   4   6  11        697.67        704.51        26.59 o                         
  -7   7  11         53.41         38.53         6.28 o                         
  -6   7  11         80.29         72.11         7.59 o                         
  -5   7  11        348.44        363.56        16.53 o                         
  -4   7  11         50.81         56.09         5.75 o                         
  -3   7  11         66.83         52.56         5.48 o                         
  -2   7  11        112.97        109.92         7.53 o                         
  -1   7  11        592.34        638.20        23.93 o                         
   0   7  11        219.60        212.77        11.43 o                         
   1   7  11        149.34        143.94         9.39 o                         
   2   7  11         27.83         22.69         3.66 o                         
   3   7  11         88.10         85.13         7.33 o                         
   4   7  11        130.05        121.83         6.79 o                         
  -7   8  11        236.26        285.50        17.39 o                         
  -6   8  11         60.58         65.87         7.04 o                         
  -5   8  11       1654.56       1587.70        65.54 o                         
  -4   8  11        244.37        243.20        10.51 o                         
  -3   8  11        317.62        303.03        12.92 o                         
  -2   8  11         79.94         66.71         6.28 o                         
  -1   8  11        176.99        162.96        12.12 o                         
   0   8  11         31.39         36.42         5.73 o                         
   1   8  11        155.64        181.43         9.70 o                         
   2   8  11          5.77          3.10         2.78 o                         
   3   8  11          0.85          0.46         2.01 o                         
   4   8  11        724.15        710.15        31.41 o                         
  -7   9  11        133.21        128.63        10.97 o                         
  -6   9  11          1.66          1.99         2.70 o                         
  -5   9  11         10.43          9.36         3.37 o                         
  -4   9  11         76.13         75.83         5.95 o                         
  -3   9  11        160.11        171.44         9.58 o                         
  -2   9  11        261.28        269.79        13.40 o                         
  -1   9  11        866.54        812.48        31.41 o                         
   0   9  11        213.86        199.21        11.94 o                         
   1   9  11         88.66         78.54         6.30 o                         
   2   9  11        281.34        238.25        11.55 o                         
   3   9  11          2.72          3.15         2.75 o                         
   4   9  11        149.39        146.02         9.87 o                         
  -7  10  11         93.10        122.04        11.68 o                         
  -6  10  11          8.08          8.47         3.06 o                         
  -5  10  11        363.74        343.56        15.01 o                         
  -4  10  11        312.05        319.04        14.47 o                         
  -3  10  11        724.60        706.38        29.99 o                         
  -2  10  11        166.80        148.11         8.78 o                         
  -1  10  11        687.64        651.29        24.60 o                         
   0  10  11        683.87        646.47        37.31 o                         
   1  10  11         49.59         46.69         5.29 o                         
   2  10  11         65.29         76.54         6.22 o                         
   3  10  11         74.77         55.34         5.93 o                         
   4  10  11        826.55        795.76        40.20 o                         
  -6  11  11          5.22          6.24         3.20 o                         
  -5  11  11          2.64          6.17         3.00 o                         
  -4  11  11        173.41        188.81        10.14 o                         
  -3  11  11        880.38        936.31        43.96 o                         
  -2  11  11         57.14         47.25         5.11 o                         
  -1  11  11        252.87        246.58        12.44 o                         
   0  11  11        201.29        176.56        10.65 o                         
   1  11  11         14.29         22.21         4.12 o                         
   2  11  11        742.94        747.56        24.47 o                         
   3  11  11        159.50        153.24         9.36 o                         
   4  11  11        740.86        793.69        37.16 o                         
  -6  12  11        103.30         90.98         8.10 o                         
  -5  12  11        264.21        244.43        13.18 o                         
  -4  12  11         48.69         36.10         5.00 o                         
  -3  12  11        188.42        176.74        10.62 o                         
  -2  12  11         92.30         77.57         6.72 o                         
  -1  12  11        488.38        431.12        21.68 o                         
   0  12  11        727.80        698.42        30.41 o                         
   1  12  11        545.41        532.27        19.68 o                         
   2  12  11         22.15         27.07         4.13 o                         
   3  12  11          2.01          2.54         1.96 o                         
   4  12  11        670.14        770.74        32.72 o                         
  -6  13  11        188.94        187.79        12.48 o                         
  -5  13  11          1.08          0.09         1.75 o                         
  -4  13  11        484.38        465.97        16.92 o                         
  -3  13  11         85.00         90.57         8.21 o                         
  -2  13  11        111.87         97.34         7.82 o                         
  -1  13  11        471.92        447.49        19.25 o                         
   0  13  11        211.31        191.86        11.16 o                         
   1  13  11         31.32         32.67         4.67 o                         
   2  13  11       1609.30       1576.95        68.14 o                         
   3  13  11        267.21        245.70        13.85 o                         
  -6  14  11         72.19         75.56         7.56 o                         
  -5  14  11          4.60          4.11         2.61 o                         
  -4  14  11        126.47        137.86         7.68 o                         
  -3  14  11        140.44        128.89         8.23 o                         
  -2  14  11          0.57          4.81         2.81 o                         
  -1  14  11          8.20          7.58         3.45 o                         
   0  14  11         85.43         85.64         7.22 o                         
   1  14  11         51.43         49.61         5.49 o                         
   2  14  11          0.19          0.70         1.89 o                         
   3  14  11          5.31          3.41         1.86 o                         
  -5  15  11        179.92        214.87         8.51 o                         
  -4  15  11         48.75         42.91         4.19 o                         
  -3  15  11       1622.30       1650.17        84.85 o                         
  -2  15  11        332.05        298.37        17.65 o                         
  -1  15  11       1394.82       1293.42        77.88 o                         
   0  15  11        480.86        451.11        21.39 o                         
   1  15  11         22.35         24.37         3.91 o                         
   2  15  11        925.83        927.25        40.52 o                         
   3  15  11         53.59         40.65         5.33 o                         
  -5  16  11        112.22        123.16         7.40 o                         
  -4  16  11        140.72        131.94         6.94 o                         
  -3  16  11        425.58        433.39        21.86 o                         
  -2  16  11          3.64          4.08         2.53 o                         
  -1  16  11        110.13         90.09         7.60 o                         
   0  16  11         13.51         11.81         3.54 o                         
   1  16  11        181.18        174.29        11.60 o                         
   2  16  11        139.00        155.61         8.50 o                         
  -5  17  11         89.38        112.57         8.38 o                         
  -4  17  11        124.48        131.51         6.49 o                         
  -3  17  11        244.33        284.32        13.04 o                         
  -2  17  11          6.78          4.82         2.84 o                         
  -1  17  11        584.34        598.81        21.88 o                         
   0  17  11        660.61        626.84        22.44 o                         
   1  17  11         24.00         21.36         3.57 o                         
   2  17  11        889.70       1012.71        38.59 o                         
  -4  18  11        115.11        106.22         9.01 o                         
  -3  18  11         62.98         46.96         5.46 o                         
  -2  18  11        448.53        423.13        17.54 o                         
  -1  18  11         12.32         10.71         3.18 o                         
   0  18  11         21.40         22.69         3.65 o                         
   1  18  11        100.59         94.50         6.14 o                         
   2  18  11         55.02         49.11         6.15 o                         
  -4  19  11          8.60          7.60         3.47 o                         
  -3  19  11        399.80        445.48        16.49 o                         
  -2  19  11         66.94         63.87         4.71 o                         
  -1  19  11        408.28        450.95        15.92 o                         
   0  19  11        133.39        135.38         6.62 o                         
   1  19  11         50.95         69.85         5.16 o                         
  -3  20  11         37.95         39.49         4.33 o                         
  -2  20  11        148.49        159.87         8.78 o                         
  -1  20  11          2.36          5.16         2.52 o                         
   0  20  11        498.38        511.32        23.23 o                         
  -1  21  11         37.92         35.38         4.60 o                         
  -7   0  12         59.91        104.19        17.05 o                         
  -6   0  12         66.70         73.65        14.67 o                         
  -5   0  12       2276.60       2460.87       110.23 o                         
  -4   0  12        607.33        680.39        40.51 o                         
  -3   0  12         10.87         17.30         8.74 o                         
  -2   0  12       1910.91       1892.03       139.26 o                         
  -1   0  12        224.24        235.08        14.55 o                         
   0   0  12        365.20        418.17        28.57 o                         
   1   0  12         39.73         87.47        23.30 o                         
   2   0  12       1199.34       1250.80        76.88 o                         
   3   0  12        185.95        222.29        21.33 o                         
   4   0  12        279.29        278.77        22.56 o                         
  -7   1  12         33.04         18.12         5.51 o                         
  -6   1  12         69.41         74.08        10.37 o                         
  -5   1  12         71.67        107.06        13.79 o                         
  -4   1  12         85.87         90.58         8.07 o                         
  -3   1  12         14.62         16.64         5.98 o                         
  -2   1  12          9.27          9.20         4.50 o                         
  -1   1  12        166.06        164.23         8.76 o                         
   0   1  12         43.30         36.74         5.27 o                         
   1   1  12        233.12        237.40        12.71 o                         
   2   1  12         15.15         20.57         5.96 o                         
   3   1  12         16.72         14.00         5.51 o                         
   4   1  12          0.04          0.67         3.31 o                         
  -7   2  12        278.00        323.09        15.64 o                         
  -6   2  12         35.63         21.97         5.57 o                         
  -5   2  12        550.94        568.43        19.84 o                         
  -4   2  12        140.39        162.67        10.42 o                         
  -3   2  12         26.83         27.45         5.10 o                         
  -2   2  12       2595.34       2489.28        90.50 o                         
  -1   2  12          4.45          3.49         2.51 o                         
   0   2  12       2266.13       2335.55        77.80 o                         
   1   2  12        195.27        189.64        10.06 o                         
   2   2  12        133.49        132.01        11.76 o                         
   3   2  12        754.87        781.94        39.64 o                         
   4   2  12        484.58        530.27        27.76 o                         
  -7   3  12        164.01        127.29         8.68 o                         
  -6   3  12         51.28         50.42         7.48 o                         
  -5   3  12         31.12         13.27         3.81 o                         
  -4   3  12        558.77        569.74        19.91 o                         
  -3   3  12         62.13         77.42         7.07 o                         
  -2   3  12         76.70         74.84         7.80 o                         
  -1   3  12         29.78         26.31         4.66 o                         
   0   3  12        905.14        936.69        32.44 o                         
   1   3  12         39.74         53.58         5.79 o                         
   2   3  12        200.76        218.08        13.15 o                         
   3   3  12         89.38        101.75         9.97 o                         
   4   3  12          1.80          2.20         2.96 o                         
  -7   4  12          0.68          4.05         2.78 o                         
  -6   4  12        197.32        221.23        13.31 o                         
  -5   4  12        166.66        174.02        10.44 o                         
  -4   4  12        110.69        121.84         7.36 o                         
  -3   4  12          2.69          4.09         3.26 o                         
  -2   4  12       1215.06       1210.87        38.71 o                         
  -1   4  12       1056.16       1094.06        38.89 o                         
   0   4  12        349.84        397.42        21.37 o                         
   1   4  12        133.98        133.93         7.86 o                         
   2   4  12         52.91         64.57         9.08 o                         
   3   4  12        673.71        709.53        42.81 o                         
   4   4  12        138.53        140.57        10.84 o                         
  -7   5  12         34.64         18.91         5.18 o                         
  -6   5  12        498.92        495.66        20.00 o                         
  -5   5  12        360.86        416.28        14.31 o                         
  -4   5  12        571.42        580.14        19.14 o                         
  -3   5  12        281.57        289.88        13.38 o                         
  -2   5  12          0.10         -2.69         2.69 o                         
  -1   5  12        286.78        337.18        16.01 o                         
   0   5  12        928.36        871.38        28.29 o                         
   1   5  12        538.16        562.32        21.64 o                         
   2   5  12        759.23        802.67        56.72 o                         
   3   5  12          7.79          5.41         3.86 o                         
   4   5  12         20.75         21.06         4.65 o                         
  -7   6  12        254.15        258.18        15.90 o                         
  -6   6  12          5.20          2.04         2.67 o                         
  -5   6  12          7.60          6.28         2.63 o                         
  -4   6  12          7.16          8.83         3.07 o                         
  -3   6  12          2.41          5.12         2.84 o                         
  -2   6  12          5.70          8.57         2.99 o                         
  -1   6  12         53.95         64.55         7.12 o                         
   0   6  12        638.54        626.05        21.64 o                         
   1   6  12        133.68        123.16         7.80 o                         
   2   6  12          3.63          1.77         2.79 o                         
   3   6  12        148.58        158.75        12.49 o                         
   4   6  12         91.27         93.81         8.07 o                         
  -6   7  12         30.84         25.91         4.58 o                         
  -5   7  12         20.83         39.77         4.52 o                         
  -4   7  12         65.66         57.77         5.31 o                         
  -3   7  12        546.60        594.06        19.41 o                         
  -2   7  12          0.95          0.52         1.93 o                         
  -1   7  12        142.88        123.31         9.00 o                         
   0   7  12         95.92        112.58         9.55 o                         
   1   7  12         11.30         18.08         3.57 o                         
   2   7  12       1492.91       1472.02        70.89 o                         
   3   7  12         25.02         17.25         4.20 o                         
   4   7  12          8.01         11.50         4.51 o                         
  -6   8  12          1.19          1.59         2.18 o                         
  -5   8  12        206.45        182.84         8.60 o                         
  -4   8  12         16.58         11.94         3.11 o                         
  -3   8  12        118.35        102.50         7.48 o                         
  -2   8  12        346.34        349.21        15.73 o                         
  -1   8  12        203.21        192.18        11.69 o                         
   0   8  12        217.35        209.28        12.46 o                         
   1   8  12        222.07        187.34         9.34 o                         
   2   8  12         46.48         47.02         6.39 o                         
   3   8  12          2.66          4.08         3.31 o                         
  -6   9  12          9.96          9.50         3.06 o                         
  -5   9  12         20.39         11.35         3.21 o                         
  -4   9  12        447.46        404.72        13.62 o                         
  -3   9  12        408.62        429.68        17.07 o                         
  -2   9  12         36.34         46.70         6.19 o                         
  -1   9  12         31.97         43.34         5.78 o                         
   0   9  12       1245.76       1189.58        46.84 o                         
   1   9  12         41.52         30.71         4.03 o                         
   2   9  12       1350.07       1313.69        56.50 o                         
   3   9  12        151.86        134.32         9.36 o                         
  -6  10  12          0.00          0.76         1.80 o                         
  -5  10  12         17.47         20.06         3.63 o                         
  -4  10  12       1058.54       1024.10        45.73 o                         
  -3  10  12         13.28          6.39         3.35 o                         
  -2  10  12        587.05        561.29        24.95 o                         
  -1  10  12        543.95        503.79        19.26 o                         
   0  10  12         28.07         37.87         5.21 o                         
   1  10  12          0.54          1.81         2.28 o                         
   2  10  12         59.06         56.31         5.96 o                         
   3  10  12          0.76          0.85         2.67 o                         
  -6  11  12         21.86         17.69         4.31 o                         
  -5  11  12        389.55        404.41        26.84 o                         
  -4  11  12        314.11        269.14        11.80 o                         
  -3  11  12        462.12        475.57        19.20 o                         
  -2  11  12         50.52         46.48         6.90 o                         
  -1  11  12          8.13         10.93         3.62 o                         
   0  11  12        809.82        762.97        29.22 o                         
   1  11  12        100.85         93.71         7.72 o                         
   2  11  12        459.74        471.53        18.99 o                         
   3  11  12        192.39        200.66        11.43 o                         
  -6  12  12        161.05        151.56        11.83 o                         
  -5  12  12         30.42         25.39         4.53 o                         
  -4  12  12         39.83         30.84         4.48 o                         
  -3  12  12        145.04        146.47         8.96 o                         
  -2  12  12       2043.65       1790.65        94.27 o                         
  -1  12  12         12.67         10.86         3.51 o                         
   0  12  12        565.35        572.48        24.07 o                         
   1  12  12          2.45          6.85         2.83 o                         
   2  12  12          7.97          9.21         2.50 o                         
   3  12  12         26.62         23.56         6.11 o                         
  -5  13  12         24.48         14.95         3.09 o                         
  -4  13  12         15.30         14.97         3.59 o                         
  -3  13  12        556.71        495.83        19.58 o                         
  -2  13  12        259.41        210.56        11.34 o                         
  -1  13  12         25.65         30.71         4.68 o                         
   0  13  12        157.22        163.66        10.17 o                         
   1  13  12         18.14         17.94         3.80 o                         
   2  13  12        269.11        302.01        18.41 o                         
  -5  14  12        265.38        260.98        14.60 o                         
  -4  14  12        578.10        614.56        26.03 o                         
  -3  14  12          8.54          8.01         3.07 o                         
  -2  14  12        468.59        427.66        25.16 o                         
  -1  14  12         35.44         25.08         4.56 o                         
   0  14  12        494.41        495.54        21.42 o                         
   1  14  12         93.83         94.82         6.07 o                         
   2  14  12         10.03          3.49         2.70 o                         
  -5  15  12         40.68         26.90         6.28 o                         
  -4  15  12         53.07         47.67         4.73 o                         
  -3  15  12          3.21          2.56         2.43 o                         
  -2  15  12         40.07         33.16         4.82 o                         
  -1  15  12         12.96         11.97         3.26 o                         
   0  15  12         15.23         13.56         3.39 o                         
   1  15  12          0.08          0.12         1.39 o                         
   2  15  12         10.56         13.79         3.69 o                         
  -4  16  12         12.48          5.88         2.37 o                         
  -3  16  12         54.63         62.63         5.16 o                         
  -2  16  12        836.68        951.13        35.95 o                         
  -1  16  12         46.11         50.55         5.71 o                         
   0  16  12        334.88        372.11        13.60 o                         
   1  16  12        104.99         95.85         6.77 o                         
  -4  17  12         57.54         59.30         6.09 o                         
  -3  17  12          0.43          0.97         1.70 o                         
  -2  17  12          1.31          1.20         2.08 o                         
  -1  17  12          2.29          0.77         1.85 o                         
   0  17  12          0.62          2.08         1.89 o                         
   1  17  12          8.18          7.30         2.38 o                         
  -3  18  12         31.54         30.08         4.79 o                         
  -2  18  12        395.68        448.51        20.78 o                         
  -1  18  12         39.00         40.43         4.41 o                         
   0  18  12         16.22         29.55         4.67 o                         
  -6   1  13        703.70        769.23        27.16 o                         
  -5   1  13        115.22        122.55         7.62 o                         
  -4   1  13         97.53         84.20         8.63 o                         
  -3   1  13         45.28         37.13         8.20 o                         
  -2   1  13        344.87        368.35        21.20 o                         
  -1   1  13       1311.19       1214.11        56.97 o                         
   0   1  13       1023.64       1091.44        42.26 o                         
   1   1  13        285.01        361.67        14.94 o                         
   2   1  13         25.48         19.62         6.36 o                         
   3   1  13         32.25         29.87         6.00 o                         
  -6   2  13         16.16         53.06        14.52 o                         
  -5   2  13         85.83         85.95         7.07 o                         
  -4   2  13        541.98        584.59        25.72 o                         
  -3   2  13        244.46        252.36        15.48 o                         
  -2   2  13         34.75         57.66        12.46 o                         
  -1   2  13          4.64          5.12         2.81 o                         
   0   2  13        142.34        147.53         8.33 o                         
   1   2  13        150.74        167.87         8.89 o                         
   2   2  13          0.10          0.59         2.61 o                         
   3   2  13         38.77         53.91         6.88 o                         
  -6   3  13         37.25         41.46         5.52 o                         
  -5   3  13         15.72         10.95         3.23 o                         
  -4   3  13        436.23        406.68        22.76 o                         
  -3   3  13         99.23         93.77         8.08 o                         
  -2   3  13        427.78        438.81        18.02 o                         
  -1   3  13         80.39         77.23         6.97 o                         
   0   3  13         66.20         80.39         6.48 o                         
   1   3  13          1.77          1.07         2.28 o                         
   2   3  13         60.94         78.17         9.28 o                         
   3   3  13        280.36        277.43        15.59 o                         
  -6   4  13          8.26         18.89         4.40 o                         
  -5   4  13         11.94          9.94         3.00 o                         
  -4   4  13        565.90        645.41        23.38 o                         
  -3   4  13         74.35         81.14         7.70 o                         
  -2   4  13       1456.17       1585.00        51.98 o                         
  -1   4  13          5.70         22.31         8.94 o                         
   0   4  13         45.28         60.29         5.76 o                         
   1   4  13        956.28        922.14        34.53 o                         
   2   4  13         62.34         64.58         6.84 o                         
   3   4  13        174.61        202.01        15.48 o                         
  -6   5  13        150.74        139.53         9.46 o                         
  -5   5  13         17.64         15.60         4.30 o                         
  -4   5  13         96.62         83.33         6.13 o                         
  -3   5  13          6.34          3.73         2.96 o                         
  -2   5  13        210.57        242.68        15.82 o                         
  -1   5  13        904.25        906.64        34.95 o                         
   0   5  13        399.33        399.50        16.22 o                         
   1   5  13         55.88         40.07         5.14 o                         
   2   5  13        107.05        134.73         9.35 o                         
   3   5  13        154.81        149.30        11.89 o                         
  -6   6  13         38.03         14.21         3.59 o                         
  -5   6  13          4.41          6.42         2.10 o                         
  -4   6  13        154.00        196.71         9.66 o                         
  -3   6  13          2.73          6.70         3.10 o                         
  -2   6  13        410.63        414.45        17.19 o                         
  -1   6  13        222.03        203.58        14.35 o                         
   0   6  13         84.72         99.11         8.47 o                         
   1   6  13       1335.30       1312.65        44.77 o                         
   2   6  13         42.99         33.78         6.80 o                         
   3   6  13        854.77        929.29        43.56 o                         
  -6   7  13        183.68        170.54         9.48 o                         
  -5   7  13          3.73          2.57         1.86 o                         
  -4   7  13         28.48         29.84         4.16 o                         
  -3   7  13         48.25         44.06         5.67 o                         
  -2   7  13        107.70        108.37         9.00 o                         
  -1   7  13         30.63         27.57         5.59 o                         
   0   7  13          3.80         10.80         3.81 o                         
   1   7  13         64.08         49.62         5.81 o                         
   2   7  13        118.35         92.33         9.18 o                         
   3   7  13         38.25         21.97         5.77 o                         
  -6   8  13          0.12          1.65         3.32 o                         
  -5   8  13        167.89        159.25         9.92 o                         
  -4   8  13        240.01        284.42        14.19 o                         
  -3   8  13        143.07        132.38         8.93 o                         
  -2   8  13       1287.70       1358.89        48.89 o                         
  -1   8  13        646.86        590.09        20.75 o                         
   0   8  13         10.72         23.05         4.64 o                         
   1   8  13        951.77        855.08        43.76 o                         
   2   8  13        256.04        250.80        14.25 o                         
  -5   9  13         11.81          6.55         2.35 o                         
  -4   9  13         50.37         49.72         5.89 o                         
  -3   9  13         69.24         62.67         6.19 o                         
  -2   9  13        291.14        274.24        16.94 o                         
  -1   9  13         76.99         77.37         6.54 o                         
   0   9  13         44.85         47.09         5.49 o                         
   1   9  13         43.46         41.85         4.67 o                         
   2   9  13          2.18          1.58         2.76 o                         
  -5  10  13         12.25          6.92         3.07 o                         
  -4  10  13         26.66         33.94         4.36 o                         
  -3  10  13        331.98        330.45        16.24 o                         
  -2  10  13        556.84        527.24        28.43 o                         
  -1  10  13         52.66         54.31         5.63 o                         
   0  10  13          3.86          6.49         2.79 o                         
   1  10  13        628.92        598.54        32.64 o                         
   2  10  13         44.78         48.79         8.32 o                         
  -5  11  13         67.19         77.68         6.42 o                         
  -4  11  13        522.19        450.62        23.13 o                         
  -3  11  13         64.19         65.55         6.65 o                         
  -2  11  13         26.80         27.29         4.27 o                         
  -1  11  13        180.57        166.16         9.36 o                         
   0  11  13        164.58        162.70         8.61 o                         
   1  11  13         80.09         83.29         8.02 o                         
   2  11  13          0.57          0.71         3.14 o                         
  -5  12  13          5.86          4.73         2.68 o                         
  -4  12  13        169.04        164.78         8.81 o                         
  -3  12  13         17.44          8.12         3.59 o                         
  -2  12  13        118.93        116.90         7.78 o                         
  -1  12  13          7.49          3.82         2.62 o                         
   0  12  13          7.28          3.12         2.42 o                         
   1  12  13        362.34        362.76        16.85 o                         
  -4  13  13        222.80        194.84        14.36 o                         
  -3  13  13         31.43         23.00         5.07 o                         
  -2  13  13          8.04          6.70         2.69 o                         
  -1  13  13        160.56        158.46         9.82 o                         
   0  13  13         22.81         27.06         4.07 o                         
   1  13  13         14.87         18.28         3.70 o                         
  -4  14  13        275.31        280.83        12.37 o                         
  -3  14  13        194.55        171.87         9.85 o                         
  -2  14  13         80.16         80.61         9.52 o                         
  -1  14  13          9.59          6.35         2.64 o                         
   0  14  13          7.95          3.78         2.29 o                         
   1  14  13          0.64          3.02         2.76 o                         
  -3  15  13         14.19          9.65         3.07 o                         
  -2  15  13          8.44          5.08         2.31 o                         
  -1  15  13        144.44        161.14         8.29 o                         
   0  15  13        546.84        581.70        24.70 o                         
  -2  16  13          2.55          1.66         2.25 o                         
  -1  16  13          9.01          7.52         2.56 o                         
  -5   0  14        242.06        199.77        13.79 o                         
  -4   0  14        201.97        256.25        28.86 o                         
  -3   0  14        627.88        598.57        40.61 o                         
  -2   0  14       1008.60       1066.80       124.87 o                         
  -1   0  14        300.16        272.91        19.09 o                         
   0   0  14        312.84        275.07        24.35 o                         
   1   0  14       2311.58       2520.03       118.73 o                         
   2   0  14         38.66         20.26         7.92 o                         
  -5   1  14          9.16          1.53         2.12 o                         
  -4   1  14          3.91          3.69         3.88 o                         
  -3   1  14         71.18         66.04         9.82 o                         
  -2   1  14        129.13        131.76        12.32 o                         
  -1   1  14        188.42        189.61        10.07 o                         
   0   1  14          5.09          5.68         2.77 o                         
   1   1  14          2.96          3.48         2.95 o                         
   2   1  14          0.88          1.84         2.50 o                         
  -5   2  14        122.41        111.92         7.98 o                         
  -4   2  14        100.02        128.83        12.05 o                         
  -3   2  14         43.15         29.10         6.15 o                         
  -2   2  14         12.66         18.86         4.41 o                         
  -1   2  14        125.78        130.14         9.43 o                         
   0   2  14         33.79         21.91         5.56 o                         
   1   2  14        607.60        678.18        21.99 o                         
   2   2  14          1.11          4.11         3.30 o                         
  -5   3  14          4.72          1.81         2.08 o                         
  -4   3  14          1.85         -2.92         4.85 o                         
  -3   3  14         43.35         37.04         6.23 o                         
  -2   3  14          0.38          3.12         2.44 o                         
  -1   3  14         78.57        100.74         7.97 o                         
   0   3  14          1.78          3.57         2.27 o                         
   1   3  14         17.03          8.10         3.25 o                         
   2   3  14        108.72        113.93        13.77 o                         
  -5   4  14         34.56         23.55         3.64 o                         
  -4   4  14        299.90        316.09        14.52 o                         
  -3   4  14         45.51         48.68         5.20 o                         
  -2   4  14          9.69         14.15         3.59 o                         
  -1   4  14        310.26        339.63        21.23 o                         
   0   4  14         55.31         53.39         5.12 o                         
   1   4  14         95.42        112.52         6.60 o                         
   2   4  14        207.36        216.13        16.15 o                         
  -5   5  14          0.66          0.06         2.31 o                         
  -4   5  14          0.31          0.11         2.47 o                         
  -3   5  14       1041.34       1123.52        40.73 o                         
  -2   5  14         15.95         14.68         3.53 o                         
  -1   5  14       1312.33       1330.48        45.01 o                         
   0   5  14          6.97         11.02         3.81 o                         
   1   5  14          4.11          2.85         2.02 o                         
   2   5  14        123.28        134.59        10.75 o                         
  -5   6  14         33.33         21.35         4.25 o                         
  -4   6  14        439.04        420.79        20.16 o                         
  -3   6  14        335.10        327.00        15.71 o                         
  -2   6  14          5.22          4.55         2.91 o                         
  -1   6  14         14.77         11.86         3.34 o                         
   0   6  14          7.50          5.24         2.54 o                         
   1   6  14        141.60        135.13         7.54 o                         
   2   6  14         26.22         23.77         5.97 o                         
  -5   7  14         56.70         82.41        10.22 o                         
  -4   7  14         99.72         94.77         9.12 o                         
  -3   7  14        213.31        202.10        14.28 o                         
  -2   7  14        676.27        646.02        24.65 o                         
  -1   7  14        356.29        376.05        16.16 o                         
   0   7  14         21.83         27.91         4.17 o                         
   1   7  14         71.67         85.20         7.97 o                         
  -5   8  14         22.87         18.95         6.13 o                         
  -4   8  14        167.06        172.87        10.04 o                         
  -3   8  14         81.89         76.18         5.82 o                         
  -2   8  14         12.07          8.40         3.28 o                         
  -1   8  14         58.28         47.57         5.20 o                         
   0   8  14         46.52         37.73         4.29 o                         
   1   8  14         42.24         31.51         4.45 o                         
  -4   9  14         49.11         43.01         5.60 o                         
  -3   9  14       1127.71       1006.43        60.35 o                         
  -2   9  14          0.72          1.27         2.68 o                         
  -1   9  14        155.27        171.21        12.33 o                         
   0   9  14         39.73         42.62         4.92 o                         
   1   9  14        127.83        117.70        12.40 o                         
  -4  10  14          0.19          0.69         2.67 o                         
  -3  10  14          0.12          2.99         2.77 o                         
  -2  10  14         55.30         56.57         6.29 o                         
  -1  10  14         58.21         55.41         6.00 o                         
   0  10  14          0.63          1.43         2.22 o                         
   1  10  14        200.07        227.62        13.09 o                         
  -4  11  14         66.29         67.11         7.25 o                         
  -3  11  14        114.13        110.09         8.05 o                         
  -2  11  14        124.24        129.95         8.21 o                         
  -1  11  14        301.11        297.07        13.02 o                         
   0  11  14         17.29         16.57         3.13 o                         
  -3  12  14        126.60        113.46         8.59 o                         
  -2  12  14         11.05         18.97         4.02 o                         
  -1  12  14        167.42        166.52         8.73 o                         
   0  12  14          1.00          2.08         3.01 o                         
  -2  13  14         24.89         19.10         3.80 o                         
  -1  13  14        111.29        101.11         6.98 o                         
  -4   1  15         39.61         39.88         6.44 o                         
  -3   1  15        168.88        195.09        11.54 o                         
  -2   1  15          2.81          3.31         3.12 o                         
  -1   1  15        303.08        320.75        26.95 o                         
   0   1  15        243.16        217.90        24.40 o                         
  -4   2  15         17.31          8.30         3.74 o                         
  -3   2  15         68.24         68.23         7.71 o                         
  -2   2  15        159.75        123.86         6.99 o                         
  -1   2  15          8.33          7.66         3.21 o                         
   0   2  15         28.21         42.66        19.54 o                         
  -4   3  15        525.77        544.86        25.25 o                         
  -3   3  15        465.45        497.54        22.57 o                         
  -2   3  15          0.45          0.09         1.95 o                         
  -1   3  15          1.57         29.79        11.90 o                         
   0   3  15        195.26        182.73        10.37 o                         
  -4   4  15         25.39          8.58         3.76 o                         
  -3   4  15        178.56        189.97        15.82 o                         
  -2   4  15          1.17          1.44         2.30 o                         
  -1   4  15        246.22        276.00        11.80 o                         
   0   4  15         47.72         51.39         5.96 o                         
  -4   5  15        297.05        324.34        14.11 o                         
  -3   5  15         37.04         23.36         5.10 o                         
  -2   5  15         25.20         19.41         3.97 o                         
  -1   5  15          0.21          0.11         1.61 o                         
   0   5  15        181.93        153.01        10.05 o                         
  -3   6  15         12.32          6.59         4.13 o                         
  -2   6  15        108.80         91.52         6.90 o                         
  -1   6  15        232.59        257.47        10.90 o                         
   0   6  15        642.49        648.25        25.11 o                         
  -3   7  15         33.90         22.91         6.61 o                         
  -2   7  15          0.02         -0.35         1.99 o                         
  -1   7  15         44.72         45.48         5.12 o                         
  -2   8  15         32.18         17.07         4.13 o                         
  -1   8  15         12.47         14.59         3.04 o                         
                                                                                
